# Supplementary material for: Circulating tumour cells are a prognostic indicator in advanced high-grade serous ovarian cancer and are associated with platelets and immune cells following dissemination
Source: Br J Cancer. 2025 Oct 10;134(1):22–32. doi: 10.1038/s41416-025-03227-7 (PMC12764790; doi:10.1038/s41416-025-03227-7)
Supplement: Supplementary file 5 — Reactome gene lists [file 41416_2025_3227_MOESM5_ESM.xlsx]

## Sheet: Peripheral, C0
Pathway identifier	Pathway name	#Entities found	#Entities total	Entities ratio	Entities pValue	Entities FDR	#Reactions found	#Reactions total	Reactions ratio	Species identifier	Species name	Submitted entities found	Mapped entities	Found reaction identifiers
R-HSA-975956	Nonsense Mediated Decay (NMD) independent of the Exon Junction Complex (EJC)	34	101	0.00645244	1.11022e-16	1.66533e-15	1	1	6.59457e-05	9606	Homo sapiens	RPL30;RPL10;RPL32;RPL31;RPLP1;RPL12;RPL36A;RPL8;RPS15;RPS14;RPS15A;RPS19;RPS18;RPL36;RPL35;RPL37;RPL18;RPS27A;RPS10;RPL41;RPS8;RPL35A;RPL13A;RPS28;RPS29;RPL37A;RPS20;RPS21;RPS23		R-HSA-927789
R-HSA-72689	Formation of a pool of free 40S subunits	34	106	0.00677186	1.11022e-16	1.66533e-15	2	2	0.000131891	9606	Homo sapiens	RPL30;RPL10;RPL32;RPL31;RPLP1;RPL12;RPL36A;RPL8;RPS15;RPS14;RPS15A;RPS19;RPS18;RPL36;RPL35;RPL37;RPL18;RPS27A;RPS10;RPL41;RPS8;RPL35A;RPL13A;RPS28;RPS29;RPL37A;RPS20;RPS21;RPS23		R-HSA-72673;R-HSA-72676
R-HSA-192823	Viral mRNA Translation	34	114	0.00728295	1.11022e-16	1.66533e-15	2	2	0.000131891	9606	Homo sapiens	RPL30;RPL10;RPL32;RPL31;RPLP1;RPL12;RPL36A;RPL8;RPS15;RPS14;RPS15A;RPS19;RPS18;RPL36;RPL35;RPL37;RPL18;RPS27A;RPS10;RPL41;RPS8;RPL35A;RPL13A;RPS28;RPS29;RPL37A;RPS20;RPS21;RPS23		R-HSA-192704;R-HSA-192841
R-HSA-1799339	SRP-dependent cotranslational protein targeting to membrane	34	119	0.00760238	1.11022e-16	1.66533e-15	5	5	0.000329728	9606	Homo sapiens	RPL30;RPL10;RPL32;RPL31;RPLP1;RPL12;RPL36A;RPL8;RPS15;RPS14;RPS15A;RPS19;RPS18;RPL36;RPL35;RPL37;RPL18;RPS27A;RPS10;RPL41;RPS8;RPL35A;RPL13A;RPS28;RPS29;RPL37A;RPS20;RPS21;RPS23		R-HSA-1799326;R-HSA-1799330;R-HSA-1799329;R-HSA-1799335;R-HSA-1799332
R-HSA-156827	L13a-mediated translational silencing of Ceruloplasmin expression	34	120	0.00766626	1.11022e-16	1.66533e-15	3	3	0.000197837	9606	Homo sapiens	RPL30;RPL10;RPL32;RPL31;RPLP1;RPL12;RPL36A;RPL8;RPS15;RPS14;RPS15A;RPS19;RPS18;RPL36;RPL35;RPL37;RPL18;RPS27A;RPS10;RPL41;RPS8;RPL35A;RPL13A;RPS28;RPS29;RPL37A;RPS20;RPS21;RPS23		R-HSA-156832;R-HSA-156823;R-HSA-156826
R-HSA-72706	GTP hydrolysis and joining of the 60S ribosomal subunit	34	120	0.00766626	1.11022e-16	1.66533e-15	3	3	0.000197837	9606	Homo sapiens	RPL30;RPL10;RPL32;RPL31;RPLP1;RPL12;RPL36A;RPL8;RPS15;RPS14;RPS15A;RPS19;RPS18;RPL36;RPL35;RPL37;RPL18;RPS27A;RPS10;RPL41;RPS8;RPL35A;RPL13A;RPS28;RPS29;RPL37A;RPS20;RPS21;RPS23		R-HSA-72672;R-HSA-72619;R-HSA-72671
R-HSA-72649	Translation initiation complex formation	14	62	0.0039609	1.11022e-16	1.66533e-15	2	2	0.000131891	9606	Homo sapiens	RPS8;RPS15;RPS14;RPS28;RPS15A;RPS19;RPS18;RPS29;RPS20;RPS27A;RPS21;RPS10;RPS23		R-HSA-156808;R-HSA-157849
R-HSA-72702	Ribosomal scanning and start codon recognition	14	64	0.00408867	1.11022e-16	1.66533e-15	2	2	0.000131891	9606	Homo sapiens	RPS8;RPS15;RPS14;RPS28;RPS15A;RPS19;RPS18;RPS29;RPS20;RPS27A;RPS21;RPS10;RPS23		R-HSA-72697;R-HSA-72621
R-HSA-6791226	Major pathway of rRNA processing in the nucleolus and cytosol	34	189	0.0120744	1.11022e-16	1.66533e-15	6	7	0.00046162	9606	Homo sapiens	RPL30;RPL10;RPL32;RPL31;RPLP1;RPL12;RPL36A;RPL8;RPS15;RPS14;RPS15A;RPS19;RPS18;RPL36;RPL35;RPL37;RPL18;RPS27A;RPS10;RPL41;RPS8;RPL35A;RPL13A;RPS28;RPS29;RPL37A;RPS20;RPS21;RPS23		R-HSA-6791223;R-HSA-6791222;R-HSA-6791221;R-HSA-6791218;R-HSA-6791228;R-HSA-6791227
R-HSA-927802	Nonsense-Mediated Decay (NMD)	34	124	0.0079218	1.11022e-16	1.66533e-15	5	6	0.000395674	9606	Homo sapiens	RPL30;RPL10;RPL32;RPL31;RPLP1;RPL12;RPL36A;RPL8;RPS15;RPS14;RPS15A;RPS19;RPS18;RPL36;RPL35;RPL37;RPL18;RPS27A;RPS10;RPL41;RPS8;RPL35A;RPL13A;RPS28;RPS29;RPL37A;RPS20;RPS21;RPS23		R-HSA-927836;R-HSA-927789;R-HSA-927832;R-HSA-927813;R-HSA-927889
R-HSA-156902	Peptide chain elongation	34	97	0.0061969	1.11022e-16	1.66533e-15	4	5	0.000329728	9606	Homo sapiens	RPL30;RPL10;RPL32;RPL31;RPLP1;RPL12;RPL36A;RPL8;RPS15;RPS14;RPS15A;RPS19;RPS18;RPL36;RPL35;RPL37;RPL18;RPS27A;RPS10;RPL41;RPS8;RPL35A;RPL13A;RPS28;RPS29;RPL37A;RPS20;RPS21;RPS23		R-HSA-156915;R-HSA-156912;R-HSA-156923;R-HSA-156907
R-HSA-975957	Nonsense Mediated Decay (NMD) enhanced by the Exon Junction Complex (EJC)	34	124	0.0079218	1.11022e-16	1.66533e-15	4	5	0.000329728	9606	Homo sapiens	RPL30;RPL10;RPL32;RPL31;RPLP1;RPL12;RPL36A;RPL8;RPS15;RPS14;RPS15A;RPS19;RPS18;RPL36;RPL35;RPL37;RPL18;RPS27A;RPS10;RPL41;RPS8;RPL35A;RPL13A;RPS28;RPS29;RPL37A;RPS20;RPS21;RPS23		R-HSA-927836;R-HSA-927832;R-HSA-927813;R-HSA-927889
R-HSA-72613	Eukaryotic Translation Initiation	34	130	0.00830512	1.11022e-16	1.66533e-15	13	21	0.00138486	9606	Homo sapiens	RPL30;RPL10;RPL32;RPL31;RPLP1;RPL12;RPL36A;RPL8;RPS15;RPS14;RPS15A;RPS19;RPS18;RPL36;RPL35;RPL37;RPL18;RPS27A;RPS10;RPL41;RPS8;RPL35A;RPL13A;RPS28;RPS29;RPL37A;RPS20;RPS21;RPS23		R-HSA-72673;R-HSA-72672;R-HSA-156832;R-HSA-72676;R-HSA-72619;R-HSA-156808;R-HSA-72621;R-HSA-72691;R-HSA-156823;R-HSA-156826;R-HSA-72697;R-HSA-157849;R-HSA-72671
R-HSA-72764	Eukaryotic Translation Termination	34	106	0.00677186	1.11022e-16	1.66533e-15	3	5	0.000329728	9606	Homo sapiens	RPL30;RPL10;RPL32;RPL31;RPLP1;RPL12;RPL36A;RPL8;RPS15;RPS14;RPS15A;RPS19;RPS18;RPL36;RPL35;RPL37;RPL18;RPS27A;RPS10;RPL41;RPS8;RPL35A;RPL13A;RPS28;RPS29;RPL37A;RPS20;RPS21;RPS23		R-HSA-141671;R-HSA-141691;R-HSA-141673
R-HSA-72737	Cap-dependent Translation Initiation	34	130	0.00830512	1.11022e-16	1.66533e-15	10	18	0.00118702	9606	Homo sapiens	RPL30;RPL10;RPL32;RPL31;RPLP1;RPL12;RPL36A;RPL8;RPS15;RPS14;RPS15A;RPS19;RPS18;RPL36;RPL35;RPL37;RPL18;RPS27A;RPS10;RPL41;RPS8;RPL35A;RPL13A;RPS28;RPS29;RPL37A;RPS20;RPS21;RPS23		R-HSA-72673;R-HSA-72672;R-HSA-72691;R-HSA-72676;R-HSA-72697;R-HSA-72619;R-HSA-156808;R-HSA-157849;R-HSA-72621;R-HSA-72671
R-HSA-8868773	rRNA processing in the nucleus and cytosol	34	207	0.0132243	1.11022e-16	1.66533e-15	7	15	0.000989185	9606	Homo sapiens	RPL30;RPL10;RPL32;RPL31;RPLP1;RPL12;RPL36A;RPL8;RPS15;RPS14;RPS15A;RPS19;RPS18;RPL36;RPL35;RPL37;RPL18;RPS27A;RPS10;RPL41;RPS8;RPL35A;RPL13A;RPS28;RPS29;RPL37A;RPS20;RPS21;RPS23		R-HSA-6791223;R-HSA-6791222;R-HSA-6791221;R-HSA-6791218;R-HSA-6791228;R-HSA-6791227;R-HSA-6790906
R-HSA-156842	Eukaryotic Translation Elongation	34	102	0.00651632	1.11022e-16	1.66533e-15	4	9	0.000593511	9606	Homo sapiens	RPL30;RPL10;RPL32;RPL31;RPLP1;RPL12;RPL36A;RPL8;RPS15;RPS14;RPS15A;RPS19;RPS18;RPL36;RPL35;RPL37;RPL18;RPS27A;RPS10;RPL41;RPS8;RPL35A;RPL13A;RPS28;RPS29;RPL37A;RPS20;RPS21;RPS23		R-HSA-156915;R-HSA-156912;R-HSA-156923;R-HSA-156907
R-HSA-72312	rRNA processing	35	245	0.015652	1.11022e-16	1.66533e-15	8	21	0.00138486	9606	Homo sapiens	RPL30;RPL10;RPL32;RPL31;RPLP1;RPL12;RPL36A;RPL8;MT-ND1;RPS15;RPS14;RPS15A;RPS19;RPS18;RPL36;RPL35;RPL37;RPL18;RPS27A;RPS10;RPL41;RPS8;RPL35A;RPL13A;RPS28;RPS29;RPL37A;RPS20;RPS21;RPS23		R-HSA-6791223;R-HSA-6791222;R-HSA-6791221;R-HSA-6791218;R-HSA-6791228;R-HSA-6791227;R-HSA-6790906;R-HSA-6785722
R-HSA-72766	Translation	35	339	0.0216572	1.11022e-16	1.66533e-15	36	99	0.00652862	9606	Homo sapiens	RPL30;RPL10;RPL32;RPL31;RPLP1;RPL12;RPL36A;RPL8;RPS15;MRPL41;RPS14;RPS15A;RPS19;RPS18;RPL36;RPL35;RPL37;RPL18;RPS27A;RPS10;RPL41;RPS8;RPL35A;RPL13A;RPS28;RPS29;RPL37A;RPS20;RPS21;RPS23		R-HSA-5389842;R-HSA-5419281;R-HSA-1799326;R-HSA-156808;R-HSA-5389848;R-HSA-5419264;R-HSA-156823;R-HSA-5419271;R-HSA-156826;R-HSA-157849;R-HSA-5419273;R-HSA-5419279;R-HSA-5389839;R-HSA-72671;R-HSA-5419277;R-HSA-72673;R-HSA-72672;R-HSA-156832;R-HSA-141671;R-HSA-72676;R-HSA-156907;R-HSA-72619;R-HSA-141673;R-HSA-72621;R-HSA-5419261;R-HSA-156915;R-HSA-156912;R-HSA-72691;R-HSA-5389857;R-HSA-72697;R-HSA…
R-HSA-9735869	SARS-CoV-1 modulates host translation machinery	14	41	0.00261931	1.11022e-16	1.66533e-15	1	3	0.000197837	9606	Homo sapiens	RPS8;RPS15;RPS14;RPS28;RPS15A;RPS19;RPS18;RPS29;RPS20;RPS27A;RPS21;RPS10;RPS23		R-HSA-9729232
R-HSA-72695	Formation of the ternary complex, and subsequently, the 43S complex	14	54	0.00344982	1.11022e-16	1.66533e-15	1	3	0.000197837	9606	Homo sapiens	RPS8;RPS15;RPS14;RPS28;RPS15A;RPS19;RPS18;RPS29;RPS20;RPS27A;RPS21;RPS10;RPS23		R-HSA-72691
R-HSA-72662	Activation of the mRNA upon binding of the cap-binding complex and eIFs, and subsequent binding to 43S	14	66	0.00421644	1.11022e-16	1.66533e-15	2	6	0.000395674	9606	Homo sapiens	RPS8;RPS15;RPS14;RPS28;RPS15A;RPS19;RPS18;RPS29;RPS20;RPS27A;RPS21;RPS10;RPS23		R-HSA-156808;R-HSA-157849
R-HSA-2408557	Selenocysteine synthesis	34	112	0.00715518	1.11022e-16	1.66533e-15	2	7	0.00046162	9606	Homo sapiens	RPL30;RPL10;RPL32;RPL31;RPLP1;RPL12;RPL36A;RPL8;RPS15;RPS14;RPS15A;RPS19;RPS18;RPL36;RPL35;RPL37;RPL18;RPS27A;RPS10;RPL41;RPS8;RPL35A;RPL13A;RPS28;RPS29;RPL37A;RPS20;RPS21;RPS23		R-HSA-2408529;R-HSA-5333615
R-HSA-9633012	Response of EIF2AK4 (GCN2) to amino acid deficiency	34	115	0.00734683	1.11022e-16	1.66533e-15	4	16	0.00105513	9606	Homo sapiens	RPL30;RPL10;RPL32;RPL31;RPLP1;RPL12;RPL36A;RPL8;RPS15;RPS14;RPS15A;RPS19;RPS18;RPL36;RPL35;RPL37;RPL18;RPS27A;RPS10;RPL41;RPS8;RPL35A;RPL13A;RPS28;RPS29;RPL37A;RPS20;RPS21;RPS23		R-HSA-9633008;R-HSA-9633742;R-HSA-9634669;R-HSA-9633005
R-HSA-9010553	Regulation of expression of SLITs and ROBOs	34	170	0.0108605	1.11022e-16	1.66533e-15	5	20	0.00131891	9606	Homo sapiens	RPL30;RPL10;RPL32;RPL31;RPLP1;RPL12;RPL36A;RPL8;RPS15;RPS14;RPS15A;RPS19;RPS18;RPL36;RPL35;RPL37;RPL18;RPS27A;RPS10;RPL41;RPS8;RPL35A;RPL13A;RPS28;RPS29;RPL37A;RPS20;RPS21;RPS23		R-HSA-9014652;R-HSA-9011313;R-HSA-8986083;R-HSA-9014610;R-HSA-9011300
R-HSA-392499	Metabolism of proteins	39	2353	0.150323	1.11022e-16	1.66533e-15	148	887	0.0584938	9606	Homo sapiens	RPL30;RPL10;RPL32;RPL31;RPLP1;RPL12;RPL36A;RPL8;MT-ND1;RPS15;MRPL41;RPS14;RPS15A;RPS19;RPS18;RPL36;RPL35;RPL37;RPL18;RPS27A;RPS10;RPL41;TRAPPC2L;RPS8;RPL35A;RPL13A;RPS28;UQCRQ;RPS29;RPL37A;RPS20;HIST1H4C;RPS21;RPS23		R-HSA-5690196;R-HSA-688136;R-HSA-6782820;R-HSA-8853379;R-HSA-8869506;R-HSA-5660752;R-HSA-5660753;R-HSA-5689950;R-HSA-5696605;R-HSA-9837978;R-HSA-5696600;R-HSA-6781814;R-HSA-8943003;R-HSA-8943007;R-HSA-8852127;R-HSA-8865182;R-HSA-3640872;R-HSA-8852134;R-HSA-8852133;R-HSA-5689972;R-HSA-9838004;R-HSA-6781764;R-HSA-8852132;R-HSA-5689973;R-HSA-8852131;R-HSA-8850594;R-HSA-8852130;R-HSA-5696627;R-HSA-88…
R-HSA-9754678	SARS-CoV-2 modulates host translation machinery	14	62	0.0039609	1.11022e-16	1.66533e-15	1	6	0.000395674	9606	Homo sapiens	RPS8;RPS15;RPS14;RPS28;RPS15A;RPS19;RPS18;RPS29;RPS20;RPS27A;RPS21;RPS10;RPS23		R-HSA-9729849
R-HSA-168273	Influenza Viral RNA Transcription and Replication	34	173	0.0110522	1.11022e-16	1.66533e-15	2	14	0.000923239	9606	Homo sapiens	RPL30;RPL10;RPL32;RPL31;RPLP1;RPL12;RPL36A;RPL8;RPS15;RPS14;RPS15A;RPS19;RPS18;RPL36;RPL35;RPL37;RPL18;RPS27A;RPS10;RPL41;RPS8;RPL35A;RPL13A;RPS28;RPS29;RPL37A;RPS20;RPS21;RPS23		R-HSA-192704;R-HSA-192841
R-HSA-9711097	Cellular response to starvation	34	176	0.0112439	1.11022e-16	1.66533e-15	4	28	0.00184648	9606	Homo sapiens	RPL30;RPL10;RPL32;RPL31;RPLP1;RPL12;RPL36A;RPL8;RPS15;RPS14;RPS15A;RPS19;RPS18;RPL36;RPL35;RPL37;RPL18;RPS27A;RPS10;RPL41;RPS8;RPL35A;RPL13A;RPS28;RPS29;RPL37A;RPS20;RPS21;RPS23		R-HSA-9633008;R-HSA-9633742;R-HSA-9634669;R-HSA-9633005
R-HSA-9692914	SARS-CoV-1-host interactions	14	118	0.00753849	1.11022e-16	1.66533e-15	5	48	0.00316539	9606	Homo sapiens	RPS8;RPS15;RPS14;RPS28;RPS15A;RPS19;RPS18;RPS29;RPS20;RPS27A;RPS21;RPS10;RPS23		R-HSA-9685219;R-HSA-9729232;R-HSA-9711058;R-HSA-9685195;R-HSA-9711016
R-HSA-8953854	Metabolism of RNA	36	826	0.0527694	1.11022e-16	1.66533e-15	19	199	0.0131232	9606	Homo sapiens	RPL30;RPL10;RPL32;RPL31;RPLP1;RPL12;RPL36A;HSPB1;RPL8;MT-ND1;RPS15;RPS14;RPS15A;RPS19;RPS18;RPL36;RPL35;RPL37;RPL18;RPS27A;RPS10;RPL41;RPS8;RPL35A;RPL13A;RPS28;RPS29;RPL37A;RPS20;RPS21;RPS23		R-HSA-927789;R-HSA-927813;R-HSA-9837149;R-HSA-9837179;R-HSA-6791223;R-HSA-6791222;R-HSA-450551;R-HSA-927836;R-HSA-450580;R-HSA-6791221;R-HSA-6791218;R-HSA-927832;R-HSA-6791228;R-HSA-6791227;R-HSA-9837034;R-HSA-6790906;R-HSA-6785722;R-HSA-927889;R-HSA-9836585
R-HSA-376176	Signaling by ROBO receptors	34	222	0.0141826	1.11022e-16	1.66533e-15	5	60	0.00395674	9606	Homo sapiens	RPL30;RPL10;RPL32;RPL31;RPLP1;RPL12;RPL36A;RPL8;RPS15;RPS14;RPS15A;RPS19;RPS18;RPL36;RPL35;RPL37;RPL18;RPS27A;RPS10;RPL41;RPS8;RPL35A;RPL13A;RPS28;RPS29;RPL37A;RPS20;RPS21;RPS23		R-HSA-9014652;R-HSA-9011313;R-HSA-8986083;R-HSA-9014610;R-HSA-9011300
R-HSA-1266738	Developmental Biology	39	1719	0.109819	1.11022e-16	1.66533e-15	71	910	0.0600106	9606	Homo sapiens	RPL30;RPL10;RPL32;RPL31;RPLP1;RPL12;RPL36A;RPL8;RPS15;RPS14;HINT1;RPS15A;RPS19;RPS18;RPL36;RPL35;RPL37;RPL18;RPS27A;RPS10;RPL41;RPS8;RPL35A;RPL13A;MIF;RPS28;KRT18;RPS29;RPL37A;RPS20;HIST1H4C;RPS21;RPS23		R-HSA-5617877;R-HSA-5617492;R-HSA-6806629;R-HSA-5617874;R-HSA-5617887;R-HSA-9822597;R-HSA-6810357;R-HSA-5617862;R-HSA-5617859;R-HSA-8942224;R-HSA-5617484;R-HSA-5693644;R-HSA-5617486;R-HSA-5617483;R-HSA-5617867;R-HSA-5617866;R-HSA-6805573;R-HSA-5617650;R-HSA-5617661;R-HSA-6806613;R-HSA-6806610;R-HSA-5617641;R-HSA-9817513;R-HSA-5617896;R-HSA-9817512;R-HSA-6814298;R-HSA-5617642;R-HSA-9858646;R-HSA-9…
R-HSA-2262752	Cellular responses to stress	37	1039	0.0663771	1.11022e-16	1.66533e-15	37	521	0.0343577	9606	Homo sapiens	RPL30;RPL10;RPL32;RPL31;RPLP1;RPL12;RPL36A;HSPB1;RPL8;RPS15;RPS14;RPS15A;RPS19;RPS18;RPL36;RPL35;RPL37;RPL18;RPS27A;RPS10;RPL41;RPS8;RPL35A;RPL13A;COX6C;RPS28;RPS29;RPL37A;RPS20;HIST1H4C;RPS21;RPS23		R-HSA-9709406;R-HSA-8932355;R-HSA-163214;R-HSA-5082369;R-HSA-3788724;R-HSA-3371518;R-HSA-3229089;R-HSA-9759172;R-HSA-3223200;R-HSA-3371554;R-HSA-4793819;R-HSA-3785711;R-HSA-3240295;R-HSA-9633742;R-HSA-5082384;R-HSA-3229102;R-HSA-9766645;R-HSA-1234163;R-HSA-9633008;R-HSA-9762096;R-HSA-9755505;R-HSA-9759154;R-HSA-6804879;R-HSA-1234175;R-HSA-1234172;R-HSA-3788745;R-HSA-3222593;R-HSA-9708517;R-HSA-37…
R-HSA-8953897	Cellular responses to stimuli	37	1155	0.0737878	1.11022e-16	1.66533e-15	37	603	0.0397652	9606	Homo sapiens	RPL30;RPL10;RPL32;RPL31;RPLP1;RPL12;RPL36A;HSPB1;RPL8;RPS15;RPS14;RPS15A;RPS19;RPS18;RPL36;RPL35;RPL37;RPL18;RPS27A;RPS10;RPL41;RPS8;RPL35A;RPL13A;COX6C;RPS28;RPS29;RPL37A;RPS20;HIST1H4C;RPS21;RPS23		R-HSA-9709406;R-HSA-8932355;R-HSA-163214;R-HSA-5082369;R-HSA-3788724;R-HSA-3371518;R-HSA-3229089;R-HSA-9759172;R-HSA-3223200;R-HSA-3371554;R-HSA-4793819;R-HSA-3785711;R-HSA-3240295;R-HSA-9633742;R-HSA-5082384;R-HSA-3229102;R-HSA-9766645;R-HSA-1234163;R-HSA-9633008;R-HSA-9762096;R-HSA-9755505;R-HSA-9759154;R-HSA-6804879;R-HSA-1234175;R-HSA-1234172;R-HSA-3788745;R-HSA-3222593;R-HSA-9708517;R-HSA-37…
R-HSA-2408522	Selenoamino acid metabolism	34	180	0.0114994	1.11022e-16	1.66533e-15	2	33	0.00217621	9606	Homo sapiens	RPL30;RPL10;RPL32;RPL31;RPLP1;RPL12;RPL36A;RPL8;RPS15;RPS14;RPS15A;RPS19;RPS18;RPL36;RPL35;RPL37;RPL18;RPS27A;RPS10;RPL41;RPS8;RPL35A;RPL13A;RPS28;RPS29;RPL37A;RPS20;RPS21;RPS23		R-HSA-2408529;R-HSA-5333615
R-HSA-9824446	Viral Infection Pathways	35	1145	0.0731489	1.11022e-16	1.66533e-15	30	752	0.0495911	9606	Homo sapiens	RPL30;RPL10;RPL32;RPL31;RPLP1;RPL12;RPL36A;RPL8;RPS15;RPS14;RPS15A;RPS19;RPS18;RPL36;RPL35;RPL37;RPL18;RPS27A;RPS10;RPL41;RPS8;RPL35A;RPL13A;RPS28;RPS29;RPL37A;RPS20;HIST1H4C;RPS21;RPS23		R-HSA-184323;R-HSA-192704;R-HSA-9621073;R-HSA-9729232;R-HSA-9711058;R-HSA-9614810;R-HSA-9614811;R-HSA-3149434;R-HSA-192841;R-HSA-3159227;R-HSA-9683679;R-HSA-184269;R-HSA-9694529;R-HSA-9833155;R-HSA-9685195;R-HSA-909719;R-HSA-918224;R-HSA-180573;R-HSA-9698928;R-HSA-9623096;R-HSA-9729849;R-HSA-9685219;R-HSA-9614816;R-HSA-180597;R-HSA-180603;R-HSA-168184;R-HSA-3139027;R-HSA-9711016;R-HSA-180540;R-HS…
R-HSA-5663205	Infectious disease	35	1513	0.0966588	1.11022e-16	1.66533e-15	36	998	0.0658138	9606	Homo sapiens	RPL30;RPL10;RPL32;RPL31;RPLP1;RPL12;RPL36A;RPL8;RPS15;RPS14;RPS15A;RPS19;RPS18;RPL36;RPL35;RPL37;RPL18;RPS27A;RPS10;RPL41;RPS8;RPL35A;RPL13A;RPS28;RPS29;RPL37A;RPS20;HIST1H4C;RPS21;RPS23		R-HSA-184323;R-HSA-192704;R-HSA-9621073;R-HSA-9729232;R-HSA-9636439;R-HSA-9711058;R-HSA-9614810;R-HSA-9614811;R-HSA-3149434;R-HSA-192841;R-HSA-3159227;R-HSA-8877003;R-HSA-9683679;R-HSA-184269;R-HSA-9694529;R-HSA-9833155;R-HSA-8876255;R-HSA-9685195;R-HSA-909719;R-HSA-918224;R-HSA-180573;R-HSA-8876262;R-HSA-9698928;R-HSA-8876258;R-HSA-9623096;R-HSA-9729849;R-HSA-9685219;R-HSA-9614816;R-HSA-180597;R…
R-HSA-168255	Influenza Infection	34	198	0.0126493	1.11022e-16	1.66533e-15	2	59	0.00389079	9606	Homo sapiens	RPL30;RPL10;RPL32;RPL31;RPLP1;RPL12;RPL36A;RPL8;RPS15;RPS14;RPS15A;RPS19;RPS18;RPL36;RPL35;RPL37;RPL18;RPS27A;RPS10;RPL41;RPS8;RPL35A;RPL13A;RPS28;RPS29;RPL37A;RPS20;RPS21;RPS23		R-HSA-192704;R-HSA-192841
R-HSA-422475	Axon guidance	34	566	0.0361592	1.11022e-16	1.66533e-15	5	295	0.019454	9606	Homo sapiens	RPL30;RPL10;RPL32;RPL31;RPLP1;RPL12;RPL36A;RPL8;RPS15;RPS14;RPS15A;RPS19;RPS18;RPL36;RPL35;RPL37;RPL18;RPS27A;RPS10;RPL41;RPS8;RPL35A;RPL13A;RPS28;RPS29;RPL37A;RPS20;RPS21;RPS23		R-HSA-9014652;R-HSA-9011313;R-HSA-8986083;R-HSA-9014610;R-HSA-9011300
R-HSA-9675108	Nervous system development	34	602	0.0384591	1.11022e-16	1.66533e-15	5	321	0.0211686	9606	Homo sapiens	RPL30;RPL10;RPL32;RPL31;RPLP1;RPL12;RPL36A;RPL8;RPS15;RPS14;RPS15A;RPS19;RPS18;RPL36;RPL35;RPL37;RPL18;RPS27A;RPS10;RPL41;RPS8;RPL35A;RPL13A;RPS28;RPS29;RPL37A;RPS20;RPS21;RPS23		R-HSA-9014652;R-HSA-9011313;R-HSA-8986083;R-HSA-9014610;R-HSA-9011300
R-HSA-71291	Metabolism of amino acids and derivatives	34	643	0.0410784	1.11022e-16	1.66533e-15	2	286	0.0188605	9606	Homo sapiens	RPL30;RPL10;RPL32;RPL31;RPLP1;RPL12;RPL36A;RPL8;RPS15;RPS14;RPS15A;RPS19;RPS18;RPL36;RPL35;RPL37;RPL18;RPS27A;RPS10;RPL41;RPS8;RPL35A;RPL13A;RPS28;RPS29;RPL37A;RPS20;RPS21;RPS23		R-HSA-2408529;R-HSA-5333615
R-HSA-9678108	SARS-CoV-1 Infection	14	194	0.0123938	1.23235e-14	1.72529e-13	6	159	0.0104854	9606	Homo sapiens	RPS8;RPS15;RPS14;RPS28;RPS15A;RPS19;RPS18;RPS29;RPS20;RPS27A;RPS21;RPS10;RPS23		R-HSA-9685219;R-HSA-9729232;R-HSA-9711058;R-HSA-9685195;R-HSA-9711016;R-HSA-9683679
R-HSA-1430728	Metabolism	41	3752	0.239698	7.89369e-14	1.10512e-12	27	2354	0.155236	9606	Homo sapiens	RPL30;RPL10;RPL32;RPL31;RPLP1;RPL12;RPL36A;NDUFB1;RPL8;MT-ND1;RPS15;RPS14;RPS15A;RPS19;RPS18;RPL36;RPL35;RPL37;RPL18;RPS27A;RPS10;RPL41;RPS8;RPL35A;RPL13A;COX6C;TTC19;RPS28;UQCRQ;RPS29;NDUFS6;NDUFS5;RPL37A;RPS20;RPS21;RPS23		R-HSA-6800870;R-HSA-9866132;R-HSA-6799202;R-HSA-9865309;R-HSA-163214;R-HSA-9865412;R-HSA-163217;R-HSA-9861640;R-HSA-9866164;R-HSA-9866162;R-HSA-3781009;R-HSA-164651;R-HSA-9865663;R-HSA-6799179;R-HSA-9861563;R-HSA-9906042;R-HSA-6799178;R-HSA-9866104;R-HSA-6799191;R-HSA-2408529;R-HSA-9906017;R-HSA-3780995;R-HSA-6799197;R-HSA-6799196;R-HSA-9865579;R-HSA-5333615;R-HSA-9865449
R-HSA-1643685	Disease	35	2651	0.169361	1.44329e-13	2.02061e-12	52	1938	0.127803	9606	Homo sapiens	RPL30;RPL10;RPL32;RPL31;RPLP1;RPL12;RPL36A;RPL8;RPS15;RPS14;RPS15A;RPS19;RPS18;RPL36;RPL35;RPL37;RPL18;RPS27A;RPS10;RPL41;RPS8;RPL35A;RPL13A;RPS28;RPS29;RPL37A;RPS20;HIST1H4C;RPS21;RPS23		R-HSA-184323;R-HSA-3159227;R-HSA-9710490;R-HSA-2220976;R-HSA-909719;R-HSA-8866854;R-HSA-2730752;R-HSA-9623096;R-HSA-9729849;R-HSA-8866858;R-HSA-8866856;R-HSA-2900765;R-HSA-2220944;R-HSA-5483238;R-HSA-9711016;R-HSA-180540;R-HSA-3149454;R-HSA-192704;R-HSA-9621073;R-HSA-9729232;R-HSA-9636439;R-HSA-2769007;R-HSA-9711058;R-HSA-9614810;R-HSA-9614811;R-HSA-3149434;R-HSA-192841;R-HSA-8877003;R-HSA-968367…
R-HSA-9705683	SARS-CoV-2-host interactions	14	248	0.0158436	3.31069e-13	4.30389e-12	3	67	0.00441836	9606	Homo sapiens	RPS8;RPS15;RPS14;RPS28;RPS15A;RPS19;RPS18;RPS29;RPS20;RPS27A;RPS21;RPS10;RPS23		R-HSA-168184;R-HSA-9729849;R-HSA-918224
R-HSA-9694516	SARS-CoV-2 Infection	14	365	0.0233182	5.42456e-11	7.05193e-10	4	210	0.0138486	9606	Homo sapiens	RPS8;RPS15;RPS14;RPS28;RPS15A;RPS19;RPS18;RPS29;RPS20;RPS27A;RPS21;RPS10;RPS23		R-HSA-9694529;R-HSA-168184;R-HSA-9729849;R-HSA-918224
R-HSA-9679506	SARS-CoV Infections	14	572	0.0365425	1.67744e-08	2.18068e-07	10	401	0.0264442	9606	Homo sapiens	RPS8;RPS15;RPS14;RPS28;RPS15A;RPS19;RPS18;RPS29;RPS20;RPS27A;RPS21;RPS10;RPS23		R-HSA-9685219;R-HSA-9694529;R-HSA-9729232;R-HSA-9711058;R-HSA-9685195;R-HSA-168184;R-HSA-9711016;R-HSA-9683679;R-HSA-9729849;R-HSA-918224
R-HSA-611105	Respiratory electron transport	7	196	0.0125216	8.29481e-06	0.000107832	21	47	0.00309945	9606	Homo sapiens	NDUFS6;UQCRQ;NDUFS5;NDUFB1;COX6C;TTC19;MT-ND1		R-HSA-6800870;R-HSA-9866132;R-HSA-9866164;R-HSA-9866162;R-HSA-6799202;R-HSA-164651;R-HSA-9865663;R-HSA-9865309;R-HSA-6799179;R-HSA-163214;R-HSA-9906042;R-HSA-6799178;R-HSA-9866104;R-HSA-6799191;R-HSA-9865412;R-HSA-163217;R-HSA-9906017;R-HSA-6799197;R-HSA-6799196;R-HSA-9865579;R-HSA-9865449
R-HSA-1428517	Aerobic respiration and respiratory electron transport	8	360	0.0229988	5.37959e-05	0.000645551	23	117	0.00771564	9606	Homo sapiens	NDUFS6;UQCRQ;NDUFS5;NDUFB1;RPS27A;COX6C;TTC19;MT-ND1		R-HSA-6800870;R-HSA-9866132;R-HSA-9866164;R-HSA-9866162;R-HSA-6799202;R-HSA-164651;R-HSA-9865663;R-HSA-9865309;R-HSA-6799179;R-HSA-163214;R-HSA-9861563;R-HSA-9906042;R-HSA-6799178;R-HSA-9866104;R-HSA-6799191;R-HSA-9865412;R-HSA-163217;R-HSA-9906017;R-HSA-6799197;R-HSA-6799196;R-HSA-9865579;R-HSA-9861640;R-HSA-9865449
R-HSA-6799198	Complex I biogenesis	4	71	0.00453587	0.000147699	0.00177239	7	14	0.000923239	9606	Homo sapiens	NDUFS6;NDUFS5;NDUFB1;MT-ND1		R-HSA-6799191;R-HSA-6800870;R-HSA-6799202;R-HSA-6799197;R-HSA-6799196;R-HSA-6799179;R-HSA-6799178
R-HSA-9690406	Transcriptional regulation of testis differentiation	2	21	0.0013416	0.00283023	0.0339627	2	18	0.00118702	9606	Homo sapiens	MIF		R-HSA-9693009;R-HSA-9692135
R-HSA-9629569	Protein hydroxylation	2	25	0.00159714	0.00397323	0.0476788	2	10	0.000659457	9606	Homo sapiens	RPL8;RPS23		R-HSA-9630993;R-HSA-9630769
R-HSA-9865881	Complex III assembly	2	29	0.00185268	0.00529596	0.0582556	6	10	0.000659457	9606	Homo sapiens	UQCRQ;TTC19		R-HSA-9866132;R-HSA-9866164;R-HSA-9866162;R-HSA-9906017;R-HSA-9906042;R-HSA-9866104
R-HSA-450408	AUF1 (hnRNP D0) binds and destabilizes mRNA	2	43	0.00274708	0.0112646	0.123911	2	4	0.000263783	9606	Homo sapiens	HSPB1;RPS27A		R-HSA-450551;R-HSA-450580
R-HSA-8939211	ESR-mediated signaling	4	257	0.0164186	0.0152659	0.167925	24	114	0.00751781	9606	Homo sapiens	HSPB1;TFF1;HIST1H4C		R-HSA-9009065;R-HSA-9011981;R-HSA-9011949;R-HSA-9011983;R-HSA-9011950;R-HSA-9012000;R-HSA-9009536;R-HSA-9009378;R-HSA-9011941;R-HSA-9009541;R-HSA-9011975;R-HSA-9009371;R-HSA-9021050;R-HSA-9009533;R-HSA-9011966;R-HSA-9018494;R-HSA-9011985;R-HSA-9011952;R-HSA-9011984;R-HSA-9021072;R-HSA-9023859;R-HSA-9023861;R-HSA-9023860;R-HSA-9009526
R-HSA-9018519	Estrogen-dependent gene expression	3	153	0.00977448	0.0193322	0.178577	22	66	0.00435241	9606	Homo sapiens	TFF1;HIST1H4C		R-HSA-9009065;R-HSA-9011981;R-HSA-9011949;R-HSA-9011983;R-HSA-9011950;R-HSA-9012000;R-HSA-9009536;R-HSA-9009378;R-HSA-9011941;R-HSA-9009541;R-HSA-9011975;R-HSA-9009371;R-HSA-9009533;R-HSA-9011966;R-HSA-9018494;R-HSA-9011985;R-HSA-9011952;R-HSA-9011984;R-HSA-9023859;R-HSA-9023861;R-HSA-9023860;R-HSA-9009526
R-HSA-9706377	FLT3 signaling by CBL mutants	1	7	0.000447199	0.0256097	0.178577	1	1	6.59457e-05	9606	Homo sapiens	RPS27A		R-HSA-9706356
R-HSA-5693565	Recruitment and ATM-mediated phosphorylation of repair and signaling proteins at DNA double strand breaks	2	67	0.00428033	0.0258476	0.178577	30	39	0.00257188	9606	Homo sapiens	RPS27A;HIST1H4C		R-HSA-5683735;R-HSA-5682967;R-HSA-69891;R-HSA-5682965;R-HSA-5683986;R-HSA-5682588;R-HSA-5682586;R-HSA-5683930;R-HSA-5683801;R-HSA-5682629;R-HSA-5683077;R-HSA-5693583;R-HSA-5683405;R-HSA-9701000;R-HSA-5682992;R-HSA-5693566;R-HSA-5683967;R-HSA-5683964;R-HSA-5683384;R-HSA-5683385;R-HSA-5682598;R-HSA-5682983;R-HSA-5693602;R-HSA-5693536;R-HSA-5683425;R-HSA-5682607;R-HSA-5682863;R-HSA-5693551;R-HSA-569…
R-HSA-9694493	Maturation of protein E	1	8	0.000511084	0.0292152	0.178577	1	5	0.000329728	9606	Homo sapiens	RPS27A		R-HSA-9694529
R-HSA-9683683	Maturation of protein E	1	8	0.000511084	0.0292152	0.178577	1	5	0.000329728	9606	Homo sapiens	RPS27A		R-HSA-9683679
R-HSA-8950505	Gene and protein expression by JAK-STAT signaling after Interleukin-12 stimulation	2	73	0.00466364	0.0302561	0.178577	1	36	0.00237404	9606	Homo sapiens	MIF		R-HSA-8950732
R-HSA-5693606	DNA Double Strand Break Response	2	75	0.00479141	0.0317876	0.178577	30	48	0.00316539	9606	Homo sapiens	RPS27A;HIST1H4C		R-HSA-5683735;R-HSA-5682967;R-HSA-69891;R-HSA-5682965;R-HSA-5683986;R-HSA-5682588;R-HSA-5682586;R-HSA-5683930;R-HSA-5683801;R-HSA-5682629;R-HSA-5683077;R-HSA-5693583;R-HSA-5683405;R-HSA-9701000;R-HSA-5682992;R-HSA-5693566;R-HSA-5683967;R-HSA-5683964;R-HSA-5683384;R-HSA-5683385;R-HSA-5682598;R-HSA-5682983;R-HSA-5693602;R-HSA-5693536;R-HSA-5683425;R-HSA-5682607;R-HSA-5682863;R-HSA-5693551;R-HSA-569…
R-HSA-450531	Regulation of mRNA stability by proteins that bind AU-rich elements	2	80	0.00511084	0.035747	0.178577	2	26	0.00171459	9606	Homo sapiens	HSPB1;RPS27A		R-HSA-450551;R-HSA-450580
R-HSA-8948747	Regulation of PTEN localization	1	10	0.000638855	0.0363869	0.178577	2	4	0.000263783	9606	Homo sapiens	RPS27A		R-HSA-6807106;R-HSA-6807118
R-HSA-9020591	Interleukin-12 signaling	2	84	0.00536638	0.0390448	0.178577	1	56	0.00369296	9606	Homo sapiens	MIF		R-HSA-8950732
R-HSA-9828211	Regulation of TBK1, IKKÎµ-mediated activation of IRF3, IRF7 upon TLR3 ligation	1	11	0.000702741	0.0399532	0.178577	2	3	0.000197837	9606	Homo sapiens	RPS27A		R-HSA-9830710;R-HSA-9828200
R-HSA-3785653	Myoclonic epilepsy of Lafora	1	11	0.000702741	0.0399532	0.178577	1	2	0.000131891	9606	Homo sapiens	RPS27A		R-HSA-3797226
R-HSA-1253288	Downregulation of ERBB4 signaling	1	11	0.000702741	0.0399532	0.178577	2	5	0.000329728	9606	Homo sapiens	RPS27A		R-HSA-1253282;R-HSA-1977296
R-HSA-9637628	Modulation by Mtb of host immune system	1	11	0.000702741	0.0399532	0.178577	1	6	0.000395674	9606	Homo sapiens	RPS27A		R-HSA-9636461
R-HSA-8849469	PTK6 Regulates RTKs and Their Effectors AKT1 and DOK1	1	11	0.000702741	0.0399532	0.178577	1	8	0.000527565	9606	Homo sapiens	RPS27A		R-HSA-8848829
R-HSA-977225	Amyloid fiber formation	2	89	0.00568581	0.0433233	0.178577	6	33	0.00217621	9606	Homo sapiens	RPS27A;HIST1H4C		R-HSA-5667111;R-HSA-5667107;R-HSA-977224;R-HSA-5660752;R-HSA-5658496;R-HSA-5660753
R-HSA-5693607	Processing of DNA double-strand break ends	2	89	0.00568581	0.0433233	0.178577	2	17	0.00112108	9606	Homo sapiens	RPS27A;HIST1H4C		R-HSA-5684071;R-HSA-5684052
R-HSA-937042	IRAK2 mediated activation of TAK1 complex	1	12	0.000766626	0.0435066	0.178577	4	5	0.000329728	9606	Homo sapiens	RPS27A		R-HSA-936942;R-HSA-936991;R-HSA-936986;R-HSA-936960
R-HSA-2559582	Senescence-Associated Secretory Phenotype (SASP)	2	90	0.0057497	0.0441992	0.178577	3	22	0.0014508	9606	Homo sapiens	RPS27A;HIST1H4C		R-HSA-3788745;R-HSA-3788748;R-HSA-3788724
R-HSA-8939236	RUNX1 regulates transcription of genes involved in differentiation of HSCs	2	92	0.00587747	0.0459708	0.178577	5	15	0.000989185	9606	Homo sapiens	RPS27A;HIST1H4C		R-HSA-8865491;R-HSA-8956684;R-HSA-8865505;R-HSA-8957265;R-HSA-8865498
R-HSA-5687128	MAPK6/MAPK4 signaling	2	93	0.00594135	0.0468664	0.178577	3	40	0.00263783	9606	Homo sapiens	HSPB1;RPS27A		R-HSA-5687121;R-HSA-5687112;R-HSA-5687081
R-HSA-9014325	TICAM1,TRAF6-dependent induction of TAK1 complex	1	13	0.000830512	0.047047	0.178577	5	6	0.000395674	9606	Homo sapiens	RPS27A		R-HSA-847070;R-HSA-450259;R-HSA-177690;R-HSA-9628444;R-HSA-177692
R-HSA-5689877	Josephin domain DUBs	1	13	0.000830512	0.047047	0.178577	3	6	0.000395674	9606	Homo sapiens	RPS27A		R-HSA-5689111;R-HSA-5688837;R-HSA-5688797
R-HSA-9664873	Pexophagy	1	13	0.000830512	0.047047	0.178577	2	13	0.000857294	9606	Homo sapiens	RPS27A		R-HSA-9664888;R-HSA-9674127
R-HSA-163841	Gamma carboxylation, hypusinylation, hydroxylation, and arylsulfatase activation	2	95	0.00606912	0.0486768	0.178577	2	50	0.00329728	9606	Homo sapiens	RPL8;RPS23		R-HSA-9630993;R-HSA-9630769
R-HSA-447115	Interleukin-12 family signaling	2	96	0.00613301	0.0495915	0.178577	1	114	0.00751781	9606	Homo sapiens	MIF		R-HSA-8950732
R-HSA-9645460	Alpha-protein kinase 1 signaling pathway	1	14	0.000894397	0.0505745	0.178577	4	10	0.000659457	9606	Homo sapiens	RPS27A		R-HSA-9645394;R-HSA-9645442;R-HSA-9645414;R-HSA-9645406
R-HSA-8876493	InlA-mediated entry of Listeria monocytogenes into host cells	1	14	0.000894397	0.0505745	0.178577	1	5	0.000329728	9606	Homo sapiens	RPS27A		R-HSA-8877003
R-HSA-9006931	Signaling by Nuclear Receptors	4	383	0.0244682	0.0536457	0.178577	24	195	0.0128594	9606	Homo sapiens	HSPB1;TFF1;HIST1H4C		R-HSA-9009065;R-HSA-9011981;R-HSA-9011949;R-HSA-9011983;R-HSA-9011950;R-HSA-9012000;R-HSA-9009536;R-HSA-9009378;R-HSA-9011941;R-HSA-9009541;R-HSA-9011975;R-HSA-9009371;R-HSA-9021050;R-HSA-9009533;R-HSA-9011966;R-HSA-9018494;R-HSA-9011985;R-HSA-9011952;R-HSA-9011984;R-HSA-9021072;R-HSA-9023859;R-HSA-9023861;R-HSA-9023860;R-HSA-9009526
R-HSA-9824878	Regulation of TBK1, IKKÎµ (IKBKE)-mediated activation of IRF3, IRF7	1	15	0.000958283	0.0540892	0.178577	2	3	0.000197837	9606	Homo sapiens	RPS27A		R-HSA-9823904;R-HSA-9823939
R-HSA-9013973	TICAM1-dependent activation of IRF3/IRF7	1	15	0.000958283	0.0540892	0.178577	4	15	0.000989185	9606	Homo sapiens	RPS27A		R-HSA-9830710;R-HSA-9828200;R-HSA-9013974;R-HSA-9013990
R-HSA-209560	NF-kB is activated and signals survival	1	15	0.000958283	0.0540892	0.178577	1	4	0.000263783	9606	Homo sapiens	RPS27A		R-HSA-209536
R-HSA-68867	Assembly of the pre-replicative complex	2	103	0.00658021	0.0561663	0.178577	4	23	0.00151675	9606	Homo sapiens	RPS27A;HIST1H4C		R-HSA-68825;R-HSA-9749197;R-HSA-68712;R-HSA-9749098
R-HSA-9837999	Mitochondrial protein degradation	2	104	0.00664409	0.0571295	0.178577	4	20	0.00131891	9606	Homo sapiens	UQCRQ;MT-ND1		R-HSA-9838004;R-HSA-9839146;R-HSA-9837978;R-HSA-9839064
R-HSA-1358803	Downregulation of ERBB2:ERBB3 signaling	1	16	0.00102217	0.0575912	0.178577	5	8	0.000527565	9606	Homo sapiens	RPS27A		R-HSA-1358789;R-HSA-1358790;R-HSA-1358797;R-HSA-1358792;R-HSA-1358795
R-HSA-2691232	Constitutive Signaling by NOTCH1 HD Domain Mutants	1	16	0.00102217	0.0575912	0.178577	2	6	0.000395674	9606	Homo sapiens	RPS27A		R-HSA-2730752;R-HSA-2737728
R-HSA-2691230	Signaling by NOTCH1 HD Domain Mutants in Cancer	1	16	0.00102217	0.0575912	0.178577	2	6	0.000395674	9606	Homo sapiens	RPS27A		R-HSA-2730752;R-HSA-2737728
R-HSA-975144	IRAK1 recruits IKK complex upon TLR7/8 or 9 stimulation	1	16	0.00102217	0.0575912	0.178577	1	4	0.000263783	9606	Homo sapiens	RPS27A		R-HSA-975122
R-HSA-937039	IRAK1 recruits IKK complex	1	16	0.00102217	0.0575912	0.178577	1	4	0.000263783	9606	Homo sapiens	RPS27A		R-HSA-937050
R-HSA-8866427	VLDLR internalisation and degradation	1	16	0.00102217	0.0575912	0.178577	1	4	0.000263783	9606	Homo sapiens	RPS27A		R-HSA-8854628
R-HSA-209543	p75NTR recruits signalling complexes	1	16	0.00102217	0.0575912	0.178577	1	9	0.000593511	9606	Homo sapiens	RPS27A		R-HSA-209566
R-HSA-174490	Membrane binding and targetting of GAG proteins	1	17	0.00108605	0.0610803	0.178577	3	4	0.000263783	9606	Homo sapiens	RPS27A		R-HSA-184323;R-HSA-3149434;R-HSA-184269
R-HSA-975110	TRAF6 mediated IRF7 activation in TLR7/8 or 9 signaling	1	17	0.00108605	0.0610803	0.178577	1	5	0.000329728	9606	Homo sapiens	RPS27A		R-HSA-975118
R-HSA-975163	IRAK2 mediated activation of TAK1 complex upon TLR7/8 or 9 stimulation	1	18	0.00114994	0.0645568	0.178577	4	5	0.000329728	9606	Homo sapiens	RPS27A		R-HSA-450358;R-HSA-975103;R-HSA-975147;R-HSA-975097
R-HSA-174495	Synthesis And Processing Of GAG, GAGPOL Polyproteins	1	18	0.00114994	0.0645568	0.178577	3	5	0.000329728	9606	Homo sapiens	RPS27A		R-HSA-184323;R-HSA-3149434;R-HSA-184269
R-HSA-205043	NRIF signals cell death from the nucleus	1	18	0.00114994	0.0645568	0.178577	3	7	0.00046162	9606	Homo sapiens	RPS27A		R-HSA-204947;R-HSA-205008;R-HSA-205118
R-HSA-5684264	MAP3K8 (TPL2)-dependent MAPK1/3 activation	1	18	0.00114994	0.0645568	0.178577	2	8	0.000527565	9606	Homo sapiens	RPS27A		R-HSA-5684273;R-HSA-5684250
R-HSA-2559580	Oxidative Stress Induced Senescence	2	113	0.00721906	0.066053	0.178577	6	40	0.00263783	9606	Homo sapiens	RPS27A;HIST1H4C		R-HSA-3229089;R-HSA-3222593;R-HSA-3223200;R-HSA-3240295;R-HSA-6804879;R-HSA-3229102
R-HSA-937072	TRAF6-mediated induction of TAK1 complex within TLR4 complex	1	19	0.00121382	0.0680206	0.178577	5	6	0.000395674	9606	Homo sapiens	RPS27A		R-HSA-450358;R-HSA-936952;R-HSA-936951;R-HSA-937075;R-HSA-936947
R-HSA-110312	Translesion synthesis by REV1	1	19	0.00121382	0.0680206	0.178577	4	5	0.000329728	9606	Homo sapiens	RPS27A		R-HSA-5652151;R-HSA-110307;R-HSA-110308;R-HSA-110311
R-HSA-9837092	FASTK family proteins regulate processing and stability of mitochondrial RNAs	1	19	0.00121382	0.0680206	0.178577	2	4	0.000263783	9606	Homo sapiens	MT-ND1		R-HSA-9837149;R-HSA-9837179
R-HSA-8875360	InlB-mediated entry of Listeria monocytogenes into host cell	1	19	0.00121382	0.0680206	0.178577	3	8	0.000527565	9606	Homo sapiens	RPS27A		R-HSA-8876262;R-HSA-8876258;R-HSA-8876255
R-HSA-2173791	TGF-beta receptor signaling in EMT (epithelial to mesenchymal transition)	1	19	0.00121382	0.0680206	0.178577	2	6	0.000395674	9606	Homo sapiens	RPS27A		R-HSA-2160931;R-HSA-2160935
R-HSA-168927	TICAM1, RIP1-mediated IKK complex recruitment	1	19	0.00121382	0.0680206	0.178577	1	3	0.000197837	9606	Homo sapiens	RPS27A		R-HSA-9014342
R-HSA-1295596	Spry regulation of FGF signaling	1	19	0.00121382	0.0680206	0.178577	2	11	0.000725402	9606	Homo sapiens	RPS27A		R-HSA-934604;R-HSA-1295621
R-HSA-193639	p75NTR signals via NF-kB	1	19	0.00121382	0.0680206	0.178577	2	13	0.000857294	9606	Homo sapiens	RPS27A		R-HSA-209536;R-HSA-209566
R-HSA-5656121	Translesion synthesis by POLI	1	20	0.00127771	0.0714719	0.178577	3	3	0.000197837	9606	Homo sapiens	RPS27A		R-HSA-5656148;R-HSA-5656158;R-HSA-5656105
R-HSA-9758274	Regulation of NF-kappa B signaling	1	20	0.00127771	0.0714719	0.178577	2	11	0.000725402	9606	Homo sapiens	RPS27A		R-HSA-9750946;R-HSA-9750942
R-HSA-9708530	Regulation of BACH1 activity	1	20	0.00127771	0.0714719	0.178577	1	8	0.000527565	9606	Homo sapiens	RPS27A		R-HSA-9708517
R-HSA-9706369	Negative regulation of FLT3	1	20	0.00127771	0.0714719	0.178577	1	12	0.000791348	9606	Homo sapiens	RPS27A		R-HSA-9706354
R-HSA-69002	DNA Replication Pre-Initiation	2	121	0.00773015	0.0743488	0.178577	4	32	0.00211026	9606	Homo sapiens	RPS27A;HIST1H4C		R-HSA-68825;R-HSA-9749197;R-HSA-68712;R-HSA-9749098
R-HSA-5655862	Translesion synthesis by POLK	1	21	0.0013416	0.0749105	0.178577	3	3	0.000197837	9606	Homo sapiens	RPS27A		R-HSA-5655892;R-HSA-5655965;R-HSA-5655835
R-HSA-3134975	Regulation of innate immune responses to cytosolic DNA	1	21	0.0013416	0.0749105	0.178577	4	9	0.000593511	9606	Homo sapiens	RPS27A		R-HSA-3249386;R-HSA-3134804;R-HSA-8948709;R-HSA-3134946
R-HSA-936964	Activation of IRF3, IRF7 mediated by TBK1, IKKÎµ (IKBKE)	1	21	0.0013416	0.0749105	0.178577	4	15	0.000989185	9606	Homo sapiens	RPS27A		R-HSA-5362500;R-HSA-9823904;R-HSA-9823939;R-HSA-2213017
R-HSA-69620	Cell Cycle Checkpoints	3	266	0.0169935	0.0760897	0.178577	13	56	0.00369296	9606	Homo sapiens	RPS27A;HIST1H4C		R-HSA-5683735;R-HSA-69600;R-HSA-69891;R-HSA-141409;R-HSA-8852354;R-HSA-6804879;R-HSA-141422;R-HSA-264458;R-HSA-6804724;R-HSA-141431;R-HSA-264444;R-HSA-141439;R-HSA-69598
R-HSA-4641263	Regulation of FZD by ubiquitination	1	22	0.00140548	0.0783367	0.178577	3	6	0.000395674	9606	Homo sapiens	RPS27A		R-HSA-4641236;R-HSA-4641253;R-HSA-4641246
R-HSA-3229121	Glycogen storage diseases	1	22	0.00140548	0.0783367	0.178577	1	10	0.000659457	9606	Homo sapiens	RPS27A		R-HSA-3797226
R-HSA-5693567	HDR through Homologous Recombination (HRR) or Single Strand Annealing (SSA)	2	126	0.00804958	0.0796954	0.178577	3	47	0.00309945	9606	Homo sapiens	RPS27A;HIST1H4C		R-HSA-5684071;R-HSA-5684052;R-HSA-5693593
R-HSA-9613829	Chaperone Mediated Autophagy	1	23	0.00146937	0.0817503	0.178577	9	19	0.00125297	9606	Homo sapiens	RPS27A		R-HSA-9625188;R-HSA-9620197;R-HSA-9622840;R-HSA-9615721;R-HSA-9624158;R-HSA-9622831;R-HSA-9625196;R-HSA-9626060;R-HSA-9625197
R-HSA-6804760	Regulation of TP53 Activity through Methylation	1	23	0.00146937	0.0817503	0.178577	1	12	0.000791348	9606	Homo sapiens	RPS27A		R-HSA-6804253
R-HSA-110320	Translesion Synthesis by POLH	1	24	0.00153325	0.0851516	0.178577	7	8	0.000527565	9606	Homo sapiens	RPS27A		R-HSA-5655170;R-HSA-5654989;R-HSA-5654986;R-HSA-110317;R-HSA-110316;R-HSA-110319;R-HSA-5654985
R-HSA-174048	APC/C:Cdc20 mediated degradation of Cyclin B	1	24	0.00153325	0.0851516	0.178577	2	3	0.000197837	9606	Homo sapiens	RPS27A		R-HSA-174227;R-HSA-174157
R-HSA-937041	IKK complex recruitment mediated by RIP1	1	24	0.00153325	0.0851516	0.178577	1	3	0.000197837	9606	Homo sapiens	RPS27A		R-HSA-168915
R-HSA-912631	Regulation of signaling by CBL	1	24	0.00153325	0.0851516	0.178577	1	7	0.00046162	9606	Homo sapiens	RPS27A		R-HSA-912627
R-HSA-5693538	Homology Directed Repair	2	132	0.00843289	0.0862653	0.178577	3	55	0.00362701	9606	Homo sapiens	RPS27A;HIST1H4C		R-HSA-5684071;R-HSA-5684052;R-HSA-5693593
R-HSA-6807004	Negative regulation of MET activity	1	25	0.00159714	0.0885404	0.178577	3	12	0.000791348	9606	Homo sapiens	RPS27A		R-HSA-8875431;R-HSA-8875443;R-HSA-8875183
R-HSA-9825892	Regulation of MITF-M-dependent genes involved in cell cycle and proliferation	1	25	0.00159714	0.0885404	0.178577	2	18	0.00118702	9606	Homo sapiens	HINT1		R-HSA-9858646;R-HSA-9858647
R-HSA-3322077	Glycogen synthesis	1	25	0.00159714	0.0885404	0.178577	2	22	0.0014508	9606	Homo sapiens	RPS27A		R-HSA-3781009;R-HSA-3780995
R-HSA-179409	APC-Cdc20 mediated degradation of Nek2A	1	26	0.00166102	0.091917	0.178577	2	3	0.000197837	9606	Homo sapiens	RPS27A		R-HSA-179417;R-HSA-179421
R-HSA-450321	JNK (c-Jun kinases) phosphorylation and activation mediated by activated human TAK1	1	26	0.00166102	0.091917	0.178577	1	3	0.000197837	9606	Homo sapiens	RPS27A		R-HSA-450337
R-HSA-2979096	NOTCH2 Activation and Transmission of Signal to the Nucleus	1	26	0.00166102	0.091917	0.178577	2	11	0.000725402	9606	Homo sapiens	RPS27A		R-HSA-2172172;R-HSA-157629
R-HSA-9636383	Prevention of phagosomal-lysosomal fusion	1	26	0.00166102	0.091917	0.178577	2	11	0.000725402	9606	Homo sapiens	RPS27A		R-HSA-9636439;R-HSA-9636461
R-HSA-9824594	Regulation of MITF-M-dependent genes involved in apoptosis	1	26	0.00166102	0.091917	0.178577	2	15	0.000989185	9606	Homo sapiens	HINT1		R-HSA-9824587;R-HSA-9825754
R-HSA-1236382	Constitutive Signaling by Ligand-Responsive EGFR Cancer Variants	1	26	0.00166102	0.091917	0.178577	1	23	0.00151675	9606	Homo sapiens	RPS27A		R-HSA-1225956
R-HSA-5637815	Signaling by Ligand-Responsive EGFR Variants in Cancer	1	26	0.00166102	0.091917	0.178577	1	23	0.00151675	9606	Homo sapiens	RPS27A		R-HSA-1225956
R-HSA-69481	G2/M Checkpoints	2	140	0.00894397	0.0952698	0.178577	3	24	0.0015827	9606	Homo sapiens	RPS27A;HIST1H4C		R-HSA-5683735;R-HSA-69891;R-HSA-8852354
R-HSA-5696397	Gap-filling DNA repair synthesis and ligation in GG-NER	1	27	0.00172491	0.0952812	0.178577	2	2	0.000131891	9606	Homo sapiens	RPS27A		R-HSA-5690997;R-HSA-5691001
R-HSA-8876384	Listeria monocytogenes entry into host cells	1	27	0.00172491	0.0952812	0.178577	4	13	0.000857294	9606	Homo sapiens	RPS27A		R-HSA-8876262;R-HSA-8876258;R-HSA-8876255;R-HSA-8877003
R-HSA-175474	Assembly Of The HIV Virion	1	27	0.00172491	0.0952812	0.178577	4	16	0.00105513	9606	Homo sapiens	RPS27A		R-HSA-184323;R-HSA-3149434;R-HSA-3149454;R-HSA-184269
R-HSA-450302	activated TAK1 mediates p38 MAPK activation	1	27	0.00172491	0.0952812	0.178577	1	5	0.000329728	9606	Homo sapiens	RPS27A		R-HSA-450346
R-HSA-9705462	Inactivation of CSF3 (G-CSF) signaling	1	27	0.00172491	0.0952812	0.178577	1	9	0.000593511	9606	Homo sapiens	RPS27A		R-HSA-9705738
R-HSA-2173788	Downregulation of TGF-beta receptor signaling	1	28	0.00178879	0.0986332	0.178577	8	28	0.00184648	9606	Homo sapiens	RPS27A		R-HSA-173542;R-HSA-2176452;R-HSA-2187382;R-HSA-2169046;R-HSA-2187368;R-HSA-2179291;R-HSA-2169050;R-HSA-2179293
R-HSA-9013507	NOTCH3 Activation and Transmission of Signal to the Nucleus	1	28	0.00178879	0.0986332	0.178577	2	15	0.000989185	9606	Homo sapiens	RPS27A		R-HSA-9013069;R-HSA-9021523
R-HSA-110314	Recognition of DNA damage by PCNA-containing replication complex	1	30	0.00191657	0.105301	0.178577	3	6	0.000395674	9606	Homo sapiens	RPS27A		R-HSA-5655466;R-HSA-5655481;R-HSA-5652009
R-HSA-9836573	Mitochondrial RNA degradation	1	30	0.00191657	0.105301	0.178577	4	10	0.000659457	9606	Homo sapiens	MT-ND1		R-HSA-9837149;R-HSA-9837034;R-HSA-9837179;R-HSA-9836585
R-HSA-9821993	Replacement of protamines by nucleosomes in the male pronucleus	1	30	0.00191657	0.105301	0.178577	1	6	0.000395674	9606	Homo sapiens	HIST1H4C		R-HSA-9822185
R-HSA-3214842	HDMs demethylate histones	1	31	0.00198045	0.108616	0.178577	3	17	0.00112108	9606	Homo sapiens	HIST1H4C		R-HSA-5661124;R-HSA-5661125;R-HSA-5423117
R-HSA-5689901	Metalloprotease DUBs	1	32	0.00204434	0.111919	0.178577	5	6	0.000395674	9606	Homo sapiens	RPS27A		R-HSA-5691431;R-HSA-5691381;R-HSA-5696547;R-HSA-5691411;R-HSA-5691439
R-HSA-2122948	Activated NOTCH1 Transmits Signal to the Nucleus	1	32	0.00204434	0.111919	0.178577	5	21	0.00138486	9606	Homo sapiens	RPS27A		R-HSA-157632;R-HSA-1980074;R-HSA-1980118;R-HSA-1912357;R-HSA-1912386
R-HSA-9637687	Suppression of phagosomal maturation	1	32	0.00204434	0.111919	0.178577	2	17	0.00112108	9606	Homo sapiens	RPS27A		R-HSA-9636439;R-HSA-9636461
R-HSA-1643713	Signaling by EGFR in Cancer	1	32	0.00204434	0.111919	0.178577	1	42	0.00276972	9606	Homo sapiens	RPS27A		R-HSA-1225956
R-HSA-69306	DNA Replication	2	155	0.00990226	0.112832	0.178577	8	58	0.00382485	9606	Homo sapiens	RPS27A;HIST1H4C		R-HSA-68946;R-HSA-68948;R-HSA-69015;R-HSA-68825;R-HSA-9749197;R-HSA-68712;R-HSA-69016;R-HSA-9749098
R-HSA-171306	Packaging Of Telomere Ends	1	33	0.00210822	0.115211	0.178577	2	2	0.000131891	9606	Homo sapiens	HIST1H4C		R-HSA-181450;R-HSA-176700
R-HSA-8866652	Synthesis of active ubiquitin: roles of E1 and E2 enzymes	1	33	0.00210822	0.115211	0.178577	13	16	0.00105513	9606	Homo sapiens	RPS27A		R-HSA-8852134;R-HSA-8852133;R-HSA-8852132;R-HSA-8852131;R-HSA-8865090;R-HSA-8852130;R-HSA-8852129;R-HSA-8852128;R-HSA-8865098;R-HSA-8852136;R-HSA-8852127;R-HSA-8853503;R-HSA-8865050
R-HSA-73728	RNA Polymerase I Promoter Opening	1	33	0.00210822	0.115211	0.178577	1	2	0.000131891	9606	Homo sapiens	HIST1H4C		R-HSA-73718
R-HSA-901032	ER Quality Control Compartment (ERQC)	1	33	0.00210822	0.115211	0.178577	2	9	0.000593511	9606	Homo sapiens	RPS27A		R-HSA-1022127;R-HSA-8867288
R-HSA-5357956	TNFR1-induced NF-kappa-B signaling pathway	1	33	0.00210822	0.115211	0.178577	1	5	0.000329728	9606	Homo sapiens	RPS27A		R-HSA-5357757
R-HSA-201451	Signaling by BMP	1	33	0.00210822	0.115211	0.178577	1	17	0.00112108	9606	Homo sapiens	MIF		R-HSA-8858346
R-HSA-5654732	Negative regulation of FGFR3 signaling	1	34	0.00217211	0.11849	0.178577	3	14	0.000923239	9606	Homo sapiens	RPS27A		R-HSA-5654679;R-HSA-934604;R-HSA-1295621
R-HSA-5205685	PINK1-PRKN Mediated Mitophagy	1	34	0.00217211	0.11849	0.178577	1	16	0.00105513	9606	Homo sapiens	RPS27A		R-HSA-9834070
R-HSA-5334118	DNA methylation	1	35	0.00223599	0.121758	0.178577	7	7	0.00046162	9606	Homo sapiens	HIST1H4C		R-HSA-5334097;R-HSA-5334160;R-HSA-5334099;R-HSA-5334179;R-HSA-5334164;R-HSA-5334151;R-HSA-5334152
R-HSA-917729	Endosomal Sorting Complex Required For Transport (ESCRT)	1	35	0.00223599	0.121758	0.178577	4	4	0.000263783	9606	Homo sapiens	RPS27A		R-HSA-917693;R-HSA-917700;R-HSA-917730;R-HSA-917696
R-HSA-9615710	Late endosomal microautophagy	1	35	0.00223599	0.121758	0.178577	3	3	0.000197837	9606	Homo sapiens	RPS27A		R-HSA-9631065;R-HSA-9615721;R-HSA-9631068
R-HSA-5656169	Termination of translesion DNA synthesis	1	35	0.00223599	0.121758	0.178577	6	9	0.000593511	9606	Homo sapiens	RPS27A		R-HSA-5653766;R-HSA-5653838;R-HSA-5653756;R-HSA-5653770;R-HSA-5653754;R-HSA-5655193
R-HSA-5654733	Negative regulation of FGFR4 signaling	1	35	0.00223599	0.121758	0.178577	3	14	0.000923239	9606	Homo sapiens	RPS27A		R-HSA-934604;R-HSA-1295621;R-HSA-5654684
R-HSA-9674555	Signaling by CSF3 (G-CSF)	1	35	0.00223599	0.121758	0.178577	1	21	0.00138486	9606	Homo sapiens	RPS27A		R-HSA-9705738
R-HSA-8863795	Downregulation of ERBB2 signaling	1	36	0.00229988	0.125013	0.178577	7	14	0.000923239	9606	Homo sapiens	RPS27A		R-HSA-1918092;R-HSA-1358789;R-HSA-1918095;R-HSA-1358790;R-HSA-1358797;R-HSA-1358792;R-HSA-1358795
R-HSA-211733	Regulation of activated PAK-2p34 by proteasome mediated degradation	1	37	0.00236376	0.128257	0.178577	2	2	0.000131891	9606	Homo sapiens	RPS27A		R-HSA-211715;R-HSA-211734
R-HSA-162588	Budding and maturation of HIV virion	1	37	0.00236376	0.128257	0.178577	2	4	0.000263783	9606	Homo sapiens	RPS27A		R-HSA-3159227;R-HSA-3139027
R-HSA-936440	Negative regulators of DDX58/IFIH1 signaling	1	37	0.00236376	0.128257	0.178577	4	13	0.000857294	9606	Homo sapiens	RPS27A		R-HSA-990526;R-HSA-936381;R-HSA-936475;R-HSA-936390
R-HSA-182971	EGFR downregulation	1	37	0.00236376	0.128257	0.178577	6	22	0.0014508	9606	Homo sapiens	RPS27A		R-HSA-183089;R-HSA-182993;R-HSA-182986;R-HSA-183051;R-HSA-183084;R-HSA-183036
R-HSA-9833109	Evasion by RSV of host interferon responses	1	37	0.00236376	0.128257	0.178577	2	12	0.000791348	9606	Homo sapiens	RPS27A		R-HSA-9833155;R-HSA-909719
R-HSA-2173795	Downregulation of SMAD2/3:SMAD4 transcriptional activity	1	38	0.00242765	0.131489	0.178577	7	27	0.00178053	9606	Homo sapiens	RPS27A		R-HSA-2176503;R-HSA-2176502;R-HSA-870437;R-HSA-2186747;R-HSA-870449;R-HSA-2179276;R-HSA-2186767
R-HSA-110330	Recognition and association of DNA glycosylase with site containing an affected purine	1	38	0.00242765	0.131489	0.178577	2	10	0.000659457	9606	Homo sapiens	HIST1H4C		R-HSA-9629195;R-HSA-9629373
R-HSA-5693532	DNA Double-Strand Break Repair	2	171	0.0109244	0.132406	0.178577	37	116	0.0076497	9606	Homo sapiens	RPS27A;HIST1H4C		R-HSA-5683735;R-HSA-5682967;R-HSA-5684052;R-HSA-69891;R-HSA-5682965;R-HSA-5683986;R-HSA-5693599;R-HSA-5682588;R-HSA-5686685;R-HSA-5682586;R-HSA-5683930;R-HSA-5683801;R-HSA-5693593;R-HSA-5682629;R-HSA-5683077;R-HSA-5693583;R-HSA-5683405;R-HSA-9701000;R-HSA-5686900;R-HSA-5686704;R-HSA-5682992;R-HSA-5693566;R-HSA-5683967;R-HSA-5683964;R-HSA-5683384;R-HSA-5683385;R-HSA-5682598;R-HSA-5684071;R-HSA-568…
R-HSA-5675482	Regulation of necroptotic cell death	1	39	0.00249154	0.134709	0.178577	7	21	0.00138486	9606	Homo sapiens	RPS27A		R-HSA-9793444;R-HSA-9793472;R-HSA-9793485;R-HSA-5675470;R-HSA-9686920;R-HSA-9688831;R-HSA-9793451
R-HSA-5654726	Negative regulation of FGFR1 signaling	1	39	0.00249154	0.134709	0.178577	3	15	0.000989185	9606	Homo sapiens	RPS27A		R-HSA-934604;R-HSA-5654672;R-HSA-1295621
R-HSA-68616	Assembly of the ORC complex at the origin of replication	1	39	0.00249154	0.134709	0.178577	2	11	0.000725402	9606	Homo sapiens	HIST1H4C		R-HSA-9749197;R-HSA-9749098
R-HSA-5696394	DNA Damage Recognition in GG-NER	1	40	0.00255542	0.137917	0.178577	3	5	0.000329728	9606	Homo sapiens	RPS27A		R-HSA-6782943;R-HSA-5696655;R-HSA-5696664
R-HSA-180534	Vpu mediated degradation of CD4	1	40	0.00255542	0.137917	0.178577	2	5	0.000329728	9606	Homo sapiens	RPS27A		R-HSA-180597;R-HSA-180573
R-HSA-8868766	rRNA processing in the mitochondrion	1	40	0.00255542	0.137917	0.178577	1	6	0.000395674	9606	Homo sapiens	MT-ND1		R-HSA-6785722
R-HSA-5696400	Dual Incision in GG-NER	1	41	0.00261931	0.141114	0.178577	2	3	0.000197837	9606	Homo sapiens	RPS27A		R-HSA-5690213;R-HSA-5690988
R-HSA-9843970	Regulation of endogenous retroelements by the Human Silencing Hub (HUSH) complex	1	41	0.00261931	0.141114	0.178577	5	8	0.000527565	9606	Homo sapiens	HIST1H4C		R-HSA-9844006;R-HSA-9843927;R-HSA-9844015;R-HSA-9844716;R-HSA-9844057
R-HSA-69601	Ubiquitin Mediated Degradation of Phosphorylated Cdc25A	1	41	0.00261931	0.141114	0.178577	2	4	0.000263783	9606	Homo sapiens	RPS27A		R-HSA-69600;R-HSA-69598
R-HSA-69613	p53-Independent G1/S DNA damage checkpoint	1	41	0.00261931	0.141114	0.178577	2	4	0.000263783	9606	Homo sapiens	RPS27A		R-HSA-69600;R-HSA-69598
R-HSA-69610	p53-Independent DNA Damage Response	1	41	0.00261931	0.141114	0.178577	2	4	0.000263783	9606	Homo sapiens	RPS27A		R-HSA-69600;R-HSA-69598
R-HSA-75815	Ubiquitin-dependent degradation of Cyclin D	1	41	0.00261931	0.141114	0.178577	2	5	0.000329728	9606	Homo sapiens	RPS27A		R-HSA-75825;R-HSA-75824
R-HSA-349425	Autodegradation of the E3 ubiquitin ligase COP1	1	41	0.00261931	0.141114	0.178577	2	5	0.000329728	9606	Homo sapiens	RPS27A		R-HSA-264444;R-HSA-264458
R-HSA-168638	NOD1/2 Signaling Pathway	1	41	0.00261931	0.141114	0.178577	5	18	0.00118702	9606	Homo sapiens	RPS27A		R-HSA-741386;R-HSA-688136;R-HSA-688137;R-HSA-741411;R-HSA-168184
R-HSA-5654727	Negative regulation of FGFR2 signaling	1	41	0.00261931	0.141114	0.178577	3	14	0.000923239	9606	Homo sapiens	RPS27A		R-HSA-934604;R-HSA-5654677;R-HSA-1295621
R-HSA-901042	Calnexin/calreticulin cycle	1	41	0.00261931	0.141114	0.178577	2	13	0.000857294	9606	Homo sapiens	RPS27A		R-HSA-1022127;R-HSA-8867288
R-HSA-1980145	Signaling by NOTCH2	1	41	0.00261931	0.141114	0.178577	2	20	0.00131891	9606	Homo sapiens	RPS27A		R-HSA-2172172;R-HSA-157629
R-HSA-9680350	Signaling by CSF1 (M-CSF) in myeloid cells	1	41	0.00261931	0.141114	0.178577	1	14	0.000923239	9606	Homo sapiens	RPS27A		R-HSA-9733316
R-HSA-110328	Recognition and association of DNA glycosylase with site containing an affected pyrimidine	1	41	0.00261931	0.141114	0.178577	1	21	0.00138486	9606	Homo sapiens	HIST1H4C		R-HSA-9629372
R-HSA-5205647	Mitophagy	1	41	0.00261931	0.141114	0.178577	1	23	0.00151675	9606	Homo sapiens	RPS27A		R-HSA-9834070
R-HSA-9006936	Signaling by TGFB family members	2	178	0.0113716	0.141203	0.178577	20	148	0.00975996	9606	Homo sapiens	MIF;RPS27A		R-HSA-2186785;R-HSA-2160931;R-HSA-173542;R-HSA-2176452;R-HSA-2160935;R-HSA-870437;R-HSA-2187368;R-HSA-2179276;R-HSA-8858346;R-HSA-2186767;R-HSA-2176503;R-HSA-2176502;R-HSA-2187382;R-HSA-2169046;R-HSA-2186747;R-HSA-2179291;R-HSA-2169050;R-HSA-870449;R-HSA-2179293;R-HSA-2186780
R-HSA-8854050	FBXL7 down-regulates AURKA during mitotic entry and in early mitosis	1	42	0.00268319	0.144299	0.178577	4	6	0.000395674	9606	Homo sapiens	RPS27A		R-HSA-8854071;R-HSA-8854051;R-HSA-8854044;R-HSA-8854041
R-HSA-174113	SCF-beta-TrCP mediated degradation of Emi1	1	42	0.00268319	0.144299	0.178577	2	3	0.000197837	9606	Homo sapiens	RPS27A		R-HSA-174203;R-HSA-174159
R-HSA-169911	Regulation of Apoptosis	1	42	0.00268319	0.144299	0.178577	2	5	0.000329728	9606	Homo sapiens	RPS27A		R-HSA-211715;R-HSA-211734
R-HSA-8982491	Glycogen metabolism	1	42	0.00268319	0.144299	0.178577	2	37	0.00243999	9606	Homo sapiens	RPS27A		R-HSA-3781009;R-HSA-3780995
R-HSA-2559585	Oncogene Induced Senescence	1	42	0.00268319	0.144299	0.178577	1	19	0.00125297	9606	Homo sapiens	RPS27A		R-HSA-6804879
R-HSA-2467813	Separation of Sister Chromatids	2	182	0.0116272	0.146286	0.178577	4	8	0.000527565	9606	Homo sapiens	RPS27A		R-HSA-174144;R-HSA-2467809;R-HSA-2467811;R-HSA-174202
R-HSA-212300	PRC2 methylates histones and DNA	1	43	0.00274708	0.147472	0.178577	4	4	0.000263783	9606	Homo sapiens	HIST1H4C		R-HSA-212263;R-HSA-212222;R-HSA-212269;R-HSA-212252
R-HSA-180585	Vif-mediated degradation of APOBEC3G	1	43	0.00274708	0.147472	0.178577	2	4	0.000263783	9606	Homo sapiens	RPS27A		R-HSA-180603;R-HSA-180540
R-HSA-6804757	Regulation of TP53 Degradation	1	43	0.00274708	0.147472	0.178577	7	30	0.00197837	9606	Homo sapiens	RPS27A		R-HSA-5689972;R-HSA-6804724;R-HSA-6804879;R-HSA-6804942;R-HSA-3215295;R-HSA-6804441;R-HSA-3215310
R-HSA-3371511	HSF1 activation	1	43	0.00274708	0.147472	0.178577	1	7	0.00046162	9606	Homo sapiens	HSPB1		R-HSA-4793819
R-HSA-9682385	FLT3 signaling in disease	1	43	0.00274708	0.147472	0.178577	1	52	0.00342917	9606	Homo sapiens	RPS27A		R-HSA-9706356
R-HSA-427359	SIRT1 negatively regulates rRNA expression	1	44	0.00281096	0.150634	0.178577	3	5	0.000329728	9606	Homo sapiens	HIST1H4C		R-HSA-427527;R-HSA-427514;R-HSA-427528
R-HSA-4641258	Degradation of DVL	1	44	0.00281096	0.150634	0.178577	4	7	0.00046162	9606	Homo sapiens	RPS27A		R-HSA-4641159;R-HSA-1504193;R-HSA-1504190;R-HSA-4641260
R-HSA-5689896	Ovarian tumor domain proteases	1	44	0.00281096	0.150634	0.178577	7	14	0.000923239	9606	Homo sapiens	RPS27A		R-HSA-5690870;R-HSA-688136;R-HSA-936381;R-HSA-8869506;R-HSA-8865182;R-HSA-5690827;R-HSA-5690856
R-HSA-4641257	Degradation of AXIN	1	44	0.00281096	0.150634	0.178577	4	8	0.000527565	9606	Homo sapiens	RPS27A		R-HSA-3640861;R-HSA-3640874;R-HSA-4641256;R-HSA-4641129
R-HSA-9762114	GSK3B and BTRC:CUL1-mediated-degradation of NFE2L2	1	44	0.00281096	0.150634	0.178577	2	4	0.000263783	9606	Homo sapiens	RPS27A		R-HSA-9762096;R-HSA-9762091
R-HSA-110331	Cleavage of the damaged purine	1	44	0.00281096	0.150634	0.178577	2	9	0.000593511	9606	Homo sapiens	HIST1H4C		R-HSA-9629216;R-HSA-9629483
R-HSA-2173796	SMAD2/SMAD3:SMAD4 heterotrimer regulates transcription	1	44	0.00281096	0.150634	0.178577	2	24	0.0015827	9606	Homo sapiens	RPS27A		R-HSA-2186785;R-HSA-2186780
R-HSA-3769402	Deactivation of the beta-catenin transactivating complex	1	44	0.00281096	0.150634	0.178577	1	14	0.000923239	9606	Homo sapiens	RPS27A		R-HSA-3322429
R-HSA-6785470	tRNA processing in the mitochondrion	1	45	0.00287485	0.153785	0.178577	1	3	0.000197837	9606	Homo sapiens	MT-ND1		R-HSA-6785722
R-HSA-5213460	RIPK1-mediated regulated necrosis	1	45	0.00287485	0.153785	0.178577	7	29	0.00191242	9606	Homo sapiens	RPS27A		R-HSA-9793444;R-HSA-9793472;R-HSA-9793485;R-HSA-5675470;R-HSA-9686920;R-HSA-9688831;R-HSA-9793451
R-HSA-73927	Depurination	1	45	0.00287485	0.153785	0.178577	4	19	0.00125297	9606	Homo sapiens	HIST1H4C		R-HSA-9629216;R-HSA-9629483;R-HSA-9629195;R-HSA-9629373
R-HSA-69541	Stabilization of p53	1	46	0.00293873	0.156923	0.178577	4	15	0.000989185	9606	Homo sapiens	RPS27A		R-HSA-6804724;R-HSA-6804879;R-HSA-264444;R-HSA-264458
R-HSA-6806003	Regulation of TP53 Expression and Degradation	1	46	0.00293873	0.156923	0.178577	7	35	0.0023081	9606	Homo sapiens	RPS27A		R-HSA-5689972;R-HSA-6804724;R-HSA-6804879;R-HSA-6804942;R-HSA-3215295;R-HSA-6804441;R-HSA-3215310
R-HSA-9648002	RAS processing	1	46	0.00293873	0.156923	0.178577	1	21	0.00138486	9606	Homo sapiens	RPS27A		R-HSA-9653514
R-HSA-8964043	Plasma lipoprotein clearance	1	46	0.00293873	0.156923	0.178577	1	36	0.00237404	9606	Homo sapiens	RPS27A		R-HSA-8854628
R-HSA-9646399	Aggrephagy	1	47	0.00300262	0.160051	0.178577	13	15	0.000989185	9606	Homo sapiens	RPS27A		R-HSA-9646354;R-HSA-9646679;R-HSA-9641111;R-HSA-9646390;R-HSA-9641109;R-HSA-9646685;R-HSA-9641089;R-HSA-9640480;R-HSA-9641127;R-HSA-9646347;R-HSA-9641096;R-HSA-9646383;R-HSA-9646348
R-HSA-9670095	Inhibition of DNA recombination at telomere	1	47	0.00300262	0.160051	0.178577	3	4	0.000263783	9606	Homo sapiens	HIST1H4C		R-HSA-9670114;R-HSA-9670149;R-HSA-9670101
R-HSA-5696395	Formation of Incision Complex in GG-NER	1	47	0.00300262	0.160051	0.178577	7	10	0.000659457	9606	Homo sapiens	RPS27A		R-HSA-6790487;R-HSA-6790454;R-HSA-5690996;R-HSA-5689861;R-HSA-5696465;R-HSA-5696670;R-HSA-5691000
R-HSA-3371568	Attenuation phase	1	47	0.00300262	0.160051	0.178577	3	5	0.000329728	9606	Homo sapiens	HSPB1		R-HSA-3371554;R-HSA-5082369;R-HSA-5082384
R-HSA-427389	ERCC6 (CSB) and EHMT2 (G9a) positively regulate rRNA expression	1	47	0.00300262	0.160051	0.178577	2	4	0.000263783	9606	Homo sapiens	HIST1H4C		R-HSA-427383;R-HSA-427336
R-HSA-8941858	Regulation of RUNX3 expression and activity	1	47	0.00300262	0.160051	0.178577	3	9	0.000593511	9606	Homo sapiens	RPS27A		R-HSA-8952408;R-HSA-8952382;R-HSA-8952419
R-HSA-9604323	Negative regulation of NOTCH4 signaling	1	47	0.00300262	0.160051	0.178577	2	6	0.000395674	9606	Homo sapiens	RPS27A		R-HSA-9604642;R-HSA-9604629
R-HSA-110313	Translesion synthesis by Y family DNA polymerases bypasses lesions on DNA template	1	48	0.0030665	0.163167	0.178577	23	28	0.00184648	9606	Homo sapiens	RPS27A		R-HSA-5652151;R-HSA-5655892;R-HSA-5656148;R-HSA-110307;R-HSA-110308;R-HSA-110311;R-HSA-5656158;R-HSA-5653756;R-HSA-5655965;R-HSA-5653754;R-HSA-110317;R-HSA-5655835;R-HSA-110316;R-HSA-110319;R-HSA-5655193;R-HSA-5653766;R-HSA-5655170;R-HSA-5653838;R-HSA-5654989;R-HSA-5653770;R-HSA-5654986;R-HSA-5656105;R-HSA-5654985
R-HSA-5625886	Activated PKN1 stimulates transcription of AR (androgen receptor) regulated genes KLK2 and KLK3	1	48	0.0030665	0.163167	0.178577	8	11	0.000725402	9606	Homo sapiens	HIST1H4C		R-HSA-5625797;R-HSA-5625796;R-HSA-5625870;R-HSA-5625774;R-HSA-5625849;R-HSA-5625848;R-HSA-5625784;R-HSA-5625883
R-HSA-9821002	Chromatin modifications during the maternal to zygotic transition (MZT)	1	48	0.0030665	0.163167	0.178577	6	12	0.000791348	9606	Homo sapiens	HIST1H4C		R-HSA-9822597;R-HSA-9817458;R-HSA-9822591;R-HSA-9817471;R-HSA-9817513;R-HSA-9817512
R-HSA-5362768	Hh mutants are degraded by ERAD	1	48	0.0030665	0.163167	0.178577	2	6	0.000395674	9606	Homo sapiens	RPS27A		R-HSA-5387392;R-HSA-5483238
R-HSA-5676590	NIK-->noncanonical NF-kB signaling	1	48	0.0030665	0.163167	0.178577	2	9	0.000593511	9606	Homo sapiens	RPS27A		R-HSA-5607731;R-HSA-5607725
R-HSA-3214841	PKMTs methylate histone lysines	1	48	0.0030665	0.163167	0.178577	3	22	0.0014508	9606	Homo sapiens	HIST1H4C		R-HSA-5651654;R-HSA-5423038;R-HSA-5651657
R-HSA-9607240	FLT3 Signaling	1	48	0.0030665	0.163167	0.178577	1	43	0.00283566	9606	Homo sapiens	RPS27A		R-HSA-9706354
R-HSA-5610783	Degradation of GLI2 by the proteasome	1	49	0.00313039	0.166271	0.178577	1	5	0.000329728	9606	Homo sapiens	RPS27A		R-HSA-5610745
R-HSA-5610785	GLI3 is processed to GLI3R by the proteasome	1	49	0.00313039	0.166271	0.178577	1	5	0.000329728	9606	Homo sapiens	RPS27A		R-HSA-5610746
R-HSA-5610780	Degradation of GLI1 by the proteasome	1	49	0.00313039	0.166271	0.178577	1	6	0.000395674	9606	Homo sapiens	RPS27A		R-HSA-5610742
R-HSA-5675221	Negative regulation of MAPK pathway	1	49	0.00313039	0.166271	0.178577	1	17	0.00112108	9606	Homo sapiens	RPS27A		R-HSA-5674022
R-HSA-9683701	Translation of Structural Proteins	1	49	0.00313039	0.166271	0.178577	1	37	0.00243999	9606	Homo sapiens	RPS27A		R-HSA-9683679
R-HSA-2559583	Cellular Senescence	2	199	0.0127132	0.168291	0.178577	10	90	0.00593511	9606	Homo sapiens	RPS27A;HIST1H4C		R-HSA-3788745;R-HSA-3229089;R-HSA-3222593;R-HSA-3223200;R-HSA-3788748;R-HSA-3785711;R-HSA-3240295;R-HSA-6804879;R-HSA-3788724;R-HSA-3229102
R-HSA-110329	Cleavage of the damaged pyrimidine	1	50	0.00319428	0.169365	0.178577	1	20	0.00131891	9606	Homo sapiens	HIST1H4C		R-HSA-9629497
R-HSA-73928	Depyrimidination	1	50	0.00319428	0.169365	0.178577	2	41	0.00270377	9606	Homo sapiens	HIST1H4C		R-HSA-9629497;R-HSA-9629372
R-HSA-512988	Interleukin-3, Interleukin-5 and GM-CSF signaling	1	50	0.00319428	0.169365	0.178577	1	38	0.00250594	9606	Homo sapiens	RPS27A		R-HSA-912627
R-HSA-201681	TCF dependent signaling in response to WNT	2	202	0.0129049	0.172234	0.178577	15	71	0.00468214	9606	Homo sapiens	RPS27A;HIST1H4C		R-HSA-4641159;R-HSA-4641253;R-HSA-1504190;R-HSA-3364026;R-HSA-4641260;R-HSA-3640861;R-HSA-4641256;R-HSA-3322429;R-HSA-4641129;R-HSA-4641236;R-HSA-1504193;R-HSA-4641246;R-HSA-3640874;R-HSA-3451147;R-HSA-3640872
R-HSA-9710421	Defective pyroptosis	1	51	0.00325816	0.172447	0.178577	1	3	0.000197837	9606	Homo sapiens	HIST1H4C		R-HSA-9710490
R-HSA-5387390	Hh mutants abrogate ligand secretion	1	51	0.00325816	0.172447	0.178577	2	7	0.00046162	9606	Homo sapiens	RPS27A		R-HSA-5387392;R-HSA-5483238
R-HSA-2173789	TGF-beta receptor signaling activates SMADs	1	51	0.00325816	0.172447	0.178577	8	44	0.00290161	9606	Homo sapiens	RPS27A		R-HSA-173542;R-HSA-2176452;R-HSA-2187382;R-HSA-2169046;R-HSA-2187368;R-HSA-2179291;R-HSA-2169050;R-HSA-2179293
R-HSA-5654743	Signaling by FGFR4	1	51	0.00325816	0.172447	0.178577	3	41	0.00270377	9606	Homo sapiens	RPS27A		R-HSA-934604;R-HSA-1295621;R-HSA-5654684
R-HSA-9637690	Response of Mtb to phagocytosis	1	51	0.00325816	0.172447	0.178577	2	30	0.00197837	9606	Homo sapiens	RPS27A		R-HSA-9636439;R-HSA-9636461
R-HSA-187577	SCF(Skp2)-mediated degradation of p27/p21	1	52	0.00332205	0.175518	0.178577	2	7	0.00046162	9606	Homo sapiens	RPS27A		R-HSA-187574;R-HSA-187575
R-HSA-3214858	RMTs methylate histone arginines	1	52	0.00332205	0.175518	0.178577	4	22	0.0014508	9606	Homo sapiens	HIST1H4C		R-HSA-5661126;R-HSA-5212679;R-HSA-5205798;R-HSA-5205861
R-HSA-69231	Cyclin D associated events in G1	1	52	0.00332205	0.175518	0.178577	1	17	0.00112108	9606	Homo sapiens	RPS27A		R-HSA-1363331
R-HSA-69236	G1 Phase	1	52	0.00332205	0.175518	0.178577	1	17	0.00112108	9606	Homo sapiens	RPS27A		R-HSA-1363331
R-HSA-606279	Deposition of new CENPA-containing nucleosomes at the centromere	1	53	0.00338593	0.178577	0.178577	3	4	0.000263783	9606	Homo sapiens	HIST1H4C		R-HSA-606287;R-HSA-606289;R-HSA-606326
R-HSA-774815	Nucleosome assembly	1	53	0.00338593	0.178577	0.178577	3	4	0.000263783	9606	Homo sapiens	HIST1H4C		R-HSA-606287;R-HSA-606289;R-HSA-606326
R-HSA-6783310	Fanconi Anemia Pathway	1	53	0.00338593	0.178577	0.178577	6	15	0.000989185	9606	Homo sapiens	RPS27A		R-HSA-6786166;R-HSA-6785732;R-HSA-6785986;R-HSA-6785361;R-HSA-6786155;R-HSA-6786171
R-HSA-5678895	Defective CFTR causes cystic fibrosis	1	53	0.00338593	0.178577	0.178577	3	8	0.000527565	9606	Homo sapiens	RPS27A		R-HSA-8866854;R-HSA-8866858;R-HSA-8866856
R-HSA-5607761	Dectin-1 mediated noncanonical NF-kB signaling	1	53	0.00338593	0.178577	0.178577	2	9	0.000593511	9606	Homo sapiens	RPS27A		R-HSA-5607731;R-HSA-5607725
R-HSA-4608870	Asymmetric localization of PCP proteins	1	53	0.00338593	0.178577	0.178577	1	7	0.00046162	9606	Homo sapiens	RPS27A		R-HSA-4608852
R-HSA-5654741	Signaling by FGFR3	1	53	0.00338593	0.178577	0.178577	3	43	0.00283566	9606	Homo sapiens	RPS27A		R-HSA-5654679;R-HSA-934604;R-HSA-1295621
R-HSA-174084	Autodegradation of Cdh1 by Cdh1:APC/C	1	54	0.00344982	0.181626	0.181626	2	2	0.000131891	9606	Homo sapiens	RPS27A		R-HSA-174058;R-HSA-174057
R-HSA-2299718	Condensation of Prophase Chromosomes	1	54	0.00344982	0.181626	0.181626	8	10	0.000659457	9606	Homo sapiens	HIST1H4C		R-HSA-2245218;R-HSA-2288097;R-HSA-2301205;R-HSA-2294580;R-HSA-2172678;R-HSA-2294600;R-HSA-2294574;R-HSA-2294590
R-HSA-6781823	Formation of TC-NER Pre-Incision Complex	1	54	0.00344982	0.181626	0.181626	3	7	0.00046162	9606	Homo sapiens	RPS27A		R-HSA-6782069;R-HSA-6782004;R-HSA-6781867
R-HSA-5357905	Regulation of TNFR1 signaling	1	54	0.00344982	0.181626	0.181626	16	41	0.00270377	9606	Homo sapiens	RPS27A		R-HSA-5693108;R-HSA-9815510;R-HSA-9796342;R-HSA-5357845;R-HSA-9796368;R-HSA-9815507;R-HSA-9817362;R-HSA-9796626;R-HSA-9818975;R-HSA-9794008;R-HSA-9817400;R-HSA-9796346;R-HSA-9793988;R-HSA-9796387;R-HSA-9793679;R-HSA-9796617
R-HSA-9861718	Regulation of pyruvate metabolism	1	54	0.00344982	0.181626	0.181626	2	11	0.000725402	9606	Homo sapiens	RPS27A		R-HSA-9861563;R-HSA-9861640
R-HSA-174154	APC/C:Cdc20 mediated degradation of Securin	1	55	0.0035137	0.184663	0.184663	2	3	0.000197837	9606	Homo sapiens	RPS27A		R-HSA-174144;R-HSA-174202
R-HSA-445989	TAK1-dependent IKK and NF-kappa-B activation	1	55	0.0035137	0.184663	0.184663	4	17	0.00112108	9606	Homo sapiens	RPS27A		R-HSA-9750946;R-HSA-9758604;R-HSA-9750942;R-HSA-168184
R-HSA-5693571	Nonhomologous End-Joining (NHEJ)	1	56	0.00357759	0.187689	0.187689	4	13	0.000857294	9606	Homo sapiens	HIST1H4C		R-HSA-5686900;R-HSA-5686704;R-HSA-5693599;R-HSA-5686685
R-HSA-68886	M Phase	3	403	0.0257459	0.187779	0.187779	18	96	0.00633078	9606	Homo sapiens	RPS27A;HIST1H4C		R-HSA-2245218;R-HSA-9648114;R-HSA-174144;R-HSA-2288097;R-HSA-375302;R-HSA-2467809;R-HSA-2467811;R-HSA-2172678;R-HSA-1638803;R-HSA-2294600;R-HSA-2294574;R-HSA-2484822;R-HSA-2301205;R-HSA-2294580;R-HSA-174202;R-HSA-2468287;R-HSA-1638821;R-HSA-2294590
R-HSA-73893	DNA Damage Bypass	1	57	0.00364147	0.190704	0.190704	26	34	0.00224215	9606	Homo sapiens	RPS27A		R-HSA-5655892;R-HSA-5656148;R-HSA-5656158;R-HSA-5655965;R-HSA-5655835;R-HSA-5655193;R-HSA-5653766;R-HSA-5655170;R-HSA-5653838;R-HSA-5654989;R-HSA-5653770;R-HSA-5654986;R-HSA-5654985;R-HSA-5652151;R-HSA-110307;R-HSA-110308;R-HSA-110311;R-HSA-5653756;R-HSA-5653754;R-HSA-110317;R-HSA-110316;R-HSA-110319;R-HSA-5655481;R-HSA-5655466;R-HSA-5656105;R-HSA-5652009
R-HSA-532668	N-glycan trimming in the ER and Calnexin/Calreticulin cycle	1	57	0.00364147	0.190704	0.190704	4	18	0.00118702	9606	Homo sapiens	RPS27A		R-HSA-1022127;R-HSA-8853379;R-HSA-8850594;R-HSA-8867288
R-HSA-69563	p53-Dependent G1 DNA Damage Response	1	57	0.00364147	0.190704	0.190704	4	22	0.0014508	9606	Homo sapiens	RPS27A		R-HSA-6804724;R-HSA-6804879;R-HSA-264444;R-HSA-264458
R-HSA-69580	p53-Dependent G1/S DNA damage checkpoint	1	57	0.00364147	0.190704	0.190704	4	22	0.0014508	9606	Homo sapiens	RPS27A		R-HSA-6804724;R-HSA-6804879;R-HSA-264444;R-HSA-264458
R-HSA-2122947	NOTCH1 Intracellular Domain Regulates Transcription	1	57	0.00364147	0.190704	0.190704	1	18	0.00118702	9606	Homo sapiens	RPS27A		R-HSA-1852623
R-HSA-5658442	Regulation of RAS by GAPs	1	58	0.00370536	0.193709	0.193709	1	5	0.000329728	9606	Homo sapiens	RPS27A		R-HSA-5658424
R-HSA-9864848	Complex IV assembly	1	59	0.00376925	0.196702	0.196702	5	9	0.000593511	9606	Homo sapiens	COX6C		R-HSA-9865412;R-HSA-9865663;R-HSA-9865309;R-HSA-9865579;R-HSA-9865449
R-HSA-3371571	HSF1-dependent transactivation	1	59	0.00376925	0.196702	0.196702	4	8	0.000527565	9606	Homo sapiens	HSPB1		R-HSA-3371554;R-HSA-5082356;R-HSA-5082369;R-HSA-5082384
R-HSA-912446	Meiotic recombination	1	59	0.00376925	0.196702	0.196702	4	10	0.000659457	9606	Homo sapiens	HIST1H4C		R-HSA-912458;R-HSA-912503;R-HSA-912496;R-HSA-1214188
R-HSA-1234176	Oxygen-dependent proline hydroxylation of Hypoxia-inducible Factor Alpha	1	59	0.00376925	0.196702	0.196702	4	12	0.000791348	9606	Homo sapiens	RPS27A		R-HSA-1234163;R-HSA-1234175;R-HSA-1234159;R-HSA-1234172
R-HSA-69615	G1/S DNA Damage Checkpoints	1	59	0.00376925	0.196702	0.196702	6	26	0.00171459	9606	Homo sapiens	RPS27A		R-HSA-69600;R-HSA-6804724;R-HSA-6804879;R-HSA-264444;R-HSA-264458;R-HSA-69598
R-HSA-5358346	Hedgehog ligand biogenesis	1	59	0.00376925	0.196702	0.196702	2	15	0.000989185	9606	Homo sapiens	RPS27A		R-HSA-5362448;R-HSA-5362412
R-HSA-1169091	Activation of NF-kappaB in B cells	1	59	0.00376925	0.196702	0.196702	1	10	0.000659457	9606	Homo sapiens	RPS27A		R-HSA-1168643
R-HSA-8866654	E3 ubiquitin ligases ubiquitinate target proteins	1	60	0.00383313	0.199684	0.199684	16	16	0.00105513	9606	Homo sapiens	RPS27A		R-HSA-8943080;R-HSA-8943083;R-HSA-8938829;R-HSA-8943040;R-HSA-8943041;R-HSA-8939335;R-HSA-8953946;R-HSA-8939323;R-HSA-8943003;R-HSA-8953917;R-HSA-8938815;R-HSA-8943007;R-HSA-8938770;R-HSA-8942099;R-HSA-8938773;R-HSA-8942101
R-HSA-174184	Cdc20:Phospho-APC/C mediated degradation of Cyclin A	1	60	0.00383313	0.199684	0.199684	2	3	0.000197837	9606	Homo sapiens	RPS27A		R-HSA-174104;R-HSA-174255
R-HSA-68949	Orc1 removal from chromatin	1	60	0.00383313	0.199684	0.199684	2	4	0.000263783	9606	Homo sapiens	RPS27A		R-HSA-68946;R-HSA-68948
R-HSA-73772	RNA Polymerase I Promoter Escape	1	60	0.00383313	0.199684	0.199684	1	2	0.000131891	9606	Homo sapiens	HIST1H4C		R-HSA-74986
R-HSA-9692916	SARS-CoV-1 activates/modulates innate immune responses	1	60	0.00383313	0.199684	0.199684	4	30	0.00197837	9606	Homo sapiens	RPS27A		R-HSA-9685219;R-HSA-9711058;R-HSA-9685195;R-HSA-9711016
R-HSA-1221632	Meiotic synapsis	1	61	0.00389702	0.202656	0.202656	4	6	0.000395674	9606	Homo sapiens	HIST1H4C		R-HSA-912408;R-HSA-912470;R-HSA-912467;R-HSA-912450
R-HSA-179419	APC:Cdc20 mediated degradation of cell cycle proteins prior to satisfation of the cell cycle checkpoint	1	61	0.00389702	0.202656	0.202656	4	6	0.000395674	9606	Homo sapiens	RPS27A		R-HSA-174104;R-HSA-179417;R-HSA-174255;R-HSA-179421
R-HSA-174178	APC/C:Cdh1 mediated degradation of Cdc20 and other APC/C:Cdh1 targeted proteins in late mitosis/early G1	1	61	0.00389702	0.202656	0.202656	4	6	0.000395674	9606	Homo sapiens	RPS27A		R-HSA-174195;R-HSA-9686969;R-HSA-174105;R-HSA-188191
R-HSA-8948751	Regulation of PTEN stability and activity	1	61	0.00389702	0.202656	0.202656	6	13	0.000857294	9606	Homo sapiens	RPS27A		R-HSA-6807206;R-HSA-8851011;R-HSA-8850992;R-HSA-8948832;R-HSA-6807134;R-HSA-8948775
R-HSA-5250924	B-WICH complex positively regulates rRNA expression	1	61	0.00389702	0.202656	0.202656	1	3	0.000197837	9606	Homo sapiens	HIST1H4C		R-HSA-5250938
R-HSA-69017	CDK-mediated phosphorylation and removal of Cdc6	1	62	0.0039609	0.205616	0.205616	2	4	0.000263783	9606	Homo sapiens	RPS27A		R-HSA-69015;R-HSA-69016
R-HSA-4551638	SUMOylation of chromatin organization proteins	1	62	0.0039609	0.205616	0.205616	2	15	0.000989185	9606	Homo sapiens	HIST1H4C		R-HSA-4570485;R-HSA-4570496
R-HSA-73929	Base-Excision Repair, AP Site Formation	1	62	0.0039609	0.205616	0.205616	6	64	0.00422052	9606	Homo sapiens	HIST1H4C		R-HSA-9629216;R-HSA-9629483;R-HSA-9629195;R-HSA-9629497;R-HSA-9629372;R-HSA-9629373
R-HSA-3214815	HDACs deacetylate histones	1	63	0.00402479	0.208566	0.208566	4	5	0.000329728	9606	Homo sapiens	HIST1H4C		R-HSA-3777129;R-HSA-3782637;R-HSA-3782655;R-HSA-3769447
R-HSA-176409	APC/C:Cdc20 mediated degradation of mitotic proteins	1	63	0.00402479	0.208566	0.208566	8	13	0.000857294	9606	Homo sapiens	RPS27A		R-HSA-174227;R-HSA-174144;R-HSA-174202;R-HSA-174104;R-HSA-179417;R-HSA-174255;R-HSA-179421;R-HSA-174157
R-HSA-9012852	Signaling by NOTCH3	1	63	0.00402479	0.208566	0.208566	2	37	0.00243999	9606	Homo sapiens	RPS27A		R-HSA-9013069;R-HSA-9021523
R-HSA-6782210	Gap-filling DNA repair synthesis and ligation in TC-NER	1	64	0.00408867	0.211505	0.211505	2	2	0.000131891	9606	Homo sapiens	RPS27A		R-HSA-6782227;R-HSA-6782208
R-HSA-176814	Activation of APC/C and APC/C:Cdc20 mediated degradation of mitotic proteins	1	64	0.00408867	0.211505	0.211505	8	15	0.000989185	9606	Homo sapiens	RPS27A		R-HSA-174227;R-HSA-174144;R-HSA-174202;R-HSA-174104;R-HSA-179417;R-HSA-174255;R-HSA-179421;R-HSA-174157
R-HSA-75893	TNF signaling	1	64	0.00408867	0.211505	0.211505	17	58	0.00382485	9606	Homo sapiens	RPS27A		R-HSA-5693108;R-HSA-9815510;R-HSA-9796342;R-HSA-5357845;R-HSA-9796368;R-HSA-9815507;R-HSA-9817362;R-HSA-9796626;R-HSA-9818975;R-HSA-5357757;R-HSA-9794008;R-HSA-9817400;R-HSA-9796346;R-HSA-9793988;R-HSA-9796387;R-HSA-9793679;R-HSA-9796617
R-HSA-2173793	Transcriptional activity of SMAD2/SMAD3:SMAD4 heterotrimer	1	64	0.00408867	0.211505	0.211505	9	51	0.00336323	9606	Homo sapiens	RPS27A		R-HSA-2186785;R-HSA-2176503;R-HSA-2176502;R-HSA-870437;R-HSA-2186747;R-HSA-870449;R-HSA-2179276;R-HSA-2186780;R-HSA-2186767
R-HSA-177929	Signaling by EGFR	1	64	0.00408867	0.211505	0.211505	6	50	0.00329728	9606	Homo sapiens	RPS27A		R-HSA-183089;R-HSA-182993;R-HSA-182986;R-HSA-183051;R-HSA-183084;R-HSA-183036
R-HSA-5654736	Signaling by FGFR1	1	64	0.00408867	0.211505	0.211505	3	48	0.00316539	9606	Homo sapiens	RPS27A		R-HSA-934604;R-HSA-5654672;R-HSA-1295621
R-HSA-6782135	Dual incision in TC-NER	1	66	0.00421644	0.217351	0.217351	7	7	0.00046162	9606	Homo sapiens	RPS27A		R-HSA-6782211;R-HSA-6782131;R-HSA-9684118;R-HSA-6782224;R-HSA-6782141;R-HSA-6782204;R-HSA-6782138
R-HSA-201722	Formation of the beta-catenin:TCF transactivating complex	1	66	0.00421644	0.217351	0.217351	2	13	0.000857294	9606	Homo sapiens	HIST1H4C		R-HSA-3364026;R-HSA-3451147
R-HSA-68882	Mitotic Anaphase	2	236	0.015077	0.217831	0.217831	4	32	0.00211026	9606	Homo sapiens	RPS27A		R-HSA-174144;R-HSA-2467809;R-HSA-2467811;R-HSA-174202
R-HSA-2555396	Mitotic Metaphase and Anaphase	2	237	0.0151409	0.219192	0.219192	4	33	0.00217621	9606	Homo sapiens	RPS27A		R-HSA-174144;R-HSA-2467809;R-HSA-2467811;R-HSA-174202
R-HSA-9033241	Peroxisomal protein import	1	67	0.00428033	0.220258	0.220258	12	26	0.00171459	9606	Homo sapiens	RPS27A		R-HSA-8953946;R-HSA-9033499;R-HSA-9033485;R-HSA-9033533;R-HSA-9033516;R-HSA-8953917;R-HSA-9033505;R-HSA-9033491;R-HSA-9033509;R-HSA-9033527;R-HSA-9033478;R-HSA-9033526
R-HSA-9845323	Regulation of endogenous retroelements by Piwi-interacting RNAs (piRNAs)	1	68	0.00434422	0.223154	0.223154	1	2	0.000131891	9606	Homo sapiens	HIST1H4C		R-HSA-9845308
R-HSA-9856649	Transcriptional and post-translational regulation of MITF-M expression and activity	1	68	0.00434422	0.223154	0.223154	6	32	0.00211026	9606	Homo sapiens	HINT1		R-HSA-9825751;R-HSA-9825782;R-HSA-9825747;R-HSA-9825772;R-HSA-9825788;R-HSA-9825790
R-HSA-2644603	Signaling by NOTCH1 in Cancer	1	68	0.00434422	0.223154	0.223154	6	39	0.00257188	9606	Homo sapiens	RPS27A		R-HSA-2220976;R-HSA-2900765;R-HSA-2220944;R-HSA-2769007;R-HSA-2730752;R-HSA-2737728
R-HSA-1227986	Signaling by ERBB2	1	68	0.00434422	0.223154	0.223154	7	46	0.0030335	9606	Homo sapiens	RPS27A		R-HSA-1918092;R-HSA-1358789;R-HSA-1918095;R-HSA-1358790;R-HSA-1358797;R-HSA-1358792;R-HSA-1358795
R-HSA-2894858	Signaling by NOTCH1 HD+PEST Domain Mutants in Cancer	1	68	0.00434422	0.223154	0.223154	2	21	0.00138486	9606	Homo sapiens	RPS27A		R-HSA-2220976;R-HSA-2900765
R-HSA-2644606	Constitutive Signaling by NOTCH1 PEST Domain Mutants	1	68	0.00434422	0.223154	0.223154	2	21	0.00138486	9606	Homo sapiens	RPS27A		R-HSA-2220944;R-HSA-2769007
R-HSA-2644602	Signaling by NOTCH1 PEST Domain Mutants in Cancer	1	68	0.00434422	0.223154	0.223154	2	21	0.00138486	9606	Homo sapiens	RPS27A		R-HSA-2220944;R-HSA-2769007
R-HSA-2894862	Constitutive Signaling by NOTCH1 HD+PEST Domain Mutants	1	68	0.00434422	0.223154	0.223154	2	21	0.00138486	9606	Homo sapiens	RPS27A		R-HSA-2220976;R-HSA-2900765
R-HSA-8939902	Regulation of RUNX2 expression and activity	1	69	0.0044081	0.22604	0.22604	7	29	0.00191242	9606	Homo sapiens	RPS27A		R-HSA-8939801;R-HSA-9009403;R-HSA-8939706;R-HSA-9008076;R-HSA-9009308;R-HSA-9008110;R-HSA-9009362
R-HSA-450294	MAP kinase activation	1	69	0.0044081	0.22604	0.22604	4	32	0.00211026	9606	Homo sapiens	RPS27A		R-HSA-5684273;R-HSA-450337;R-HSA-5684250;R-HSA-450346
R-HSA-176408	Regulation of APC/C activators between G1/S and early anaphase	1	70	0.00447199	0.228915	0.228915	2	14	0.000923239	9606	Homo sapiens	RPS27A		R-HSA-174203;R-HSA-174159
R-HSA-8852276	The role of GTSE1 in G2/M progression after G2 checkpoint	1	70	0.00447199	0.228915	0.228915	1	10	0.000659457	9606	Homo sapiens	RPS27A		R-HSA-8852354
R-HSA-2559586	DNA Damage/Telomere Stress Induced Senescence	1	70	0.00447199	0.228915	0.228915	1	18	0.00118702	9606	Homo sapiens	HIST1H4C		R-HSA-3785711
R-HSA-9616222	Transcriptional regulation of granulopoiesis	1	70	0.00447199	0.228915	0.228915	1	27	0.00178053	9606	Homo sapiens	HIST1H4C		R-HSA-8865505
R-HSA-8878171	Transcriptional regulation by RUNX1	2	246	0.0157158	0.231469	0.231469	25	132	0.00870483	9606	Homo sapiens	RPS27A;HIST1H4C		R-HSA-8936584;R-HSA-8937097;R-HSA-8956684;R-HSA-8937037;R-HSA-8937113;R-HSA-8937050;R-HSA-8865491;R-HSA-8936989;R-HSA-8937118;R-HSA-8957265;R-HSA-8936979;R-HSA-8865498;R-HSA-8936599;R-HSA-8936616;R-HSA-8936621;R-HSA-8865505;R-HSA-8936608;R-HSA-8936481;R-HSA-8936995;R-HSA-8937016;R-HSA-8935740;R-HSA-8937022;R-HSA-8935730;R-HSA-8935731;R-HSA-8936628
R-HSA-6790901	rRNA modification in the nucleus and cytosol	1	71	0.00453587	0.23178	0.23178	1	8	0.000527565	9606	Homo sapiens	RPS14		R-HSA-6790906
R-HSA-9006927	Signaling by Non-Receptor Tyrosine Kinases	1	71	0.00453587	0.23178	0.23178	1	53	0.00349512	9606	Homo sapiens	RPS27A		R-HSA-8848829
R-HSA-8848021	Signaling by PTK6	1	71	0.00453587	0.23178	0.23178	1	53	0.00349512	9606	Homo sapiens	RPS27A		R-HSA-8848829
R-HSA-168643	Nucleotide-binding domain, leucine rich repeat containing receptor (NLR) signaling pathways	1	72	0.00459976	0.234634	0.234634	5	46	0.0030335	9606	Homo sapiens	RPS27A		R-HSA-741386;R-HSA-688136;R-HSA-688137;R-HSA-741411;R-HSA-168184
R-HSA-1234174	Cellular response to hypoxia	1	73	0.00466364	0.237478	0.237478	4	20	0.00131891	9606	Homo sapiens	RPS27A		R-HSA-1234163;R-HSA-1234175;R-HSA-1234159;R-HSA-1234172
R-HSA-157118	Signaling by NOTCH	2	251	0.0160353	0.238311	0.238311	15	154	0.0101556	9606	Homo sapiens	RPS27A;HIST1H4C		R-HSA-157632;R-HSA-9013069;R-HSA-9604629;R-HSA-1980118;R-HSA-9604831;R-HSA-2172172;R-HSA-9604829;R-HSA-9604834;R-HSA-9604642;R-HSA-1852623;R-HSA-1980074;R-HSA-1912357;R-HSA-9021523;R-HSA-157629;R-HSA-1912386
R-HSA-5685942	HDR through Homologous Recombination (HRR)	1	75	0.00479141	0.243135	0.243135	1	24	0.0015827	9606	Homo sapiens	RPS27A		R-HSA-5693593
R-HSA-8936459	RUNX1 regulates genes involved in megakaryocyte differentiation and platelet function	1	76	0.0048553	0.245947	0.245947	20	33	0.00217621	9606	Homo sapiens	HIST1H4C		R-HSA-8936584;R-HSA-8936616;R-HSA-8937097;R-HSA-8937037;R-HSA-8936621;R-HSA-8936608;R-HSA-8936481;R-HSA-8936995;R-HSA-8937016;R-HSA-8937113;R-HSA-8937050;R-HSA-8935740;R-HSA-8936989;R-HSA-8937118;R-HSA-8937022;R-HSA-8935730;R-HSA-8936979;R-HSA-8935731;R-HSA-8936628;R-HSA-8936599
R-HSA-5218859	Regulated Necrosis	1	76	0.0048553	0.245947	0.245947	7	52	0.00342917	9606	Homo sapiens	RPS27A		R-HSA-9793444;R-HSA-9793472;R-HSA-9793485;R-HSA-5675470;R-HSA-9686920;R-HSA-9688831;R-HSA-9793451
R-HSA-9843940	Regulation of endogenous retroelements by KRAB-ZFP proteins	1	78	0.00498307	0.251542	0.251542	7	7	0.00046162	9606	Homo sapiens	HIST1H4C		R-HSA-9842839;R-HSA-9842868;R-HSA-9842850;R-HSA-9842835;R-HSA-9842833;R-HSA-9842876;R-HSA-9843978
R-HSA-204005	COPII-mediated vesicle transport	1	78	0.00498307	0.251542	0.251542	4	16	0.00105513	9606	Homo sapiens	TRAPPC2L		R-HSA-5694439;R-HSA-5694418;R-HSA-5694409;R-HSA-5694441
R-HSA-195253	Degradation of beta-catenin by the destruction complex	1	78	0.00498307	0.251542	0.251542	3	23	0.00151675	9606	Homo sapiens	RPS27A		R-HSA-5246693;R-HSA-2130282;R-HSA-2130286
R-HSA-448424	Interleukin-17 signaling	1	78	0.00498307	0.251542	0.251542	4	35	0.0023081	9606	Homo sapiens	RPS27A		R-HSA-5684273;R-HSA-450337;R-HSA-5684250;R-HSA-450346
R-HSA-69202	Cyclin E associated events during G1/S transition	1	78	0.00498307	0.251542	0.251542	2	20	0.00131891	9606	Homo sapiens	RPS27A		R-HSA-187574;R-HSA-187575
R-HSA-1834949	Cytosolic sensors of pathogen-associated DNA	1	78	0.00498307	0.251542	0.251542	4	50	0.00329728	9606	Homo sapiens	RPS27A		R-HSA-3249386;R-HSA-3134804;R-HSA-8948709;R-HSA-3134946
R-HSA-1168372	Downstream signaling events of B Cell Receptor (BCR)	1	78	0.00498307	0.251542	0.251542	1	15	0.000989185	9606	Homo sapiens	RPS27A		R-HSA-1168643
R-HSA-5250913	Positive epigenetic regulation of rRNA expression	1	79	0.00504696	0.254324	0.254324	3	7	0.00046162	9606	Homo sapiens	HIST1H4C		R-HSA-427383;R-HSA-5250938;R-HSA-427336
R-HSA-427413	NoRC negatively regulates rRNA expression	1	79	0.00504696	0.254324	0.254324	3	7	0.00046162	9606	Homo sapiens	HIST1H4C		R-HSA-5227490;R-HSA-433672;R-HSA-427337
R-HSA-453276	Regulation of mitotic cell cycle	1	79	0.00504696	0.254324	0.254324	16	40	0.00263783	9606	Homo sapiens	RPS27A		R-HSA-174144;R-HSA-174058;R-HSA-9686969;R-HSA-174057;R-HSA-174159;R-HSA-174255;R-HSA-174157;R-HSA-174195;R-HSA-174227;R-HSA-174202;R-HSA-174203;R-HSA-174104;R-HSA-174105;R-HSA-179417;R-HSA-188191;R-HSA-179421
R-HSA-174143	APC/C-mediated degradation of cell cycle proteins	1	79	0.00504696	0.254324	0.254324	16	40	0.00263783	9606	Homo sapiens	RPS27A		R-HSA-174144;R-HSA-174058;R-HSA-9686969;R-HSA-174057;R-HSA-174159;R-HSA-174255;R-HSA-174157;R-HSA-174195;R-HSA-174227;R-HSA-174202;R-HSA-174203;R-HSA-174104;R-HSA-174105;R-HSA-179417;R-HSA-188191;R-HSA-179421
R-HSA-5625740	RHO GTPases activate PKNs	1	79	0.00504696	0.254324	0.254324	8	20	0.00131891	9606	Homo sapiens	HIST1H4C		R-HSA-5625797;R-HSA-5625796;R-HSA-5625870;R-HSA-5625774;R-HSA-5625849;R-HSA-5625848;R-HSA-5625784;R-HSA-5625883
R-HSA-5632684	Hedgehog 'on' state	1	79	0.00504696	0.254324	0.254324	5	37	0.00243999	9606	Homo sapiens	RPS27A		R-HSA-5635856;R-HSA-5635868;R-HSA-5635854;R-HSA-5632648;R-HSA-5635864
R-HSA-5578749	Transcriptional regulation by small RNAs	1	80	0.00511084	0.257096	0.257096	1	5	0.000329728	9606	Homo sapiens	HIST1H4C		R-HSA-5578742
R-HSA-69473	G2/M DNA damage checkpoint	1	80	0.00511084	0.257096	0.257096	2	12	0.000791348	9606	Homo sapiens	HIST1H4C		R-HSA-5683735;R-HSA-69891
R-HSA-69656	Cyclin A:Cdk2-associated events at S phase entry	1	80	0.00511084	0.257096	0.257096	2	19	0.00125297	9606	Homo sapiens	RPS27A		R-HSA-187574;R-HSA-187575
R-HSA-69052	Switching of origins to a post-replicative state	1	81	0.00517473	0.259858	0.259858	4	10	0.000659457	9606	Homo sapiens	RPS27A		R-HSA-68946;R-HSA-68948;R-HSA-69015;R-HSA-69016
R-HSA-204998	Cell death signalling via NRAGE, NRIF and NADE	1	81	0.00517473	0.259858	0.259858	3	17	0.00112108	9606	Homo sapiens	RPS27A		R-HSA-204947;R-HSA-205008;R-HSA-205118
R-HSA-5663084	Diseases of carbohydrate metabolism	1	81	0.00517473	0.259858	0.259858	1	44	0.00290161	9606	Homo sapiens	RPS27A		R-HSA-3797226
R-HSA-9694635	Translation of Structural Proteins	1	81	0.00517473	0.259858	0.259858	1	46	0.0030335	9606	Homo sapiens	RPS27A		R-HSA-9694529
R-HSA-9013694	Signaling by NOTCH4	1	82	0.00523861	0.26261	0.26261	2	20	0.00131891	9606	Homo sapiens	RPS27A		R-HSA-9604642;R-HSA-9604629
R-HSA-1236394	Signaling by ERBB4	1	82	0.00523861	0.26261	0.26261	2	52	0.00342917	9606	Homo sapiens	RPS27A		R-HSA-1253282;R-HSA-1977296
R-HSA-8852135	Protein ubiquitination	1	83	0.0053025	0.265352	0.265352	29	32	0.00211026	9606	Homo sapiens	RPS27A		R-HSA-8938829;R-HSA-8865090;R-HSA-8943040;R-HSA-8943041;R-HSA-8865098;R-HSA-8939335;R-HSA-8953946;R-HSA-8943003;R-HSA-8943007;R-HSA-8852127;R-HSA-8938770;R-HSA-8942099;R-HSA-8938773;R-HSA-8942101;R-HSA-8865050;R-HSA-8943080;R-HSA-8852134;R-HSA-8852133;R-HSA-8943083;R-HSA-8852132;R-HSA-8852131;R-HSA-8852130;R-HSA-8852129;R-HSA-8852128;R-HSA-8852136;R-HSA-8939323;R-HSA-8953917;R-HSA-8938815;R-HSA-8…
R-HSA-6781827	Transcription-Coupled Nucleotide Excision Repair (TC-NER)	1	83	0.0053025	0.265352	0.265352	13	17	0.00112108	9606	Homo sapiens	RPS27A		R-HSA-6782211;R-HSA-9684118;R-HSA-6782208;R-HSA-6781867;R-HSA-6782069;R-HSA-6782004;R-HSA-6782227;R-HSA-6782131;R-HSA-6782224;R-HSA-6782141;R-HSA-6782204;R-HSA-6782138;R-HSA-6782234
R-HSA-1169408	ISG15 antiviral mechanism	1	83	0.0053025	0.265352	0.265352	1	16	0.00105513	9606	Homo sapiens	RPS27A		R-HSA-1169307
R-HSA-917937	Iron uptake and transport	1	83	0.0053025	0.265352	0.265352	1	33	0.00217621	9606	Homo sapiens	RPS27A		R-HSA-5691108
R-HSA-5689603	UCH proteinases	1	84	0.00536638	0.268083	0.268083	4	11	0.000725402	9606	Homo sapiens	RPS27A		R-HSA-5690790;R-HSA-5690759;R-HSA-5690319;R-HSA-2179291
R-HSA-73854	RNA Polymerase I Promoter Clearance	1	84	0.00536638	0.268083	0.268083	2	10	0.000659457	9606	Homo sapiens	HIST1H4C		R-HSA-73718;R-HSA-74986
R-HSA-1980143	Signaling by NOTCH1	1	84	0.00536638	0.268083	0.268083	6	39	0.00257188	9606	Homo sapiens	RPS27A		R-HSA-157632;R-HSA-1852623;R-HSA-1980074;R-HSA-1980118;R-HSA-1912357;R-HSA-1912386
R-HSA-73864	RNA Polymerase I Transcription	1	86	0.00549415	0.273517	0.273517	2	14	0.000923239	9606	Homo sapiens	HIST1H4C		R-HSA-73718;R-HSA-74986
R-HSA-5619084	ABC transporter disorders	1	86	0.00549415	0.273517	0.273517	3	23	0.00151675	9606	Homo sapiens	RPS27A		R-HSA-8866854;R-HSA-8866858;R-HSA-8866856
R-HSA-4086400	PCP/CE pathway	1	86	0.00549415	0.273517	0.273517	1	24	0.0015827	9606	Homo sapiens	RPS27A		R-HSA-4608852
R-HSA-5250941	Negative epigenetic regulation of rRNA expression	1	88	0.00562193	0.27891	0.27891	6	12	0.000791348	9606	Homo sapiens	HIST1H4C		R-HSA-427527;R-HSA-427514;R-HSA-5227490;R-HSA-433672;R-HSA-427528;R-HSA-427337
R-HSA-1912408	Pre-NOTCH Transcription and Translation	1	88	0.00562193	0.27891	0.27891	3	28	0.00184648	9606	Homo sapiens	HIST1H4C		R-HSA-9604834;R-HSA-9604831;R-HSA-9604829
R-HSA-5654738	Signaling by FGFR2	1	88	0.00562193	0.27891	0.27891	3	46	0.0030335	9606	Homo sapiens	RPS27A		R-HSA-934604;R-HSA-5654677;R-HSA-1295621
R-HSA-6806834	Signaling by MET	1	88	0.00562193	0.27891	0.27891	3	51	0.00336323	9606	Homo sapiens	RPS27A		R-HSA-8875431;R-HSA-8875443;R-HSA-8875183
R-HSA-5668541	TNFR2 non-canonical NF-kB pathway	1	91	0.00581358	0.286927	0.286927	5	44	0.00290161	9606	Homo sapiens	RPS27A		R-HSA-5668454;R-HSA-5668534;R-HSA-5607731;R-HSA-5607725;R-HSA-5668414
R-HSA-9707564	Cytoprotection by HMOX1	1	91	0.00581358	0.286927	0.286927	2	22	0.0014508	9606	Homo sapiens	COX6C		R-HSA-9709406;R-HSA-163214
R-HSA-9711123	Cellular response to chemical stress	2	287	0.0183351	0.28777	0.28777	12	173	0.0114086	9606	Homo sapiens	RPS27A;COX6C		R-HSA-9766645;R-HSA-9759172;R-HSA-9708517;R-HSA-9762096;R-HSA-9755505;R-HSA-9759154;R-HSA-9709406;R-HSA-8932355;R-HSA-163214;R-HSA-9755304;R-HSA-9755306;R-HSA-9762091
R-HSA-5696399	Global Genome Nucleotide Excision Repair (GG-NER)	1	92	0.00587747	0.28958	0.28958	14	20	0.00131891	9606	Homo sapiens	RPS27A		R-HSA-5690996;R-HSA-5690997;R-HSA-5696465;R-HSA-5696670;R-HSA-5696664;R-HSA-5691000;R-HSA-5691001;R-HSA-6790487;R-HSA-6790454;R-HSA-5690213;R-HSA-5689861;R-HSA-6782943;R-HSA-5696655;R-HSA-5690988
R-HSA-2565942	Regulation of PLK1 Activity at G2/M Transition	1	92	0.00587747	0.28958	0.28958	1	12	0.000791348	9606	Homo sapiens	RPS27A		R-HSA-3000335
R-HSA-1500620	Meiosis	1	93	0.00594135	0.292223	0.292223	8	16	0.00105513	9606	Homo sapiens	HIST1H4C		R-HSA-912408;R-HSA-912458;R-HSA-912503;R-HSA-912470;R-HSA-912496;R-HSA-912467;R-HSA-1214188;R-HSA-912450
R-HSA-1236974	ER-Phagosome pathway	1	93	0.00594135	0.292223	0.292223	1	10	0.000659457	9606	Homo sapiens	RPS27A		R-HSA-1236935
R-HSA-5419276	Mitochondrial translation termination	1	94	0.00600524	0.294856	0.294856	5	5	0.000329728	9606	Homo sapiens	MRPL41		R-HSA-5419264;R-HSA-5419281;R-HSA-5419271;R-HSA-5419273;R-HSA-5419277
R-HSA-141444	Amplification of signal from unattached kinetochores via a MAD2 inhibitory signal	1	94	0.00600524	0.294856	0.294856	4	4	0.000263783	9606	Homo sapiens	RPS27A		R-HSA-141409;R-HSA-141431;R-HSA-141422;R-HSA-141439
R-HSA-141424	Amplification of signal from the kinetochores	1	94	0.00600524	0.294856	0.294856	4	4	0.000263783	9606	Homo sapiens	RPS27A		R-HSA-141409;R-HSA-141431;R-HSA-141422;R-HSA-141439
R-HSA-5389840	Mitochondrial translation elongation	1	94	0.00600524	0.294856	0.294856	5	8	0.000527565	9606	Homo sapiens	MRPL41		R-HSA-5389842;R-HSA-5389857;R-HSA-5389848;R-HSA-5419279;R-HSA-5419261
R-HSA-8876198	RAB GEFs exchange GTP for GDP on RABs	1	94	0.00600524	0.294856	0.294856	1	21	0.00138486	9606	Homo sapiens	TRAPPC2L		R-HSA-8877475
R-HSA-6804756	Regulation of TP53 Activity through Phosphorylation	1	95	0.00606912	0.29748	0.29748	1	26	0.00171459	9606	Homo sapiens	RPS27A		R-HSA-6798373
R-HSA-5368286	Mitochondrial translation initiation	1	96	0.00613301	0.300094	0.300094	1	4	0.000263783	9606	Homo sapiens	MRPL41		R-HSA-5389839
R-HSA-70268	Pyruvate metabolism	1	96	0.00613301	0.300094	0.300094	2	31	0.00204432	9606	Homo sapiens	RPS27A		R-HSA-9861563;R-HSA-9861640
R-HSA-9663891	Selective autophagy	1	97	0.0061969	0.302699	0.302699	16	56	0.00369296	9606	Homo sapiens	RPS27A		R-HSA-9834070;R-HSA-9646354;R-HSA-9646679;R-HSA-9641111;R-HSA-9646390;R-HSA-9641109;R-HSA-9664888;R-HSA-9646685;R-HSA-9641089;R-HSA-9640480;R-HSA-9641127;R-HSA-9646347;R-HSA-9641096;R-HSA-9646383;R-HSA-9674127;R-HSA-9646348
R-HSA-9645723	Diseases of programmed cell death	1	97	0.0061969	0.302699	0.302699	1	37	0.00243999	9606	Homo sapiens	HIST1H4C		R-HSA-9710490
R-HSA-9772573	Late SARS-CoV-2 Infection Events	1	98	0.00626078	0.305294	0.305294	1	69	0.00455025	9606	Homo sapiens	RPS27A		R-HSA-9694529
R-HSA-202424	Downstream TCR signaling	1	99	0.00632467	0.30788	0.30788	3	24	0.0015827	9606	Homo sapiens	RPS27A		R-HSA-5607728;R-HSA-202534;R-HSA-202453
R-HSA-73884	Base Excision Repair	1	99	0.00632467	0.30788	0.30788	6	107	0.00705619	9606	Homo sapiens	HIST1H4C		R-HSA-9629216;R-HSA-9629483;R-HSA-9629195;R-HSA-9629497;R-HSA-9629372;R-HSA-9629373
R-HSA-5368287	Mitochondrial translation	1	102	0.00651632	0.31558	0.31558	11	17	0.00112108	9606	Homo sapiens	MRPL41		R-HSA-5389842;R-HSA-5419264;R-HSA-5389857;R-HSA-5419281;R-HSA-5419271;R-HSA-5389848;R-HSA-5419273;R-HSA-5419279;R-HSA-5389839;R-HSA-5419261;R-HSA-5419277
R-HSA-174824	Plasma lipoprotein assembly, remodeling, and clearance	1	102	0.00651632	0.31558	0.31558	1	86	0.00567133	9606	Homo sapiens	RPS27A		R-HSA-8854628
R-HSA-168928	DDX58/IFIH1-mediated induction of interferon-alpha/beta	1	105	0.00670798	0.323196	0.323196	5	53	0.00349512	9606	Homo sapiens	RPS27A		R-HSA-990526;R-HSA-936381;R-HSA-936475;R-HSA-936390;R-HSA-918224
R-HSA-400253	Circadian Clock	1	105	0.00670798	0.323196	0.323196	2	59	0.00389079	9606	Homo sapiens	RPS27A		R-HSA-400282;R-HSA-400267
R-HSA-5607764	CLEC7A (Dectin-1) signaling	1	107	0.00683575	0.328227	0.328227	6	45	0.00296755	9606	Homo sapiens	RPS27A		R-HSA-5607728;R-HSA-202534;R-HSA-5607731;R-HSA-5607725;R-HSA-5607757;R-HSA-5607756
R-HSA-195721	Signaling by WNT	2	318	0.0203156	0.330174	0.330174	19	157	0.0103535	9606	Homo sapiens	RPS27A;HIST1H4C		R-HSA-4641159;R-HSA-4641253;R-HSA-1504190;R-HSA-3364026;R-HSA-4641260;R-HSA-3640861;R-HSA-2130282;R-HSA-4641256;R-HSA-2130286;R-HSA-3322429;R-HSA-4641129;R-HSA-4608852;R-HSA-4641236;R-HSA-5246693;R-HSA-1504193;R-HSA-4641246;R-HSA-3640874;R-HSA-3451147;R-HSA-3640872
R-HSA-170834	Signaling by TGF-beta Receptor Complex	1	108	0.00689964	0.330729	0.330729	19	100	0.00659457	9606	Homo sapiens	RPS27A		R-HSA-2186785;R-HSA-2160931;R-HSA-173542;R-HSA-2176452;R-HSA-2160935;R-HSA-870437;R-HSA-2187368;R-HSA-2179276;R-HSA-2186767;R-HSA-2176503;R-HSA-2176502;R-HSA-2187382;R-HSA-2169046;R-HSA-2186747;R-HSA-2179291;R-HSA-2169050;R-HSA-870449;R-HSA-2179293;R-HSA-2186780
R-HSA-157579	Telomere Maintenance	1	108	0.00689964	0.330729	0.330729	5	34	0.00224215	9606	Homo sapiens	HIST1H4C		R-HSA-9670114;R-HSA-9670149;R-HSA-9670101;R-HSA-181450;R-HSA-176700
R-HSA-8878159	Transcriptional regulation by RUNX3	1	108	0.00689964	0.330729	0.330729	3	47	0.00309945	9606	Homo sapiens	RPS27A		R-HSA-8952408;R-HSA-8952382;R-HSA-8952419
R-HSA-975871	MyD88 cascade initiated on plasma membrane	1	109	0.00696352	0.333221	0.333221	13	70	0.0046162	9606	Homo sapiens	RPS27A		R-HSA-936942;R-HSA-5684273;R-HSA-450337;R-HSA-9750942;R-HSA-5684250;R-HSA-450346;R-HSA-936960;R-HSA-936991;R-HSA-936986;R-HSA-937050;R-HSA-9750946;R-HSA-9758604;R-HSA-168184
R-HSA-168176	Toll Like Receptor 5 (TLR5) Cascade	1	109	0.00696352	0.333221	0.333221	13	71	0.00468214	9606	Homo sapiens	RPS27A		R-HSA-936942;R-HSA-5684273;R-HSA-450337;R-HSA-9750942;R-HSA-5684250;R-HSA-450346;R-HSA-936960;R-HSA-936991;R-HSA-936986;R-HSA-937050;R-HSA-9750946;R-HSA-9758604;R-HSA-168184
R-HSA-168142	Toll Like Receptor 10 (TLR10) Cascade	1	109	0.00696352	0.333221	0.333221	13	71	0.00468214	9606	Homo sapiens	RPS27A		R-HSA-936942;R-HSA-5684273;R-HSA-450337;R-HSA-9750942;R-HSA-5684250;R-HSA-450346;R-HSA-936960;R-HSA-936991;R-HSA-936986;R-HSA-937050;R-HSA-9750946;R-HSA-9758604;R-HSA-168184
R-HSA-190236	Signaling by FGFR	1	109	0.00696352	0.333221	0.333221	6	142	0.00936428	9606	Homo sapiens	RPS27A		R-HSA-5654679;R-HSA-934604;R-HSA-5654677;R-HSA-5654672;R-HSA-1295621;R-HSA-5654684
R-HSA-3214847	HATs acetylate histones	1	110	0.00702741	0.335705	0.335705	10	15	0.000989185	9606	Homo sapiens	HIST1H4C		R-HSA-5144542;R-HSA-3301345;R-HSA-3321975;R-HSA-3662335;R-HSA-3697008;R-HSA-3697920;R-HSA-3321883;R-HSA-3662318;R-HSA-3318415;R-HSA-3321805
R-HSA-193704	p75 NTR receptor-mediated signalling	1	110	0.00702741	0.335705	0.335705	5	50	0.00329728	9606	Homo sapiens	RPS27A		R-HSA-204947;R-HSA-209536;R-HSA-205008;R-HSA-209566;R-HSA-205118
R-HSA-69618	Mitotic Spindle Checkpoint	1	111	0.00709129	0.338179	0.338179	4	7	0.00046162	9606	Homo sapiens	RPS27A		R-HSA-141409;R-HSA-141431;R-HSA-141422;R-HSA-141439
R-HSA-382556	ABC-family proteins mediated transport	1	111	0.00709129	0.338179	0.338179	3	27	0.00178053	9606	Homo sapiens	RPS27A		R-HSA-8866546;R-HSA-8866542;R-HSA-8866553
R-HSA-5610787	Hedgehog 'off' state	1	111	0.00709129	0.338179	0.338179	3	32	0.00211026	9606	Homo sapiens	RPS27A		R-HSA-5610742;R-HSA-5610745;R-HSA-5610746
R-HSA-195258	RHO GTPase Effectors	2	325	0.0207628	0.339672	0.339672	11	113	0.00745186	9606	Homo sapiens	RPS27A;HIST1H4C		R-HSA-5625797;R-HSA-5625796;R-HSA-5666160;R-HSA-5666129;R-HSA-5625870;R-HSA-5625774;R-HSA-5625849;R-HSA-5625848;R-HSA-5625784;R-HSA-5625883;R-HSA-5666169
R-HSA-9020702	Interleukin-1 signaling	1	112	0.00715518	0.340644	0.340644	12	59	0.00389079	9606	Homo sapiens	RPS27A		R-HSA-209063;R-HSA-209061;R-HSA-9750946;R-HSA-5684273;R-HSA-8948015;R-HSA-8948063;R-HSA-9758604;R-HSA-9750942;R-HSA-168184;R-HSA-446877;R-HSA-5684250;R-HSA-451418
R-HSA-9009391	Extra-nuclear estrogen signaling	1	112	0.00715518	0.340644	0.340644	2	39	0.00257188	9606	Homo sapiens	HSPB1		R-HSA-9021050;R-HSA-9021072
R-HSA-9842860	Regulation of endogenous retroelements	1	113	0.00721906	0.343101	0.343101	13	17	0.00112108	9606	Homo sapiens	HIST1H4C		R-HSA-9843927;R-HSA-9842839;R-HSA-9842868;R-HSA-9842835;R-HSA-9842833;R-HSA-9845308;R-HSA-9842876;R-HSA-9844057;R-HSA-9844006;R-HSA-9842850;R-HSA-9844015;R-HSA-9844716;R-HSA-9843978
R-HSA-3371453	Regulation of HSF1-mediated heat shock response	1	113	0.00721906	0.343101	0.343101	2	14	0.000923239	9606	Homo sapiens	HSPB1		R-HSA-3371467;R-HSA-3371518
R-HSA-1912422	Pre-NOTCH Expression and Processing	1	113	0.00721906	0.343101	0.343101	3	38	0.00250594	9606	Homo sapiens	HIST1H4C		R-HSA-9604834;R-HSA-9604831;R-HSA-9604829
R-HSA-8856825	Cargo recognition for clathrin-mediated endocytosis	1	115	0.00734683	0.347986	0.347986	1	15	0.000989185	9606	Homo sapiens	RPS27A		R-HSA-8866279
R-HSA-1236975	Antigen processing-Cross presentation	1	115	0.00734683	0.347986	0.347986	1	23	0.00151675	9606	Homo sapiens	RPS27A		R-HSA-1236935
R-HSA-5619507	Activation of HOX genes during differentiation	1	116	0.00741072	0.350415	0.350415	31	43	0.00283566	9606	Homo sapiens	HIST1H4C		R-HSA-5617877;R-HSA-5617492;R-HSA-5617431;R-HSA-5621010;R-HSA-5617874;R-HSA-6810159;R-HSA-6810158;R-HSA-5617887;R-HSA-5617862;R-HSA-6810161;R-HSA-5617859;R-HSA-5617484;R-HSA-5617676;R-HSA-5693644;R-HSA-5617486;R-HSA-5617672;R-HSA-5617483;R-HSA-5617867;R-HSA-5621002;R-HSA-5617866;R-HSA-5617462;R-HSA-5617650;R-HSA-5617661;R-HSA-5617471;R-HSA-5617445;R-HSA-5617452;R-HSA-5617454;R-HSA-6810139;R-HSA-5…
R-HSA-5617472	Activation of anterior HOX genes in hindbrain development during early embryogenesis	1	116	0.00741072	0.350415	0.350415	31	43	0.00283566	9606	Homo sapiens	HIST1H4C		R-HSA-5617877;R-HSA-5617492;R-HSA-5617431;R-HSA-5621010;R-HSA-5617874;R-HSA-6810159;R-HSA-6810158;R-HSA-5617887;R-HSA-5617862;R-HSA-6810161;R-HSA-5617859;R-HSA-5617484;R-HSA-5617676;R-HSA-5693644;R-HSA-5617486;R-HSA-5617672;R-HSA-5617483;R-HSA-5617867;R-HSA-5621002;R-HSA-5617866;R-HSA-5617462;R-HSA-5617650;R-HSA-5617661;R-HSA-5617471;R-HSA-5617445;R-HSA-5617452;R-HSA-5617454;R-HSA-6810139;R-HSA-5…
R-HSA-975138	TRAF6 mediated induction of NFkB and MAP kinases upon TLR7/8 or 9 activation	1	116	0.00741072	0.350415	0.350415	13	60	0.00395674	9606	Homo sapiens	RPS27A		R-HSA-975147;R-HSA-5684273;R-HSA-450337;R-HSA-9750942;R-HSA-5684250;R-HSA-450346;R-HSA-450358;R-HSA-975103;R-HSA-9750946;R-HSA-975097;R-HSA-9758604;R-HSA-168184;R-HSA-975122
R-HSA-9833110	RSV-host interactions	1	116	0.00741072	0.350415	0.350415	2	27	0.00178053	9606	Homo sapiens	RPS27A		R-HSA-9833155;R-HSA-909719
R-HSA-5696398	Nucleotide Excision Repair	1	117	0.00747461	0.352836	0.352836	27	37	0.00243999	9606	Homo sapiens	RPS27A		R-HSA-9684118;R-HSA-5696465;R-HSA-5696670;R-HSA-6781867;R-HSA-5696664;R-HSA-6790454;R-HSA-6782069;R-HSA-6782004;R-HSA-5689861;R-HSA-6782131;R-HSA-5696655;R-HSA-6782141;R-HSA-6782204;R-HSA-6782138;R-HSA-5690996;R-HSA-5690997;R-HSA-6782211;R-HSA-6782208;R-HSA-5691000;R-HSA-5691001;R-HSA-6790487;R-HSA-5690213;R-HSA-6782227;R-HSA-6782224;R-HSA-6782943;R-HSA-5690988;R-HSA-6782234
R-HSA-168164	Toll Like Receptor 3 (TLR3) Cascade	1	117	0.00747461	0.352836	0.352836	18	79	0.00520971	9606	Homo sapiens	RPS27A		R-HSA-9830710;R-HSA-5684273;R-HSA-450337;R-HSA-9750942;R-HSA-5684250;R-HSA-450346;R-HSA-9628444;R-HSA-9013990;R-HSA-9014342;R-HSA-847070;R-HSA-450259;R-HSA-9750946;R-HSA-9758604;R-HSA-177690;R-HSA-168184;R-HSA-9828200;R-HSA-177692;R-HSA-9013974
R-HSA-975155	MyD88 dependent cascade initiated on endosome	1	117	0.00747461	0.352836	0.352836	14	75	0.00494592	9606	Homo sapiens	RPS27A		R-HSA-975118;R-HSA-975147;R-HSA-5684273;R-HSA-450337;R-HSA-9750942;R-HSA-5684250;R-HSA-450346;R-HSA-450358;R-HSA-975103;R-HSA-9750946;R-HSA-975097;R-HSA-9758604;R-HSA-168184;R-HSA-975122
R-HSA-69239	Synthesis of DNA	1	119	0.00760238	0.35765	0.35765	4	27	0.00178053	9606	Homo sapiens	RPS27A		R-HSA-68946;R-HSA-68948;R-HSA-69015;R-HSA-69016
R-HSA-211000	Gene Silencing by RNA	1	119	0.00760238	0.35765	0.35765	1	40	0.00263783	9606	Homo sapiens	HIST1H4C		R-HSA-5578742
R-HSA-9725370	Signaling by ALK fusions and activated point mutants	1	119	0.00760238	0.35765	0.35765	1	63	0.00415458	9606	Homo sapiens	RPS27A		R-HSA-9851077
R-HSA-9700206	Signaling by ALK in cancer	1	119	0.00760238	0.35765	0.35765	1	71	0.00468214	9606	Homo sapiens	RPS27A		R-HSA-9851077
R-HSA-9648025	EML4 and NUDC in mitotic spindle formation	1	121	0.00773015	0.36243	0.36243	1	5	0.000329728	9606	Homo sapiens	RPS27A		R-HSA-9648114
R-HSA-168181	Toll Like Receptor 7/8 (TLR7/8) Cascade	1	121	0.00773015	0.36243	0.36243	14	85	0.00560538	9606	Homo sapiens	RPS27A		R-HSA-975118;R-HSA-975147;R-HSA-5684273;R-HSA-450337;R-HSA-9750942;R-HSA-5684250;R-HSA-450346;R-HSA-450358;R-HSA-975103;R-HSA-9750946;R-HSA-975097;R-HSA-9758604;R-HSA-168184;R-HSA-975122
R-HSA-2672351	Stimuli-sensing channels	1	121	0.00773015	0.36243	0.36243	1	33	0.00217621	9606	Homo sapiens	RPS27A		R-HSA-2682349
R-HSA-937061	TRIF (TICAM1)-mediated TLR4 signaling	1	122	0.00779403	0.364806	0.364806	18	76	0.00501187	9606	Homo sapiens	RPS27A		R-HSA-5684273;R-HSA-450337;R-HSA-9750942;R-HSA-5684250;R-HSA-450346;R-HSA-450358;R-HSA-168915;R-HSA-5362500;R-HSA-9823904;R-HSA-936952;R-HSA-9750946;R-HSA-9823939;R-HSA-2213017;R-HSA-9758604;R-HSA-936951;R-HSA-168184;R-HSA-937075;R-HSA-936947
R-HSA-166166	MyD88-independent TLR4 cascade	1	122	0.00779403	0.364806	0.364806	18	78	0.00514376	9606	Homo sapiens	RPS27A		R-HSA-5684273;R-HSA-450337;R-HSA-9750942;R-HSA-5684250;R-HSA-450346;R-HSA-450358;R-HSA-168915;R-HSA-5362500;R-HSA-9823904;R-HSA-936952;R-HSA-9750946;R-HSA-9823939;R-HSA-2213017;R-HSA-9758604;R-HSA-936951;R-HSA-168184;R-HSA-937075;R-HSA-936947
R-HSA-202403	TCR signaling	1	122	0.00779403	0.364806	0.364806	3	52	0.00342917	9606	Homo sapiens	RPS27A		R-HSA-5607728;R-HSA-202534;R-HSA-202453
R-HSA-69278	Cell Cycle, Mitotic	3	583	0.0372453	0.367398	0.367398	47	357	0.0235426	9606	Homo sapiens	RPS27A;HIST1H4C		R-HSA-2245218;R-HSA-174144;R-HSA-2288097;R-HSA-375302;R-HSA-2467809;R-HSA-8852354;R-HSA-2467811;R-HSA-1638803;R-HSA-2294574;R-HSA-174159;R-HSA-174157;R-HSA-174227;R-HSA-68946;R-HSA-68948;R-HSA-69015;R-HSA-2294580;R-HSA-1363331;R-HSA-69016;R-HSA-174104;R-HSA-2468287;R-HSA-174105;R-HSA-8854044;R-HSA-179417;R-HSA-2294590;R-HSA-188191;R-HSA-8854041;R-HSA-179421;R-HSA-9648114;R-HSA-3000335;R-HSA-88540…
R-HSA-168138	Toll Like Receptor 9 (TLR9) Cascade	1	124	0.0079218	0.369533	0.369533	14	86	0.00567133	9606	Homo sapiens	RPS27A		R-HSA-975118;R-HSA-975147;R-HSA-5684273;R-HSA-450337;R-HSA-9750942;R-HSA-5684250;R-HSA-450346;R-HSA-450358;R-HSA-975103;R-HSA-9750946;R-HSA-975097;R-HSA-9758604;R-HSA-168184;R-HSA-975122
R-HSA-5628897	TP53 Regulates Metabolic Genes	1	128	0.00817735	0.378883	0.378883	1	34	0.00224215	9606	Homo sapiens	COX6C		R-HSA-163214
R-HSA-909733	Interferon alpha/beta signaling	1	129	0.00824123	0.381199	0.381199	1	25	0.00164864	9606	Homo sapiens	RPS27A		R-HSA-909719
R-HSA-4420097	VEGFA-VEGFR2 Pathway	1	129	0.00824123	0.381199	0.381199	1	79	0.00520971	9606	Homo sapiens	HSPB1		R-HSA-5218916
R-HSA-9007101	Rab regulation of trafficking	1	131	0.008369	0.385806	0.385806	1	35	0.0023081	9606	Homo sapiens	TRAPPC2L		R-HSA-8877475
R-HSA-166058	MyD88:MAL(TIRAP) cascade initiated on plasma membrane	1	133	0.00849677	0.390379	0.390379	13	76	0.00501187	9606	Homo sapiens	RPS27A		R-HSA-936942;R-HSA-5684273;R-HSA-450337;R-HSA-9750942;R-HSA-5684250;R-HSA-450346;R-HSA-936960;R-HSA-936991;R-HSA-936986;R-HSA-937050;R-HSA-9750946;R-HSA-9758604;R-HSA-168184
R-HSA-168188	Toll Like Receptor TLR6:TLR2 Cascade	1	133	0.00849677	0.390379	0.390379	13	78	0.00514376	9606	Homo sapiens	RPS27A		R-HSA-936942;R-HSA-5684273;R-HSA-450337;R-HSA-9750942;R-HSA-5684250;R-HSA-450346;R-HSA-936960;R-HSA-936991;R-HSA-936986;R-HSA-937050;R-HSA-9750946;R-HSA-9758604;R-HSA-168184
R-HSA-8878166	Transcriptional regulation by RUNX2	1	133	0.00849677	0.390379	0.390379	7	81	0.0053416	9606	Homo sapiens	RPS27A		R-HSA-8939801;R-HSA-9009403;R-HSA-8939706;R-HSA-9008076;R-HSA-9009308;R-HSA-9008110;R-HSA-9009362
R-HSA-68875	Mitotic Prophase	1	134	0.00856066	0.392653	0.392653	8	34	0.00224215	9606	Homo sapiens	HIST1H4C		R-HSA-2245218;R-HSA-2288097;R-HSA-2301205;R-HSA-2294580;R-HSA-2172678;R-HSA-2294600;R-HSA-2294574;R-HSA-2294590
R-HSA-9759194	Nuclear events mediated by NFE2L2	1	134	0.00856066	0.392653	0.392653	2	85	0.00560538	9606	Homo sapiens	RPS27A		R-HSA-9762096;R-HSA-9762091
R-HSA-2500257	Resolution of Sister Chromatid Cohesion	1	135	0.00862454	0.394919	0.394919	4	13	0.000857294	9606	Homo sapiens	RPS27A		R-HSA-2484822;R-HSA-1638803;R-HSA-2468287;R-HSA-1638821
R-HSA-3371556	Cellular response to heat stress	1	135	0.00862454	0.394919	0.394919	7	29	0.00191242	9606	Homo sapiens	HSPB1		R-HSA-3371554;R-HSA-4793819;R-HSA-3371467;R-HSA-5082356;R-HSA-5082369;R-HSA-5082384;R-HSA-3371518
R-HSA-73886	Chromosome Maintenance	1	135	0.00862454	0.394919	0.394919	8	38	0.00250594	9606	Homo sapiens	HIST1H4C		R-HSA-9670114;R-HSA-606287;R-HSA-9670149;R-HSA-9670101;R-HSA-606289;R-HSA-181450;R-HSA-176700;R-HSA-606326
R-HSA-9635486	Infection with Mycobacterium tuberculosis	1	135	0.00862454	0.394919	0.394919	2	73	0.00481403	9606	Homo sapiens	RPS27A		R-HSA-9636439;R-HSA-9636461
R-HSA-5683057	MAPK family signaling cascades	2	367	0.023446	0.39572	0.39572	6	122	0.00804537	9606	Homo sapiens	HSPB1;RPS27A		R-HSA-5674022;R-HSA-5687121;R-HSA-9653514;R-HSA-5687112;R-HSA-5658424;R-HSA-5687081
R-HSA-168179	Toll Like Receptor TLR1:TLR2 Cascade	1	136	0.00868843	0.397177	0.397177	13	78	0.00514376	9606	Homo sapiens	RPS27A		R-HSA-936942;R-HSA-5684273;R-HSA-450337;R-HSA-9750942;R-HSA-5684250;R-HSA-450346;R-HSA-936960;R-HSA-936991;R-HSA-936986;R-HSA-937050;R-HSA-9750946;R-HSA-9758604;R-HSA-168184
R-HSA-181438	Toll Like Receptor 2 (TLR2) Cascade	1	136	0.00868843	0.397177	0.397177	13	80	0.00527565	9606	Homo sapiens	RPS27A		R-HSA-936942;R-HSA-5684273;R-HSA-450337;R-HSA-9750942;R-HSA-5684250;R-HSA-450346;R-HSA-936960;R-HSA-936991;R-HSA-936986;R-HSA-937050;R-HSA-9750946;R-HSA-9758604;R-HSA-168184
R-HSA-9816359	Maternal to zygotic transition (MZT)	1	137	0.00875232	0.399426	0.399426	7	46	0.0030335	9606	Homo sapiens	HIST1H4C		R-HSA-9822597;R-HSA-9817458;R-HSA-9822591;R-HSA-9817471;R-HSA-9817513;R-HSA-9822185;R-HSA-9817512
R-HSA-6809371	Formation of the cornified envelope	1	138	0.0088162	0.401667	0.401667	8	27	0.00178053	9606	Homo sapiens	KRT18		R-HSA-6810357;R-HSA-6814387;R-HSA-6811539;R-HSA-8942224;R-HSA-6814734;R-HSA-6814764;R-HSA-6814298;R-HSA-6810937
R-HSA-162909	Host Interactions of HIV factors	1	138	0.0088162	0.401667	0.401667	4	54	0.00356107	9606	Homo sapiens	RPS27A		R-HSA-180597;R-HSA-180603;R-HSA-180540;R-HSA-180573
R-HSA-9856651	MITF-M-dependent gene expression	1	138	0.0088162	0.401667	0.401667	4	83	0.00547349	9606	Homo sapiens	HINT1		R-HSA-9858646;R-HSA-9858647;R-HSA-9824587;R-HSA-9825754
R-HSA-9841922	MLL4 and MLL3 complexes regulate expression of PPARG target genes in adipogenesis and hepatic steatosis	1	140	0.00894397	0.406124	0.406124	34	38	0.00250594	9606	Homo sapiens	HIST1H4C		R-HSA-9859223;R-HSA-9856211;R-HSA-9851539;R-HSA-9859291;R-HSA-9859334;R-HSA-9859206;R-HSA-9854146;R-HSA-9851534;R-HSA-9859084;R-HSA-9851530;R-HSA-9859082;R-HSA-9859273;R-HSA-9859188;R-HSA-9843122;R-HSA-9854130;R-HSA-9843120;R-HSA-9854128;R-HSA-9843121;R-HSA-9859121;R-HSA-9854142;R-HSA-9842815;R-HSA-9859007;R-HSA-9843900;R-HSA-9859196;R-HSA-9854141;R-HSA-9859005;R-HSA-9856486;R-HSA-9843118;R-HSA-9…
R-HSA-9851695	Epigenetic regulation of adipogenesis genes by MLL3 and MLL4 complexes	1	140	0.00894397	0.406124	0.406124	34	38	0.00250594	9606	Homo sapiens	HIST1H4C		R-HSA-9859223;R-HSA-9856211;R-HSA-9851539;R-HSA-9859291;R-HSA-9859334;R-HSA-9859206;R-HSA-9854146;R-HSA-9851534;R-HSA-9859084;R-HSA-9851530;R-HSA-9859082;R-HSA-9859273;R-HSA-9859188;R-HSA-9843122;R-HSA-9854130;R-HSA-9843120;R-HSA-9854128;R-HSA-9843121;R-HSA-9859121;R-HSA-9854142;R-HSA-9842815;R-HSA-9859007;R-HSA-9843900;R-HSA-9859196;R-HSA-9854141;R-HSA-9859005;R-HSA-9856486;R-HSA-9843118;R-HSA-9…
R-HSA-9818564	Epigenetic regulation of gene expression by MLL3 and MLL4 complexes	1	140	0.00894397	0.406124	0.406124	34	41	0.00270377	9606	Homo sapiens	HIST1H4C		R-HSA-9859223;R-HSA-9856211;R-HSA-9851539;R-HSA-9859291;R-HSA-9859334;R-HSA-9859206;R-HSA-9854146;R-HSA-9851534;R-HSA-9859084;R-HSA-9851530;R-HSA-9859082;R-HSA-9859273;R-HSA-9859188;R-HSA-9843122;R-HSA-9854130;R-HSA-9843120;R-HSA-9854128;R-HSA-9843121;R-HSA-9859121;R-HSA-9854142;R-HSA-9842815;R-HSA-9859007;R-HSA-9843900;R-HSA-9859196;R-HSA-9854141;R-HSA-9859005;R-HSA-9856486;R-HSA-9843118;R-HSA-9…
R-HSA-69206	G1/S Transition	1	140	0.00894397	0.406124	0.406124	2	61	0.00402269	9606	Homo sapiens	RPS27A		R-HSA-187574;R-HSA-187575
R-HSA-194138	Signaling by VEGF	1	140	0.00894397	0.406124	0.406124	1	86	0.00567133	9606	Homo sapiens	HSPB1		R-HSA-5218916
R-HSA-73894	DNA Repair	2	380	0.0242765	0.412662	0.412662	102	342	0.0225534	9606	Homo sapiens	RPS27A;HIST1H4C		R-HSA-5684052;R-HSA-69891;R-HSA-5655892;R-HSA-5656148;R-HSA-9684118;R-HSA-5656158;R-HSA-6786155;R-HSA-5683801;R-HSA-6786166;R-HSA-6782069;R-HSA-5653838;R-HSA-6786171;R-HSA-9701000;R-HSA-5686900;R-HSA-5690996;R-HSA-5690997;R-HSA-5693566;R-HSA-9629372;R-HSA-5691000;R-HSA-9629373;R-HSA-5691001;R-HSA-6790487;R-HSA-5684071;R-HSA-5690213;R-HSA-5693536;R-HSA-6785361;R-HSA-5693551;R-HSA-5690988;R-HSA-569…
R-HSA-1474165	Reproduction	1	146	0.00932729	0.4193	0.4193	8	44	0.00290161	9606	Homo sapiens	HIST1H4C		R-HSA-912408;R-HSA-912458;R-HSA-912503;R-HSA-912470;R-HSA-912496;R-HSA-912467;R-HSA-1214188;R-HSA-912450
R-HSA-5663220	RHO GTPases Activate Formins	1	149	0.00951894	0.42578	0.42578	3	27	0.00178053	9606	Homo sapiens	RPS27A		R-HSA-5666160;R-HSA-5666129;R-HSA-5666169
R-HSA-449147	Signaling by Interleukins	3	646	0.04127	0.430792	0.430792	16	505	0.0333026	9606	Homo sapiens	MIF;RPS27A		R-HSA-209063;R-HSA-8950732;R-HSA-209061;R-HSA-5684273;R-HSA-450337;R-HSA-8948015;R-HSA-9750942;R-HSA-5684250;R-HSA-450346;R-HSA-9750946;R-HSA-8948063;R-HSA-9758604;R-HSA-168184;R-HSA-446877;R-HSA-451418;R-HSA-912627
R-HSA-3858494	Beta-catenin independent WNT signaling	1	153	0.00977448	0.43431	0.43431	1	51	0.00336323	9606	Homo sapiens	RPS27A		R-HSA-4608852
R-HSA-9820952	Respiratory Syncytial Virus Infection Pathway	1	154	0.00983837	0.436423	0.436423	2	101	0.00666051	9606	Homo sapiens	RPS27A		R-HSA-9833155;R-HSA-909719
R-HSA-5358351	Signaling by Hedgehog	1	155	0.00990226	0.438528	0.438528	10	82	0.00540754	9606	Homo sapiens	RPS27A		R-HSA-5362448;R-HSA-5610742;R-HSA-5635856;R-HSA-5635868;R-HSA-5635854;R-HSA-5610745;R-HSA-5362412;R-HSA-5632648;R-HSA-5635864;R-HSA-5610746
R-HSA-6807070	PTEN Regulation	1	156	0.00996614	0.440625	0.440625	8	56	0.00369296	9606	Homo sapiens	RPS27A		R-HSA-6807206;R-HSA-8851011;R-HSA-6807106;R-HSA-8850992;R-HSA-8948832;R-HSA-6807118;R-HSA-6807134;R-HSA-8948775
R-HSA-1632852	Macroautophagy	1	157	0.01003	0.442715	0.442715	16	95	0.00626484	9606	Homo sapiens	RPS27A		R-HSA-9834070;R-HSA-9646354;R-HSA-9646679;R-HSA-9641111;R-HSA-9646390;R-HSA-9641109;R-HSA-9664888;R-HSA-9646685;R-HSA-9641089;R-HSA-9640480;R-HSA-9641127;R-HSA-9646347;R-HSA-9641096;R-HSA-9646383;R-HSA-9674127;R-HSA-9646348
R-HSA-162599	Late Phase of HIV Life Cycle	1	160	0.0102217	0.448938	0.448938	6	78	0.00514376	9606	Homo sapiens	RPS27A		R-HSA-184323;R-HSA-3149434;R-HSA-3159227;R-HSA-3139027;R-HSA-3149454;R-HSA-184269
R-HSA-9705671	SARS-CoV-2 activates/modulates innate and adaptive immune responses	1	160	0.0102217	0.448938	0.448938	2	47	0.00309945	9606	Homo sapiens	RPS27A		R-HSA-168184;R-HSA-918224
R-HSA-8856828	Clathrin-mediated endocytosis	1	161	0.0102856	0.450997	0.450997	16	35	0.0023081	9606	Homo sapiens	RPS27A		R-HSA-8868071;R-HSA-8866279;R-HSA-8868230;R-HSA-8867756;R-HSA-8868236;R-HSA-8868651;R-HSA-8867754;R-HSA-8868072;R-HSA-8868648;R-HSA-8868661;R-HSA-8868660;R-HSA-8868659;R-HSA-8868658;R-HSA-8869438;R-HSA-8871194;R-HSA-8871193
R-HSA-2871837	FCERI mediated NF-kB activation	1	162	0.0103495	0.453049	0.453049	3	19	0.00125297	9606	Homo sapiens	RPS27A		R-HSA-2730904;R-HSA-5607728;R-HSA-202534
R-HSA-453279	Mitotic G1 phase and G1/S transition	1	164	0.0104772	0.45713	0.45713	3	101	0.00666051	9606	Homo sapiens	RPS27A		R-HSA-187574;R-HSA-187575;R-HSA-1363331
R-HSA-199977	ER to Golgi Anterograde Transport	1	165	0.0105411	0.459159	0.459159	4	39	0.00257188	9606	Homo sapiens	TRAPPC2L		R-HSA-5694439;R-HSA-5694418;R-HSA-5694409;R-HSA-5694441
R-HSA-166016	Toll Like Receptor 4 (TLR4) Cascade	1	166	0.010605	0.46118	0.46118	23	113	0.00745186	9606	Homo sapiens	RPS27A		R-HSA-936942;R-HSA-5684273;R-HSA-450337;R-HSA-9750942;R-HSA-5684250;R-HSA-450346;R-HSA-936960;R-HSA-450358;R-HSA-168915;R-HSA-936991;R-HSA-936986;R-HSA-937050;R-HSA-5362500;R-HSA-9823904;R-HSA-936952;R-HSA-9750946;R-HSA-9823939;R-HSA-2213017;R-HSA-9758604;R-HSA-936951;R-HSA-168184;R-HSA-937075;R-HSA-936947
R-HSA-69242	S Phase	1	166	0.010605	0.46118	0.46118	8	55	0.00362701	9606	Homo sapiens	RPS27A		R-HSA-75825;R-HSA-75824;R-HSA-68946;R-HSA-187574;R-HSA-68948;R-HSA-187575;R-HSA-69015;R-HSA-69016
R-HSA-9755511	KEAP1-NFE2L2 pathway	1	168	0.0107328	0.465201	0.465201	10	117	0.00771564	9606	Homo sapiens	RPS27A		R-HSA-9759172;R-HSA-9766645;R-HSA-9708517;R-HSA-9762096;R-HSA-9755505;R-HSA-9759154;R-HSA-8932355;R-HSA-9755304;R-HSA-9755306;R-HSA-9762091
R-HSA-446652	Interleukin-1 family signaling	1	170	0.0108605	0.469193	0.469193	12	92	0.006067	9606	Homo sapiens	RPS27A		R-HSA-209063;R-HSA-209061;R-HSA-9750946;R-HSA-5684273;R-HSA-8948015;R-HSA-8948063;R-HSA-9758604;R-HSA-9750942;R-HSA-168184;R-HSA-446877;R-HSA-5684250;R-HSA-451418
R-HSA-9609507	Protein localization	1	171	0.0109244	0.471178	0.471178	12	53	0.00349512	9606	Homo sapiens	RPS27A		R-HSA-8953946;R-HSA-9033499;R-HSA-9033485;R-HSA-9033533;R-HSA-9033516;R-HSA-8953917;R-HSA-9033505;R-HSA-9033491;R-HSA-9033509;R-HSA-9033527;R-HSA-9033478;R-HSA-9033526
R-HSA-9917777	Epigenetic regulation by WDR5-containing histone modifying complexes	1	172	0.0109883	0.473155	0.473155	34	68	0.0044843	9606	Homo sapiens	HIST1H4C		R-HSA-9859223;R-HSA-9856211;R-HSA-9851539;R-HSA-9859291;R-HSA-9859334;R-HSA-9859206;R-HSA-9854146;R-HSA-9851534;R-HSA-9859084;R-HSA-9851530;R-HSA-9859082;R-HSA-9859273;R-HSA-9859188;R-HSA-9843122;R-HSA-9854130;R-HSA-9843120;R-HSA-9854128;R-HSA-9843121;R-HSA-9859121;R-HSA-9854142;R-HSA-9842815;R-HSA-9859007;R-HSA-9843900;R-HSA-9859196;R-HSA-9854141;R-HSA-9859005;R-HSA-9856486;R-HSA-9843118;R-HSA-9…
R-HSA-73887	Death Receptor Signaling	1	172	0.0109883	0.473155	0.473155	22	119	0.00784753	9606	Homo sapiens	RPS27A		R-HSA-5693108;R-HSA-9815510;R-HSA-9796342;R-HSA-209536;R-HSA-5357845;R-HSA-9796368;R-HSA-9815507;R-HSA-9817362;R-HSA-9796626;R-HSA-9818975;R-HSA-5357757;R-HSA-9794008;R-HSA-9817400;R-HSA-9796346;R-HSA-204947;R-HSA-9793988;R-HSA-205008;R-HSA-9796387;R-HSA-9793679;R-HSA-9796617;R-HSA-209566;R-HSA-205118
R-HSA-1169410	Antiviral mechanism by IFN-stimulated genes	1	172	0.0109883	0.473155	0.473155	1	71	0.00468214	9606	Homo sapiens	RPS27A		R-HSA-1169307
R-HSA-9612973	Autophagy	1	173	0.0110522	0.475125	0.475125	27	116	0.0076497	9606	Homo sapiens	RPS27A		R-HSA-9834070;R-HSA-9646354;R-HSA-9646679;R-HSA-9641111;R-HSA-9641109;R-HSA-9631065;R-HSA-9624158;R-HSA-9646685;R-HSA-9631068;R-HSA-9641089;R-HSA-9646347;R-HSA-9641096;R-HSA-9674127;R-HSA-9626060;R-HSA-9646348;R-HSA-9646390;R-HSA-9622840;R-HSA-9664888;R-HSA-9640480;R-HSA-9641127;R-HSA-9625188;R-HSA-9620197;R-HSA-9615721;R-HSA-9646383;R-HSA-9622831;R-HSA-9625196;R-HSA-9625197
R-HSA-9610379	HCMV Late Events	1	175	0.01118	0.479044	0.479044	1	19	0.00125297	9606	Homo sapiens	HIST1H4C		R-HSA-9698928
R-HSA-162587	HIV Life Cycle	1	175	0.01118	0.479044	0.479044	6	117	0.00771564	9606	Homo sapiens	RPS27A		R-HSA-184323;R-HSA-3149434;R-HSA-3159227;R-HSA-3139027;R-HSA-3149454;R-HSA-184269
R-HSA-446203	Asparagine N-linked glycosylation	2	433	0.0276624	0.479229	0.479229	8	145	0.00956212	9606	Homo sapiens	TRAPPC2L;RPS27A		R-HSA-1022127;R-HSA-5694439;R-HSA-8853379;R-HSA-5694418;R-HSA-8850594;R-HSA-8867288;R-HSA-5694409;R-HSA-5694441
R-HSA-983705	Signaling by the B Cell Receptor (BCR)	1	176	0.0112439	0.480993	0.480993	1	45	0.00296755	9606	Homo sapiens	RPS27A		R-HSA-1168643
R-HSA-5633007	Regulation of TP53 Activity	1	178	0.0113716	0.484868	0.484868	9	97	0.00639673	9606	Homo sapiens	RPS27A		R-HSA-6798373;R-HSA-5689972;R-HSA-6804724;R-HSA-6804879;R-HSA-6804942;R-HSA-6804253;R-HSA-3215295;R-HSA-6804441;R-HSA-3215310
R-HSA-109581	Apoptosis	1	180	0.0114994	0.488716	0.488716	2	142	0.00936428	9606	Homo sapiens	RPS27A		R-HSA-211715;R-HSA-211734
R-HSA-72306	tRNA processing	1	182	0.0116272	0.492535	0.492535	1	54	0.00356107	9606	Homo sapiens	MT-ND1		R-HSA-6785722
R-HSA-3108232	SUMO E3 ligases SUMOylate target proteins	1	184	0.0117549	0.496326	0.496326	2	132	0.00870483	9606	Homo sapiens	HIST1H4C		R-HSA-4570485;R-HSA-4570496
R-HSA-1640170	Cell Cycle	3	722	0.0461253	0.504229	0.504229	75	457	0.0301372	9606	Homo sapiens	RPS27A;HIST1H4C		R-HSA-69891;R-HSA-375302;R-HSA-8852354;R-HSA-1638803;R-HSA-2294574;R-HSA-264458;R-HSA-174227;R-HSA-6804724;R-HSA-912408;R-HSA-9670149;R-HSA-69015;R-HSA-2294580;R-HSA-1363331;R-HSA-69016;R-HSA-174104;R-HSA-2468287;R-HSA-174105;R-HSA-8854044;R-HSA-2294590;R-HSA-188191;R-HSA-8854041;R-HSA-3000335;R-HSA-8854051;R-HSA-2172678;R-HSA-9686969;R-HSA-174255;R-HSA-75825;R-HSA-8854071;R-HSA-75824;R-HSA-18757…
R-HSA-5621481	C-type lectin receptors (CLRs)	1	190	0.0121382	0.507532	0.507532	6	68	0.0044843	9606	Homo sapiens	RPS27A		R-HSA-5607728;R-HSA-202534;R-HSA-5607731;R-HSA-5607725;R-HSA-5607757;R-HSA-5607756
R-HSA-5689880	Ub-specific processing proteases	1	192	0.012266	0.511213	0.511213	35	40	0.00263783	9606	Homo sapiens	RPS27A		R-HSA-5696534;R-HSA-5690196;R-HSA-6782628;R-HSA-6782820;R-HSA-5696914;R-HSA-936390;R-HSA-5689950;R-HSA-5696605;R-HSA-5696600;R-HSA-6781814;R-HSA-5696960;R-HSA-8869456;R-HSA-5696968;R-HSA-3640872;R-HSA-5696564;R-HSA-5689972;R-HSA-6781764;R-HSA-5689973;R-HSA-5696947;R-HSA-5696627;R-HSA-5696945;R-HSA-5697009;R-HSA-870437;R-HSA-5696958;R-HSA-6781897;R-HSA-6783177;R-HSA-8862184;R-HSA-5696997;R-HSA-678…
R-HSA-2990846	SUMOylation	1	193	0.0123299	0.513043	0.513043	2	141	0.00929834	9606	Homo sapiens	HIST1H4C		R-HSA-4570485;R-HSA-4570496
R-HSA-9730414	MITF-M-regulated melanocyte development	1	195	0.0124577	0.516683	0.516683	10	115	0.00758375	9606	Homo sapiens	HINT1		R-HSA-9858646;R-HSA-9858647;R-HSA-9825751;R-HSA-9825782;R-HSA-9825747;R-HSA-9825772;R-HSA-9825788;R-HSA-9825790;R-HSA-9824587;R-HSA-9825754
R-HSA-69275	G2/M Transition	1	199	0.0127132	0.523884	0.523884	6	78	0.00514376	9606	Homo sapiens	RPS27A		R-HSA-8854071;R-HSA-3000335;R-HSA-8854051;R-HSA-8852354;R-HSA-8854044;R-HSA-8854041
R-HSA-453274	Mitotic G2-G2/M phases	1	201	0.012841	0.527445	0.527445	6	80	0.00527565	9606	Homo sapiens	RPS27A		R-HSA-8854071;R-HSA-3000335;R-HSA-8854051;R-HSA-8852354;R-HSA-8854044;R-HSA-8854041
R-HSA-3700989	Transcriptional Regulation by TP53	2	486	0.0310484	0.54116	0.54116	10	258	0.017014	9606	Homo sapiens	RPS27A;COX6C		R-HSA-6798373;R-HSA-5689972;R-HSA-6804724;R-HSA-6804879;R-HSA-6804942;R-HSA-6804253;R-HSA-163214;R-HSA-3215295;R-HSA-6804441;R-HSA-3215310
R-HSA-9824439	Bacterial Infection Pathways	1	209	0.0133521	0.541427	0.541427	6	152	0.0100237	9606	Homo sapiens	RPS27A		R-HSA-8876262;R-HSA-9636439;R-HSA-8876258;R-HSA-8876255;R-HSA-8877003;R-HSA-9636461
R-HSA-983712	Ion channel transport	1	209	0.0133521	0.541427	0.541427	1	51	0.00336323	9606	Homo sapiens	RPS27A		R-HSA-2682349
R-HSA-168898	Toll-like Receptor Cascades	1	210	0.013416	0.543146	0.543146	38	217	0.0143102	9606	Homo sapiens	RPS27A		R-HSA-975118;R-HSA-9750942;R-HSA-5684250;R-HSA-9628444;R-HSA-936960;R-HSA-9014342;R-HSA-168915;R-HSA-936991;R-HSA-847070;R-HSA-936986;R-HSA-937050;R-HSA-5362500;R-HSA-450259;R-HSA-9823939;R-HSA-9758604;R-HSA-177690;R-HSA-975122;R-HSA-177692;R-HSA-9013974;R-HSA-936942;R-HSA-9830710;R-HSA-975147;R-HSA-5684273;R-HSA-450337;R-HSA-450346;R-HSA-9013990;R-HSA-450358;R-HSA-975103;R-HSA-9823904;R-HSA-9369…
R-HSA-68877	Mitotic Prometaphase	1	212	0.0135437	0.546565	0.546565	6	25	0.00164864	9606	Homo sapiens	RPS27A		R-HSA-9648114;R-HSA-2484822;R-HSA-375302;R-HSA-1638803;R-HSA-2468287;R-HSA-1638821
R-HSA-9609690	HCMV Early Events	1	215	0.0137354	0.551647	0.551647	5	12	0.000791348	9606	Homo sapiens	HIST1H4C		R-HSA-9614816;R-HSA-9621073;R-HSA-9614810;R-HSA-9614811;R-HSA-9623096
R-HSA-948021	Transport to the Golgi and subsequent modification	1	221	0.0141187	0.561642	0.561642	4	60	0.00395674	9606	Homo sapiens	TRAPPC2L		R-HSA-5694439;R-HSA-5694418;R-HSA-5694409;R-HSA-5694441
R-HSA-2454202	Fc epsilon receptor (FCERI) signaling	1	222	0.0141826	0.563287	0.563287	3	65	0.00428647	9606	Homo sapiens	RPS27A		R-HSA-2730904;R-HSA-5607728;R-HSA-202534
R-HSA-5357801	Programmed Cell Death	1	225	0.0143742	0.568184	0.568184	9	193	0.0127275	9606	Homo sapiens	RPS27A		R-HSA-211715;R-HSA-9793444;R-HSA-211734;R-HSA-9793472;R-HSA-9793485;R-HSA-5675470;R-HSA-9686920;R-HSA-9688831;R-HSA-9793451
R-HSA-6805567	Keratinization	1	226	0.0144381	0.569804	0.569804	15	34	0.00224215	9606	Homo sapiens	KRT18		R-HSA-6806629;R-HSA-6805573;R-HSA-6814734;R-HSA-6814764;R-HSA-6805546;R-HSA-6806613;R-HSA-6810357;R-HSA-6814387;R-HSA-6811539;R-HSA-6806610;R-HSA-6809393;R-HSA-6809663;R-HSA-8942224;R-HSA-6814298;R-HSA-6810937
R-HSA-8951664	Neddylation	1	241	0.0153964	0.593405	0.593405	7	44	0.00290161	9606	Homo sapiens	RPS27A		R-HSA-8956106;R-HSA-8956026;R-HSA-9755303;R-HSA-9755505;R-HSA-8932355;R-HSA-9755304;R-HSA-9755306
R-HSA-162906	HIV Infection	1	247	0.0157797	0.602485	0.602485	10	160	0.0105513	9606	Homo sapiens	RPS27A		R-HSA-184323;R-HSA-180597;R-HSA-180603;R-HSA-3149434;R-HSA-3159227;R-HSA-3139027;R-HSA-180540;R-HSA-3149454;R-HSA-180573;R-HSA-184269
R-HSA-3247509	Chromatin modifying enzymes	1	254	0.0162269	0.612826	0.612826	24	85	0.00560538	9606	Homo sapiens	HIST1H4C		R-HSA-3321975;R-HSA-3782655;R-HSA-5212679;R-HSA-3662335;R-HSA-3697008;R-HSA-5205798;R-HSA-3321883;R-HSA-5205861;R-HSA-5423038;R-HSA-5661126;R-HSA-3777129;R-HSA-5144542;R-HSA-5651654;R-HSA-5661124;R-HSA-5661125;R-HSA-3301345;R-HSA-3782637;R-HSA-3697920;R-HSA-3662318;R-HSA-3318415;R-HSA-3769447;R-HSA-5423117;R-HSA-5651657;R-HSA-3321805
R-HSA-4839726	Chromatin organization	1	254	0.0162269	0.612826	0.612826	24	85	0.00560538	9606	Homo sapiens	HIST1H4C		R-HSA-3321975;R-HSA-3782655;R-HSA-5212679;R-HSA-3662335;R-HSA-3697008;R-HSA-5205798;R-HSA-3321883;R-HSA-5205861;R-HSA-5423038;R-HSA-5661126;R-HSA-3777129;R-HSA-5144542;R-HSA-5651654;R-HSA-5661124;R-HSA-5661125;R-HSA-3301345;R-HSA-3782637;R-HSA-3697920;R-HSA-3662318;R-HSA-3318415;R-HSA-3769447;R-HSA-5423117;R-HSA-5651657;R-HSA-3321805
R-HSA-202733	Cell surface interactions at the vascular wall	1	257	0.0164186	0.617177	0.617177	1	65	0.00428647	9606	Homo sapiens	MIF		R-HSA-5676133
R-HSA-5619115	Disorders of transmembrane transporters	1	268	0.0171213	0.632722	0.632722	3	88	0.00580322	9606	Homo sapiens	RPS27A		R-HSA-8866854;R-HSA-8866858;R-HSA-8866856
R-HSA-9609646	HCMV Infection	1	270	0.0172491	0.635481	0.635481	6	31	0.00204432	9606	Homo sapiens	HIST1H4C		R-HSA-9614816;R-HSA-9621073;R-HSA-9698928;R-HSA-9614810;R-HSA-9614811;R-HSA-9623096
R-HSA-5688426	Deubiquitination	1	275	0.0175685	0.642289	0.642289	54	77	0.00507782	9606	Homo sapiens	RPS27A		R-HSA-5690196;R-HSA-688136;R-HSA-6782820;R-HSA-8869506;R-HSA-5689950;R-HSA-5696605;R-HSA-5688797;R-HSA-5696600;R-HSA-6781814;R-HSA-5696960;R-HSA-5690319;R-HSA-8865182;R-HSA-5690827;R-HSA-5696968;R-HSA-3640872;R-HSA-5690870;R-HSA-5689972;R-HSA-6781764;R-HSA-5691381;R-HSA-5689973;R-HSA-5696627;R-HSA-5697009;R-HSA-870437;R-HSA-6781897;R-HSA-6783177;R-HSA-5696997;R-HSA-936381;R-HSA-6781779;R-HSA-5690…
R-HSA-983168	Antigen processing: Ubiquitination & Proteasome degradation	1	302	0.0192934	0.676952	0.676952	6	9	0.000593511	9606	Homo sapiens	RPS27A		R-HSA-983150;R-HSA-983157;R-HSA-983156;R-HSA-983140;R-HSA-983153;R-HSA-983152
R-HSA-5673001	RAF/MAP kinase cascade	1	309	0.0197406	0.685386	0.685386	3	75	0.00494592	9606	Homo sapiens	RPS27A		R-HSA-5674022;R-HSA-9653514;R-HSA-5658424
R-HSA-9006934	Signaling by Receptor Tyrosine Kinases	2	634	0.0405034	0.686576	0.686576	25	759	0.0500528	9606	Homo sapiens	HSPB1;RPS27A		R-HSA-5654679;R-HSA-934604;R-HSA-5654677;R-HSA-5654672;R-HSA-182986;R-HSA-183051;R-HSA-5654684;R-HSA-1977296;R-HSA-1918092;R-HSA-1358789;R-HSA-1918095;R-HSA-1358790;R-HSA-182993;R-HSA-1295621;R-HSA-1358797;R-HSA-1358792;R-HSA-1358795;R-HSA-8875431;R-HSA-8875183;R-HSA-5218916;R-HSA-183084;R-HSA-1253282;R-HSA-183089;R-HSA-8875443;R-HSA-183036
R-HSA-1257604	PIP3 activates AKT signaling	1	312	0.0199323	0.688934	0.688934	8	88	0.00580322	9606	Homo sapiens	RPS27A		R-HSA-6807206;R-HSA-8851011;R-HSA-6807106;R-HSA-8850992;R-HSA-8948832;R-HSA-6807118;R-HSA-6807134;R-HSA-8948775
R-HSA-5684996	MAPK1/MAPK3 signaling	1	316	0.0201878	0.693603	0.693603	3	82	0.00540754	9606	Homo sapiens	RPS27A		R-HSA-5674022;R-HSA-9653514;R-HSA-5658424
R-HSA-199991	Membrane Trafficking	2	669	0.0427394	0.715035	0.715035	25	219	0.0144421	9606	Homo sapiens	TRAPPC2L;RPS27A		R-HSA-8868230;R-HSA-5694418;R-HSA-917700;R-HSA-8868236;R-HSA-917696;R-HSA-8871194;R-HSA-8871193;R-HSA-5694409;R-HSA-8868071;R-HSA-8866279;R-HSA-8877475;R-HSA-8867756;R-HSA-8868651;R-HSA-917730;R-HSA-8867754;R-HSA-8868072;R-HSA-8868648;R-HSA-5694439;R-HSA-8868661;R-HSA-8868660;R-HSA-917693;R-HSA-8868659;R-HSA-8868658;R-HSA-8869438;R-HSA-5694441
R-HSA-212165	Epigenetic regulation of gene expression	1	343	0.0219127	0.723369	0.723369	67	119	0.00784753	9606	Homo sapiens	HIST1H4C		R-HSA-5334097;R-HSA-9859223;R-HSA-427527;R-HSA-9842839;R-HSA-5334099;R-HSA-9851539;R-HSA-9842835;R-HSA-9842833;R-HSA-433672;R-HSA-427528;R-HSA-9859334;R-HSA-9859206;R-HSA-9851534;R-HSA-9859084;R-HSA-9851530;R-HSA-9859082;R-HSA-9843978;R-HSA-212252;R-HSA-9842868;R-HSA-212263;R-HSA-9843122;R-HSA-9854130;R-HSA-9843120;R-HSA-9854128;R-HSA-9843121;R-HSA-9859121;R-HSA-9854142;R-HSA-9859007;R-HSA-984390…
R-HSA-9006925	Intracellular signaling by second messengers	1	359	0.0229349	0.739647	0.739647	8	116	0.0076497	9606	Homo sapiens	RPS27A		R-HSA-6807206;R-HSA-8851011;R-HSA-6807106;R-HSA-8850992;R-HSA-8948832;R-HSA-6807118;R-HSA-6807134;R-HSA-8948775
R-HSA-194315	Signaling by Rho GTPases	2	708	0.0452309	0.744221	0.744221	11	203	0.013387	9606	Homo sapiens	RPS27A;HIST1H4C		R-HSA-5625797;R-HSA-5625796;R-HSA-5666160;R-HSA-5666129;R-HSA-5625870;R-HSA-5625774;R-HSA-5625849;R-HSA-5625848;R-HSA-5625784;R-HSA-5625883;R-HSA-5666169
R-HSA-597592	Post-translational protein modification	5	1661	0.106114	0.75041	0.75041	102	594	0.0391717	9606	Homo sapiens	TRAPPC2L;RPS27A;RPL8;HIST1H4C;RPS23		R-HSA-5690196;R-HSA-688136;R-HSA-6782820;R-HSA-8853379;R-HSA-8869506;R-HSA-5689950;R-HSA-5696605;R-HSA-5696600;R-HSA-6781814;R-HSA-8943003;R-HSA-8943007;R-HSA-8852127;R-HSA-8865182;R-HSA-3640872;R-HSA-8852134;R-HSA-8852133;R-HSA-5689972;R-HSA-6781764;R-HSA-8852132;R-HSA-5689973;R-HSA-8852131;R-HSA-8850594;R-HSA-8852130;R-HSA-5696627;R-HSA-8852129;R-HSA-8852128;R-HSA-870437;R-HSA-8852136;R-HSA-457…
R-HSA-9716542	Signaling by Rho GTPases, Miro GTPases and RHOBTB3	2	724	0.0462531	0.755452	0.755452	11	212	0.0139805	9606	Homo sapiens	RPS27A;HIST1H4C		R-HSA-5625797;R-HSA-5625796;R-HSA-5666160;R-HSA-5666129;R-HSA-5625870;R-HSA-5625774;R-HSA-5625849;R-HSA-5625848;R-HSA-5625784;R-HSA-5625883;R-HSA-5666169
R-HSA-913531	Interferon Signaling	1	397	0.0253626	0.774628	0.774628	2	119	0.00784753	9606	Homo sapiens	RPS27A		R-HSA-1169307;R-HSA-909719
R-HSA-983169	Class I MHC mediated antigen processing & presentation	1	399	0.0254903	0.776335	0.776335	7	48	0.00316539	9606	Homo sapiens	RPS27A		R-HSA-983150;R-HSA-1236935;R-HSA-983157;R-HSA-983156;R-HSA-983140;R-HSA-983153;R-HSA-983152
R-HSA-1280215	Cytokine Signaling in Immune system	3	1088	0.0695074	0.77695	0.77695	26	785	0.0517673	9606	Homo sapiens	MIF;RPS27A		R-HSA-8950732;R-HSA-1169307;R-HSA-9750942;R-HSA-5684250;R-HSA-9733316;R-HSA-8948063;R-HSA-9758604;R-HSA-909719;R-HSA-446877;R-HSA-451418;R-HSA-9705738;R-HSA-5668534;R-HSA-209063;R-HSA-9706354;R-HSA-5607731;R-HSA-209061;R-HSA-5684273;R-HSA-450337;R-HSA-8948015;R-HSA-5668414;R-HSA-450346;R-HSA-5668454;R-HSA-9750946;R-HSA-5607725;R-HSA-168184;R-HSA-912627
R-HSA-5668914	Diseases of metabolism	1	447	0.0285568	0.813702	0.813702	1	206	0.0135848	9606	Homo sapiens	RPS27A		R-HSA-3797226
R-HSA-71387	Metabolism of carbohydrates	1	454	0.029004	0.818611	0.818611	2	233	0.0153653	9606	Homo sapiens	RPS27A		R-HSA-3781009;R-HSA-3780995
R-HSA-5653656	Vesicle-mediated transport	2	829	0.0529611	0.819257	0.819257	25	252	0.0166183	9606	Homo sapiens	TRAPPC2L;RPS27A		R-HSA-8868230;R-HSA-5694418;R-HSA-917700;R-HSA-8868236;R-HSA-917696;R-HSA-8871194;R-HSA-8871193;R-HSA-5694409;R-HSA-8868071;R-HSA-8866279;R-HSA-8877475;R-HSA-8867756;R-HSA-8868651;R-HSA-917730;R-HSA-8867754;R-HSA-8868072;R-HSA-8868648;R-HSA-5694439;R-HSA-8868661;R-HSA-8868660;R-HSA-917693;R-HSA-8868659;R-HSA-8868658;R-HSA-8869438;R-HSA-5694441
R-HSA-6798695	Neutrophil degranulation	1	478	0.0305373	0.834497	0.834497	2	10	0.000659457	9606	Homo sapiens	MIF		R-HSA-6800434;R-HSA-6798748
R-HSA-5663202	Diseases of signal transduction by growth factor receptors and second messengers	1	533	0.034051	0.865926	0.865926	11	516	0.034028	9606	Homo sapiens	RPS27A		R-HSA-9706356;R-HSA-2220976;R-HSA-2900765;R-HSA-2220944;R-HSA-5387392;R-HSA-9851077;R-HSA-5483238;R-HSA-2769007;R-HSA-1225956;R-HSA-2730752;R-HSA-2737728
R-HSA-212436	Generic Transcription Pathway	3	1573	0.100492	0.939582	0.939582	54	880	0.0580322	9606	Homo sapiens	RPS27A;HIST1H4C;COX6C		R-HSA-8936584;R-HSA-2186785;R-HSA-8937097;R-HSA-8956684;R-HSA-163214;R-HSA-3215295;R-HSA-8937113;R-HSA-8939801;R-HSA-6804724;R-HSA-8936989;R-HSA-9009308;R-HSA-8937118;R-HSA-8936979;R-HSA-8936599;R-HSA-8936616;R-HSA-5689972;R-HSA-8936621;R-HSA-8936608;R-HSA-870437;R-HSA-8936481;R-HSA-6804942;R-HSA-8936995;R-HSA-2186767;R-HSA-8937016;R-HSA-8939706;R-HSA-8935740;R-HSA-8937022;R-HSA-8952382;R-HSA-893…
R-HSA-162582	Signal Transduction	7	3040	0.194212	0.950398	0.950398	161	2571	0.169546	9606	Homo sapiens	HSPB1;TFF1;MIF;RPS27A;HIST1H4C		R-HSA-2186785;R-HSA-2160931;R-HSA-2160935;R-HSA-5666129;R-HSA-5687121;R-HSA-183051;R-HSA-9009536;R-HSA-9009541;R-HSA-3322429;R-HSA-4608852;R-HSA-1295621;R-HSA-9021072;R-HSA-9793679;R-HSA-3640874;R-HSA-5687112;R-HSA-3640872;R-HSA-9009065;R-HSA-8875431;R-HSA-6807106;R-HSA-5666160;R-HSA-870437;R-HSA-8875183;R-HSA-6807118;R-HSA-3640861;R-HSA-5218916;R-HSA-2172172;R-HSA-2186767;R-HSA-183084;R-HSA-4641…
R-HSA-109582	Hemostasis	1	804	0.051364	0.953035	0.953035	1	342	0.0225534	9606	Homo sapiens	MIF		R-HSA-5676133
R-HSA-73857	RNA Polymerase II Transcription	3	1715	0.109564	0.960407	0.960407	54	941	0.0620549	9606	Homo sapiens	RPS27A;HIST1H4C;COX6C		R-HSA-8936584;R-HSA-2186785;R-HSA-8937097;R-HSA-8956684;R-HSA-163214;R-HSA-3215295;R-HSA-8937113;R-HSA-8939801;R-HSA-6804724;R-HSA-8936989;R-HSA-9009308;R-HSA-8937118;R-HSA-8936979;R-HSA-8936599;R-HSA-8936616;R-HSA-5689972;R-HSA-8936621;R-HSA-8936608;R-HSA-870437;R-HSA-8936481;R-HSA-6804942;R-HSA-8936995;R-HSA-2186767;R-HSA-8937016;R-HSA-8939706;R-HSA-8935740;R-HSA-8937022;R-HSA-8952382;R-HSA-893…
R-HSA-168249	Innate Immune System	2	1334	0.0852233	0.963467	0.963467	64	744	0.0490636	9606	Homo sapiens	MIF;RPS27A		R-HSA-975118;R-HSA-741386;R-HSA-688136;R-HSA-688137;R-HSA-9750942;R-HSA-9628444;R-HSA-936960;R-HSA-9645442;R-HSA-936991;R-HSA-936986;R-HSA-5362500;R-HSA-936475;R-HSA-9758604;R-HSA-5607757;R-HSA-177690;R-HSA-5607756;R-HSA-975122;R-HSA-177692;R-HSA-9830710;R-HSA-975147;R-HSA-202534;R-HSA-450337;R-HSA-741411;R-HSA-450346;R-HSA-450358;R-HSA-990526;R-HSA-2730904;R-HSA-936381;R-HSA-9823904;R-HSA-975094…
R-HSA-1280218	Adaptive Immune System	1	920	0.0587747	0.970199	0.970199	11	265	0.0174756	9606	Homo sapiens	RPS27A		R-HSA-983150;R-HSA-1168643;R-HSA-1236935;R-HSA-5607728;R-HSA-202534;R-HSA-202453;R-HSA-983157;R-HSA-983156;R-HSA-983140;R-HSA-983153;R-HSA-983152
R-HSA-382551	Transport of small molecules	1	1002	0.0640133	0.97844	0.97844	6	465	0.0306647	9606	Homo sapiens	RPS27A		R-HSA-5691108;R-HSA-8854628;R-HSA-8866546;R-HSA-2682349;R-HSA-8866542;R-HSA-8866553
R-HSA-74160	Gene expression (Transcription)	3	1990	0.127132	0.98327	0.98327	124	1141	0.075244	9606	Homo sapiens	RPS27A;HIST1H4C;COX6C		R-HSA-8936584;R-HSA-5334097;R-HSA-2186785;R-HSA-8937097;R-HSA-9859223;R-HSA-427527;R-HSA-9842839;R-HSA-5334099;R-HSA-9851539;R-HSA-9842835;R-HSA-9842833;R-HSA-433672;R-HSA-427528;R-HSA-9859206;R-HSA-8937113;R-HSA-9009308;R-HSA-8937118;R-HSA-9851534;R-HSA-9851530;R-HSA-8936599;R-HSA-212252;R-HSA-8936616;R-HSA-9842868;R-HSA-5689972;R-HSA-212263;R-HSA-9843122;R-HSA-9854130;R-HSA-8936621;R-HSA-984312…
R-HSA-168256	Immune System	3	2653	0.169488	0.998285	0.998285	89	1723	0.113624	9606	Homo sapiens	MIF;RPS27A		R-HSA-975118;R-HSA-741386;R-HSA-688136;R-HSA-688137;R-HSA-1169307;R-HSA-9750942;R-HSA-9628444;R-HSA-936960;R-HSA-9645442;R-HSA-936991;R-HSA-1168643;R-HSA-936986;R-HSA-5362500;R-HSA-936475;R-HSA-9758604;R-HSA-5607757;R-HSA-177690;R-HSA-5607756;R-HSA-909719;R-HSA-446877;R-HSA-975122;R-HSA-9705738;R-HSA-177692;R-HSA-9830710;R-HSA-209063;R-HSA-975147;R-HSA-202534;R-HSA-209061;R-HSA-450337;R-HSA-89480…

## Sheet: Peripheral, C0, Significant
Pathway identifier	Pathway name	Entities FDR
	Devleopmental Biology
R-HSA-422475	Axon guidance	1.66533e-15
R-HSA-9675108	Nervous system development	1.66533e-15
R-HSA-376176	Signaling by ROBO receptors	1.66533e-15
R-HSA-9010553	Regulation of expression of SLITs and ROBOs	1.66533e-15
R-HSA-9690406	Transcriptional regulation of testis differentiation	0.0339627
R-HSA-1266738	Developmental Biology	1.66533e-15
	Metabolism
R-HSA-71291	Metabolism of amino acids and derivatives	1.66533e-15
R-HSA-2408522	Selenoamino acid metabolism	1.66533e-15
R-HSA-1428517	Aerobic respiration and respiratory electron transport	0.000645551
R-HSA-6799198	Complex I biogenesis	0.00177239
R-HSA-1430728	Metabolism	1.10512e-12
R-HSA-2408557	Selenocysteine synthesis	1.66533e-15
R-HSA-611105	Respiratory electron transport	0.000107832
	Disease
R-HSA-5663205	Infectious disease	1.66533e-15
R-HSA-9824446	Viral Infection Pathways	1.66533e-15
R-HSA-9679506	SARS-CoV Infections	2.18068e-07
R-HSA-9694516	SARS-CoV-2 Infection	7.05193e-10
R-HSA-9705683	SARS-CoV-2-host interactions	4.30389e-12
R-HSA-1643685	Disease	2.02061e-12
R-HSA-9754678	SARS-CoV-2 modulates host translation machinery	1.66533e-15
R-HSA-9735869	SARS-CoV-1 modulates host translation machinery	1.66533e-15
R-HSA-9692914	SARS-CoV-1-host interactions	1.66533e-15
R-HSA-9678108	SARS-CoV-1 Infection	1.72529e-13
R-HSA-168255	Influenza Infection	1.66533e-15
R-HSA-168273	Influenza Viral RNA Transcription and Replication	1.66533e-15
R-HSA-192823	Viral mRNA Translation	1.66533e-15
	Metabolism of RNA
R-HSA-975956	Nonsense Mediated Decay (NMD) independent of the Exon Junction Complex (EJC)	1.66533e-15
R-HSA-927802	Nonsense-Mediated Decay (NMD)	1.66533e-15
R-HSA-975957	Nonsense Mediated Decay (NMD) enhanced by the Exon Junction Complex (EJC)	1.66533e-15
R-HSA-72312	rRNA processing	1.66533e-15
R-HSA-8868773	rRNA processing in the nucleus and cytosol	1.66533e-15
R-HSA-6791226	Major pathway of rRNA processing in the nucleolus and cytosol	1.66533e-15
R-HSA-8953854	Metabolism of RNA	1.66533e-15
	Metabolism of proteins
R-HSA-392499	Metabolism of proteins	1.66533e-15
R-HSA-156842	Eukaryotic Translation Elongation	1.66533e-15
R-HSA-156902	Peptide chain elongation	1.66533e-15
R-HSA-72613	Eukaryotic Translation Initiation	1.66533e-15
R-HSA-72764	Eukaryotic Translation Termination	1.66533e-15
R-HSA-72737	Cap-dependent Translation Initiation	1.66533e-15
R-HSA-1799339	SRP-dependent cotranslational protein targeting to membrane	1.66533e-15
R-HSA-72695	Formation of the ternary complex, and subsequently, the 43S complex	1.66533e-15
R-HSA-72689	Formation of a pool of free 40S subunits	1.66533e-15
R-HSA-72706	GTP hydrolysis and joining of the 60S ribosomal subunit	1.66533e-15
R-HSA-72702	Ribosomal scanning and start codon recognition	1.66533e-15
R-HSA-72649	Translation initiation complex formation	1.66533e-15
R-HSA-156827	L13a-mediated translational silencing of Ceruloplasmin expression	1.66533e-15
R-HSA-72662	Activation of the mRNA upon binding of the cap-binding complex and eIFs, and subsequent binding to 43S	1.66533e-15
R-HSA-72766	Translation	1.66533e-15
R-HSA-9629569	Protein hydroxylation	0.0476788
	Cellular Responses to stimuli
R-HSA-8953897	Cellular responses to stimuli	1.66533e-15
R-HSA-2262752	Cellular responses to stress	1.66533e-15
R-HSA-9633012	Response of EIF2AK4 (GCN2) to amino acid deficiency	1.66533e-15
R-HSA-9711097	Cellular response to starvation	1.66533e-15

## Sheet: Vein, C0
Pathway identifier	Pathway name	#Entities found	#Entities total	Entities ratio	Entities pValue	Entities FDR	#Reactions found	#Reactions total	Reactions ratio	Species identifier	Species name	Submitted entities found	Mapped entities	Found reaction identifiers
R-HSA-15869	Metabolism of nucleotides	3	101	0.00852968	0.000634579	0.0966095	6	140	0.00946778	9606	Homo sapiens	CAD;NME2	P27708;P22392;O60361	R-HSA-73571;R-HSA-73573;R-HSA-73577;R-HSA-6806877;R-HSA-482621;R-HSA-482619
R-HSA-499943	Interconversion of nucleotide di- and triphosphates	2	30	0.00253357	0.00118312	0.0966095	3	33	0.00223169	9606	Homo sapiens	NME2	P22392;O60361	R-HSA-6806877;R-HSA-482621;R-HSA-482619
R-HSA-8868773	rRNA processing in the nucleus and cytosol	3	193	0.0162993	0.00401064	0.0966095	3	15	0.0010144	9606	Homo sapiens	RPS19;TSR3;RPL15	Q9UJK0;P61313;P39019	R-HSA-6791223;R-HSA-6791218;R-HSA-8868783
R-HSA-72312	rRNA processing	3	203	0.0171438	0.004617	0.0966095	3	21	0.00142017	9606	Homo sapiens	RPS19;TSR3;RPL15	Q9UJK0;P61313;P39019	R-HSA-6791223;R-HSA-6791218;R-HSA-8868783
R-HSA-500753	Pyrimidine biosynthesis	1	3	0.000253357	0.00505496	0.0966095	3	7	0.000473389	9606	Homo sapiens	CAD	P27708	R-HSA-73571;R-HSA-73573;R-HSA-73577
R-HSA-204005	COPII-mediated vesicle transport	2	69	0.00582721	0.00601692	0.0966095	10	16	0.00108203	9606	Homo sapiens	CNIH1;TRAPPC4	O95406;Q9Y296	R-HSA-5694439;R-HSA-5694418;R-HSA-203973;R-HSA-5694417;R-HSA-5694446;R-HSA-5694527;R-HSA-204008;R-HSA-5694522;R-HSA-5694409;R-HSA-5694441
R-HSA-156902	Peptide chain elongation	2	90	0.00760071	0.0100223	0.0966095	4	5	0.000338135	9606	Homo sapiens	RPS19;RPL15	P61313;P39019	R-HSA-156915;R-HSA-156912;R-HSA-156923;R-HSA-156907
R-HSA-5626978	TNFR1-mediated ceramide production	1	6	0.000506714	0.0100856	0.0966095	2	3	0.000202881	9606	Homo sapiens	RACK1	P63244	R-HSA-5626981;R-HSA-5626982
R-HSA-157579	Telomere Maintenance	2	92	0.00776961	0.0104516	0.0966095	6	34	0.00229932	9606	Homo sapiens	RUVBL2;H2AFV	Q9Y230;Q71UI9	R-HSA-9670114;R-HSA-9670149;R-HSA-9670101;R-HSA-181450;R-HSA-164616;R-HSA-176700
R-HSA-72764	Eukaryotic Translation Termination	2	94	0.00793852	0.010889	0.0966095	3	5	0.000338135	9606	Homo sapiens	RPS19;RPL15	P61313;P39019	R-HSA-141671;R-HSA-141691;R-HSA-141673
R-HSA-2408557	Selenocysteine synthesis	2	94	0.00793852	0.010889	0.0966095	2	7	0.000473389	9606	Homo sapiens	RPS19;RPL15	P61313;P39019	R-HSA-2408529;R-HSA-5333615
R-HSA-156842	Eukaryotic Translation Elongation	2	95	0.00802297	0.0111107	0.0966095	4	9	0.000608643	9606	Homo sapiens	RPS19;RPL15	P61313;P39019	R-HSA-156915;R-HSA-156912;R-HSA-156923;R-HSA-156907
R-HSA-975956	Nonsense Mediated Decay (NMD) independent of the Exon Junction Complex (EJC)	2	96	0.00810742	0.0113344	0.0966095	1	1	6.7627e-05	9606	Homo sapiens	RPS19;RPL15	P61313;P39019	R-HSA-927789
R-HSA-192823	Viral mRNA Translation	2	101	0.00852968	0.0124828	0.0966095	2	2	0.000135254	9606	Homo sapiens	RPS19;RPL15	P61313;P39019	R-HSA-192704;R-HSA-192841
R-HSA-72689	Formation of a pool of free 40S subunits	2	102	0.00861414	0.0127184	0.0966095	2	2	0.000135254	9606	Homo sapiens	RPS19;RPL15	P61313;P39019	R-HSA-72673;R-HSA-72676
R-HSA-9633012	Response of EIF2AK4 (GCN2) to amino acid deficiency	2	102	0.00861414	0.0127184	0.0966095	4	16	0.00108203	9606	Homo sapiens	RPS19;RPL15	P61313;P39019	R-HSA-9633008;R-HSA-9633742;R-HSA-9634669;R-HSA-9633005
R-HSA-72766	Translation	3	294	0.024829	0.0127189	0.0966095	37	99	0.00669507	9606	Homo sapiens	RPS19;MRPS18B;RPL15	Q9Y676;P61313;P39019	R-HSA-5389842;R-HSA-5419281;R-HSA-1799326;R-HSA-5368279;R-HSA-5389848;R-HSA-156808;R-HSA-5389849;R-HSA-5419264;R-HSA-5419271;R-HSA-156823;R-HSA-156826;R-HSA-5419273;R-HSA-157849;R-HSA-5419279;R-HSA-5389839;R-HSA-72671;R-HSA-5419277;R-HSA-72673;R-HSA-72672;R-HSA-141671;R-HSA-72676;R-HSA-156907;R-HSA-72619;R-HSA-141673;R-HSA-72621;R-HSA-5419261;R-HSA-156915;R-HSA-156912;R-HSA-72691;R-HSA-5389857;R-…
R-HSA-156827	L13a-mediated translational silencing of Ceruloplasmin expression	2	112	0.00945866	0.015181	0.0966095	2	3	0.000202881	9606	Homo sapiens	RPS19;RPL15	P61313;P39019	R-HSA-156823;R-HSA-156826
R-HSA-1799339	SRP-dependent cotranslational protein targeting to membrane	2	113	0.00954311	0.0154377	0.0966095	5	5	0.000338135	9606	Homo sapiens	RPS19;RPL15	P61313;P39019	R-HSA-1799326;R-HSA-1799330;R-HSA-1799329;R-HSA-1799335;R-HSA-1799332
R-HSA-72706	GTP hydrolysis and joining of the 60S ribosomal subunit	2	113	0.00954311	0.0154377	0.0966095	3	3	0.000202881	9606	Homo sapiens	RPS19;RPL15	P61313;P39019	R-HSA-72672;R-HSA-72619;R-HSA-72671
R-HSA-927802	Nonsense-Mediated Decay (NMD)	2	117	0.00988092	0.0164836	0.0966095	5	6	0.000405762	9606	Homo sapiens	RPS19;RPL15	P61313;P39019	R-HSA-927836;R-HSA-927789;R-HSA-927832;R-HSA-927813;R-HSA-927889
R-HSA-975957	Nonsense Mediated Decay (NMD) enhanced by the Exon Junction Complex (EJC)	2	117	0.00988092	0.0164836	0.0966095	4	5	0.000338135	9606	Homo sapiens	RPS19;RPL15	P61313;P39019	R-HSA-927836;R-HSA-927832;R-HSA-927813;R-HSA-927889
R-HSA-2408522	Selenoamino acid metabolism	2	118	0.00996537	0.0167497	0.0966095	2	23	0.00155542	9606	Homo sapiens	RPS19;RPL15	P61313;P39019	R-HSA-2408529;R-HSA-5333615
R-HSA-73886	Chromosome Maintenance	2	119	0.0100498	0.0170177	0.0966095	8	38	0.00256982	9606	Homo sapiens	RUVBL2;H2AFV	Q9Y230;Q71UI9	R-HSA-9670114;R-HSA-606287;R-HSA-9670149;R-HSA-9670101;R-HSA-606289;R-HSA-181450;R-HSA-164616;R-HSA-176700
R-HSA-72613	Eukaryotic Translation Initiation	2	120	0.0101343	0.0172875	0.0966095	12	21	0.00142017	9606	Homo sapiens	RPS19;RPL15	P61313;P39019	R-HSA-72673;R-HSA-72672;R-HSA-72676;R-HSA-72619;R-HSA-156808;R-HSA-72621;R-HSA-72691;R-HSA-156823;R-HSA-156826;R-HSA-72697;R-HSA-157849;R-HSA-72671
R-HSA-72737	Cap-dependent Translation Initiation	2	120	0.0101343	0.0172875	0.0966095	10	18	0.00121729	9606	Homo sapiens	RPS19;RPL15	P61313;P39019	R-HSA-72673;R-HSA-72672;R-HSA-72691;R-HSA-72676;R-HSA-72697;R-HSA-72619;R-HSA-156808;R-HSA-157849;R-HSA-72621;R-HSA-72671
R-HSA-9755088	Ribavirin ADME	1	11	0.000928976	0.0184165	0.0966095	1	11	0.000743897	9606	Homo sapiens	NME2	P22392	R-HSA-9755013
R-HSA-140342	Apoptosis induced DNA fragmentation	1	13	0.00109788	0.0217301	0.0966095	10	12	0.000811524	9606	Homo sapiens	CAD	O76075	R-HSA-211186;R-HSA-211239;R-HSA-211207;R-HSA-211191;R-HSA-211190;R-HSA-211206;R-HSA-211193;R-HSA-9029667;R-HSA-211224;R-HSA-211247
R-HSA-8956320	Nucleotide biosynthesis	1	14	0.00118233	0.0233829	0.0966095	3	24	0.00162305	9606	Homo sapiens	CAD	P27708	R-HSA-73571;R-HSA-73573;R-HSA-73577
R-HSA-168273	Influenza Viral RNA Transcription and Replication	2	152	0.0128368	0.0268597	0.0966095	2	13	0.000879151	9606	Homo sapiens	RPS19;RPL15	P61313;P39019	R-HSA-192704;R-HSA-192841
R-HSA-199977	ER to Golgi Anterograde Transport	2	156	0.0131746	0.0281787	0.0966095	11	39	0.00263745	9606	Homo sapiens	CNIH1;TRAPPC4	O95406;Q9Y296	R-HSA-5694439;R-HSA-5694418;R-HSA-203973;R-HSA-5694417;R-HSA-5694446;R-HSA-5694527;R-HSA-5694445;R-HSA-204008;R-HSA-5694522;R-HSA-5694409;R-HSA-5694441
R-HSA-9711097	Cellular response to starvation	2	157	0.013259	0.0285125	0.0966095	4	28	0.00189356	9606	Homo sapiens	RPS19;RPL15	P61313;P39019	R-HSA-9633008;R-HSA-9633742;R-HSA-9634669;R-HSA-9633005
R-HSA-611105	Respiratory electron transport	2	158	0.0133435	0.028848	0.0966095	12	47	0.00317847	9606	Homo sapiens	NDUFB6;COX6C	P09669;O95139	R-HSA-6799202;R-HSA-9865663;R-HSA-9865309;R-HSA-6799179;R-HSA-163214;R-HSA-9865412;R-HSA-163217;R-HSA-6799199;R-HSA-6799197;R-HSA-6799196;R-HSA-9865579;R-HSA-9865449
R-HSA-9010553	Regulation of expression of SLITs and ROBOs	2	159	0.0134279	0.029185	0.0966095	2	19	0.00128491	9606	Homo sapiens	RPS19;RPL15	P61313;P39019	R-HSA-9014652;R-HSA-9014610
R-HSA-442660	Na+/Cl- dependent neurotransmitter transporters	1	19	0.00160459	0.0316074	0.0966095	1	14	0.000946778	9606	Homo sapiens	VAT1	P54219	R-HSA-444160
R-HSA-168255	Influenza Infection	2	172	0.0145258	0.0337105	0.0966095	2	58	0.00392236	9606	Homo sapiens	RPS19;RPL15	P61313;P39019	R-HSA-192704;R-HSA-192841
R-HSA-6791226	Major pathway of rRNA processing in the nucleolus and cytosol	2	183	0.0154548	0.0377423	0.0966095	2	7	0.000473389	9606	Homo sapiens	RPS19;RPL15	P61313;P39019	R-HSA-6791223;R-HSA-6791218
R-HSA-9748787	Azathioprine ADME	1	23	0.0019424	0.0381395	0.0966095	2	17	0.00114966	9606	Homo sapiens	NME2	P22392	R-HSA-9748999;R-HSA-9748969
R-HSA-171319	Telomere Extension By Telomerase	1	23	0.0019424	0.0381395	0.0966095	1	10	0.00067627	9606	Homo sapiens	RUVBL2	Q9Y230	R-HSA-164616
R-HSA-2262752	Cellular responses to stress	4	776	0.065535	0.03837	0.0966095	14	513	0.0346926	9606	Homo sapiens	RPS19;H2AFV;RPL15;COX6C	P09669;P61313;Q71UI9;P39019	R-HSA-9633008;R-HSA-9709406;R-HSA-163214;R-HSA-3788745;R-HSA-3229089;R-HSA-3222593;R-HSA-3223200;R-HSA-3788748;R-HSA-3785711;R-HSA-3240295;R-HSA-9633742;R-HSA-9634669;R-HSA-9633005;R-HSA-3229102
R-HSA-948021	Transport to the Golgi and subsequent modification	2	187	0.0157926	0.0392528	0.0966095	11	59	0.00398999	9606	Homo sapiens	CNIH1;TRAPPC4	O95406;Q9Y296	R-HSA-5694439;R-HSA-5694418;R-HSA-203973;R-HSA-5694417;R-HSA-5694446;R-HSA-5694527;R-HSA-5694445;R-HSA-204008;R-HSA-5694522;R-HSA-5694409;R-HSA-5694441
R-HSA-3000170	Syndecan interactions	1	27	0.00228021	0.0446298	0.0966095	1	15	0.0010144	9606	Homo sapiens	TRAPPC4	Q9Y296	R-HSA-2750177
R-HSA-376176	Signaling by ROBO receptors	2	205	0.0173127	0.0463319	0.0966095	2	59	0.00398999	9606	Homo sapiens	RPS19;RPL15	P61313;P39019	R-HSA-9014652;R-HSA-9014610
R-HSA-73728	RNA Polymerase I Promoter Opening	1	31	0.00261802	0.0510784	0.0966095	1	2	0.000135254	9606	Homo sapiens	H2AFV	Q71UI9	R-HSA-73718
R-HSA-171306	Packaging Of Telomere Ends	1	32	0.00270247	0.0526841	0.0966095	2	2	0.000135254	9606	Homo sapiens	H2AFV	Q71UI9	R-HSA-181450;R-HSA-176700
R-HSA-5334118	DNA methylation	1	33	0.00278693	0.0542872	0.0966095	7	7	0.000473389	9606	Homo sapiens	H2AFV	Q71UI9	R-HSA-5334097;R-HSA-5334160;R-HSA-5334099;R-HSA-5334179;R-HSA-5334164;R-HSA-5334151;R-HSA-5334152
R-HSA-5357956	TNFR1-induced NF-kappa-B signaling pathway	1	33	0.00278693	0.0542872	0.0966095	1	5	0.000338135	9606	Homo sapiens	RACK1	P63244	R-HSA-5357776
R-HSA-5694530	Cargo concentration in the ER	1	33	0.00278693	0.0542872	0.0966095	2	12	0.000811524	9606	Homo sapiens	CNIH1	O95406	R-HSA-5694445;R-HSA-5694522
R-HSA-8953897	Cellular responses to stimuli	4	877	0.0740647	0.056035	0.0966095	14	595	0.040238	9606	Homo sapiens	RPS19;H2AFV;RPL15;COX6C	P09669;P61313;Q71UI9;P39019	R-HSA-9633008;R-HSA-9709406;R-HSA-163214;R-HSA-3788745;R-HSA-3229089;R-HSA-3222593;R-HSA-3223200;R-HSA-3788748;R-HSA-3785711;R-HSA-3240295;R-HSA-9633742;R-HSA-9634669;R-HSA-9633005;R-HSA-3229102
R-HSA-5625886	Activated PKN1 stimulates transcription of AR (androgen receptor) regulated genes KLK2 and KLK3	1	35	0.00295583	0.0574857	0.0966095	8	11	0.000743897	9606	Homo sapiens	H2AFV	Q71UI9	R-HSA-5625797;R-HSA-5625796;R-HSA-5625870;R-HSA-5625774;R-HSA-5625849;R-HSA-5625848;R-HSA-5625784;R-HSA-5625883
R-HSA-427359	SIRT1 negatively regulates rRNA expression	1	36	0.00304028	0.0590811	0.0966095	3	5	0.000338135	9606	Homo sapiens	H2AFV	Q71UI9	R-HSA-427527;R-HSA-427514;R-HSA-427528
R-HSA-3247509	Chromatin modifying enzymes	2	238	0.0200997	0.0604263	0.0966095	2	85	0.00574829	9606	Homo sapiens	RUVBL2;H2AFV	Q9Y230;Q71UI9	R-HSA-3321975;R-HSA-5216234
R-HSA-4839726	Chromatin organization	2	238	0.0200997	0.0604263	0.0966095	2	85	0.00574829	9606	Homo sapiens	RUVBL2;H2AFV	Q9Y230;Q71UI9	R-HSA-3321975;R-HSA-5216234
R-HSA-110331	Cleavage of the damaged purine	1	37	0.00312474	0.0606739	0.0966095	2	9	0.000608643	9606	Homo sapiens	H2AFV	Q71UI9	R-HSA-9629216;R-HSA-9629483
R-HSA-68616	Assembly of the ORC complex at the origin of replication	1	37	0.00312474	0.0606739	0.0966095	2	11	0.000743897	9606	Homo sapiens	H2AFV	Q71UI9	R-HSA-9749197;R-HSA-9749098
R-HSA-73927	Depurination	1	38	0.00320919	0.0622641	0.0966095	4	19	0.00128491	9606	Homo sapiens	H2AFV	Q71UI9	R-HSA-9629216;R-HSA-9629483;R-HSA-9629195;R-HSA-9629373
R-HSA-110330	Recognition and association of DNA glycosylase with site containing an affected purine	1	38	0.00320919	0.0622641	0.0966095	2	10	0.00067627	9606	Homo sapiens	H2AFV	Q71UI9	R-HSA-9629195;R-HSA-9629373
R-HSA-1430728	Metabolism	7	2202	0.185964	0.0624548	0.0966095	20	2112	0.142828	9606	Homo sapiens	NDUFB6;RPS19;CAD;NME2;RPL15;COX6C	P09669;P27708;O95139;P22392;P61313;O60361;P39019	R-HSA-73571;R-HSA-73573;R-HSA-6799202;R-HSA-73577;R-HSA-9865663;R-HSA-9865309;R-HSA-6799179;R-HSA-163214;R-HSA-9865412;R-HSA-163217;R-HSA-2408529;R-HSA-6799199;R-HSA-6806877;R-HSA-482621;R-HSA-6799197;R-HSA-6799196;R-HSA-482619;R-HSA-9865579;R-HSA-5333615;R-HSA-9865449
R-HSA-9843970	Regulation of endogenous retroelements by the Human Silencing Hub (HUSH) complex	1	39	0.00329364	0.0638518	0.0966095	5	8	0.000541016	9606	Homo sapiens	H2AFV	Q71UI9	R-HSA-9844006;R-HSA-9843927;R-HSA-9844015;R-HSA-9844716;R-HSA-9844057
R-HSA-9821002	Chromatin modifications during the maternal to zygotic transition (MZT)	1	39	0.00329364	0.0638518	0.0966095	1	12	0.000811524	9606	Homo sapiens	H2AFV	Q71UI9	R-HSA-9817471
R-HSA-9735869	SARS-CoV-1 modulates host translation machinery	1	40	0.00337809	0.065437	0.0966095	1	3	0.000202881	9606	Homo sapiens	RPS19	P39019	R-HSA-9729232
R-HSA-212300	PRC2 methylates histones and DNA	1	41	0.00346255	0.0670196	0.0966095	4	4	0.000270508	9606	Homo sapiens	H2AFV	Q71UI9	R-HSA-212263;R-HSA-212222;R-HSA-212269;R-HSA-212252
R-HSA-9710421	Defective pyroptosis	1	41	0.00346255	0.0670196	0.0966095	1	3	0.000202881	9606	Homo sapiens	H2AFV	Q71UI9	R-HSA-9710490
R-HSA-110329	Cleavage of the damaged pyrimidine	1	41	0.00346255	0.0670196	0.0966095	1	20	0.00135254	9606	Homo sapiens	H2AFV	Q71UI9	R-HSA-9629497
R-HSA-73928	Depyrimidination	1	41	0.00346255	0.0670196	0.0966095	2	41	0.00277271	9606	Homo sapiens	H2AFV	Q71UI9	R-HSA-9629497;R-HSA-9629372
R-HSA-110328	Recognition and association of DNA glycosylase with site containing an affected pyrimidine	1	41	0.00346255	0.0670196	0.0966095	1	21	0.00142017	9606	Homo sapiens	H2AFV	Q71UI9	R-HSA-9629372
R-HSA-1428517	Aerobic respiration and respiratory electron transport	2	262	0.0221265	0.0714986	0.0966095	12	111	0.00750659	9606	Homo sapiens	NDUFB6;COX6C	P09669;O95139	R-HSA-6799202;R-HSA-9865663;R-HSA-9865309;R-HSA-6799179;R-HSA-163214;R-HSA-9865412;R-HSA-163217;R-HSA-6799199;R-HSA-6799197;R-HSA-6799196;R-HSA-9865579;R-HSA-9865449
R-HSA-2299718	Condensation of Prophase Chromosomes	1	44	0.0037159	0.0717521	0.0966095	8	10	0.00067627	9606	Homo sapiens	H2AFV	Q71UI9	R-HSA-2245218;R-HSA-2288097;R-HSA-2301205;R-HSA-2294580;R-HSA-2172678;R-HSA-2294600;R-HSA-2294574;R-HSA-2294590
R-HSA-427389	ERCC6 (CSB) and EHMT2 (G9a) positively regulate rRNA expression	1	44	0.0037159	0.0717521	0.0966095	2	4	0.000270508	9606	Homo sapiens	H2AFV	Q71UI9	R-HSA-427383;R-HSA-427336
R-HSA-445355	Smooth Muscle Contraction	1	44	0.0037159	0.0717521	0.0966095	4	16	0.00108203	9606	Homo sapiens	CAD	Q05682	R-HSA-445700;R-HSA-445699;R-HSA-445704;R-HSA-445705
R-HSA-73929	Base-Excision Repair, AP Site Formation	1	45	0.00380035	0.0733246	0.0966095	6	62	0.00419287	9606	Homo sapiens	H2AFV	Q71UI9	R-HSA-9629216;R-HSA-9629483;R-HSA-9629195;R-HSA-9629497;R-HSA-9629372;R-HSA-9629373
R-HSA-9670095	Inhibition of DNA recombination at telomere	1	47	0.00396926	0.0764618	0.0966095	3	4	0.000270508	9606	Homo sapiens	H2AFV	Q71UI9	R-HSA-9670114;R-HSA-9670149;R-HSA-9670101
R-HSA-9864848	Complex IV assembly	1	48	0.00405371	0.0780267	0.0966095	5	9	0.000608643	9606	Homo sapiens	COX6C	P09669	R-HSA-9865412;R-HSA-9865663;R-HSA-9865309;R-HSA-9865579;R-HSA-9865449
R-HSA-3214858	RMTs methylate histone arginines	1	48	0.00405371	0.0780267	0.0966095	1	22	0.00148779	9606	Homo sapiens	H2AFV	Q71UI9	R-HSA-5216234
R-HSA-180786	Extension of Telomeres	1	51	0.00430707	0.0827062	0.0966095	1	28	0.00189356	9606	Homo sapiens	RUVBL2	Q9Y230	R-HSA-164616
R-HSA-72695	Formation of the ternary complex, and subsequently, the 43S complex	1	52	0.00439152	0.084261	0.0966095	1	3	0.000202881	9606	Homo sapiens	RPS19	P39019	R-HSA-72691
R-HSA-75153	Apoptotic execution phase	1	52	0.00439152	0.084261	0.0966095	10	57	0.00385474	9606	Homo sapiens	CAD	O76075	R-HSA-211186;R-HSA-211239;R-HSA-211207;R-HSA-211191;R-HSA-211190;R-HSA-211206;R-HSA-211193;R-HSA-9029667;R-HSA-211224;R-HSA-211247
R-HSA-5357905	Regulation of TNFR1 signaling	1	52	0.00439152	0.084261	0.0966095	1	41	0.00277271	9606	Homo sapiens	RACK1	P63244	R-HSA-5626962
R-HSA-606279	Deposition of new CENPA-containing nucleosomes at the centromere	1	53	0.00447597	0.0858133	0.0966095	2	4	0.000270508	9606	Homo sapiens	H2AFV	Q71UI9	R-HSA-606287;R-HSA-606289
R-HSA-774815	Nucleosome assembly	1	53	0.00447597	0.0858133	0.0966095	2	4	0.000270508	9606	Homo sapiens	H2AFV	Q71UI9	R-HSA-606287;R-HSA-606289
R-HSA-9754678	SARS-CoV-2 modulates host translation machinery	1	53	0.00447597	0.0858133	0.0966095	1	6	0.000405762	9606	Homo sapiens	RPS19	P39019	R-HSA-9729849
R-HSA-912446	Meiotic recombination	1	57	0.00481378	0.0919975	0.0966095	1	10	0.00067627	9606	Homo sapiens	H2AFV	Q71UI9	R-HSA-1214188
R-HSA-9616222	Transcriptional regulation of granulopoiesis	1	58	0.00489823	0.0935373	0.0966095	1	27	0.00182593	9606	Homo sapiens	H2AFV	Q71UI9	R-HSA-8865505
R-HSA-446203	Asparagine N-linked glycosylation	2	307	0.0259269	0.0938789	0.0966095	11	134	0.00906201	9606	Homo sapiens	CNIH1;TRAPPC4	O95406;Q9Y296	R-HSA-5694439;R-HSA-5694418;R-HSA-203973;R-HSA-5694417;R-HSA-5694446;R-HSA-5694527;R-HSA-5694445;R-HSA-204008;R-HSA-5694522;R-HSA-5694409;R-HSA-5694441
R-HSA-72649	Translation initiation complex formation	1	59	0.00498269	0.0950747	0.0966095	2	2	0.000135254	9606	Homo sapiens	RPS19	P39019	R-HSA-156808;R-HSA-157849
R-HSA-72702	Ribosomal scanning and start codon recognition	1	59	0.00498269	0.0950747	0.0966095	2	2	0.000135254	9606	Homo sapiens	RPS19	P39019	R-HSA-72697;R-HSA-72621
R-HSA-73772	RNA Polymerase I Promoter Escape	1	59	0.00498269	0.0950747	0.0966095	1	2	0.000135254	9606	Homo sapiens	H2AFV	Q71UI9	R-HSA-74986
R-HSA-5250924	B-WICH complex positively regulates rRNA expression	1	59	0.00498269	0.0950747	0.0966095	1	3	0.000202881	9606	Homo sapiens	H2AFV	Q71UI9	R-HSA-5250938
R-HSA-1221632	Meiotic synapsis	1	59	0.00498269	0.0950747	0.0966095	1	6	0.000405762	9606	Homo sapiens	H2AFV	Q71UI9	R-HSA-912408
R-HSA-201722	Formation of the beta-catenin:TCF transactivating complex	1	59	0.00498269	0.0950747	0.0966095	2	13	0.000879151	9606	Homo sapiens	H2AFV	Q71UI9	R-HSA-3364026;R-HSA-3451147
R-HSA-9707564	Cytoprotection by HMOX1	1	59	0.00498269	0.0950747	0.0966095	2	17	0.00114966	9606	Homo sapiens	COX6C	P09669	R-HSA-9709406;R-HSA-163214
R-HSA-3000171	Non-integrin membrane-ECM interactions	1	59	0.00498269	0.0950747	0.0966095	1	22	0.00148779	9606	Homo sapiens	TRAPPC4	Q9Y296	R-HSA-2750177
R-HSA-72662	Activation of the mRNA upon binding of the cap-binding complex and eIFs, and subsequent binding to 43S	1	60	0.00506714	0.0966095	0.0966095	2	6	0.000405762	9606	Homo sapiens	RPS19	P39019	R-HSA-156808;R-HSA-157849
R-HSA-6790901	rRNA modification in the nucleus and cytosol	1	60	0.00506714	0.0966095	0.0966095	1	8	0.000541016	9606	Homo sapiens	TSR3	Q9UJK0	R-HSA-8868783
R-HSA-2559586	DNA Damage/Telomere Stress Induced Senescence	1	60	0.00506714	0.0966095	0.0966095	1	17	0.00114966	9606	Homo sapiens	H2AFV	Q71UI9	R-HSA-3785711
R-HSA-1912408	Pre-NOTCH Transcription and Translation	1	61	0.00515159	0.0981419	0.0981419	3	27	0.00182593	9606	Homo sapiens	H2AFV	Q71UI9	R-HSA-9604834;R-HSA-9604831;R-HSA-9604829
R-HSA-75893	TNF signaling	1	61	0.00515159	0.0981419	0.0981419	4	58	0.00392236	9606	Homo sapiens	RACK1	P63244	R-HSA-5626981;R-HSA-5357776;R-HSA-5626982;R-HSA-5626962
R-HSA-5625740	RHO GTPases activate PKNs	1	62	0.00523604	0.0996719	0.0996719	8	20	0.00135254	9606	Homo sapiens	H2AFV	Q71UI9	R-HSA-5625797;R-HSA-5625796;R-HSA-5625870;R-HSA-5625774;R-HSA-5625849;R-HSA-5625848;R-HSA-5625784;R-HSA-5625883
R-HSA-8936459	RUNX1 regulates genes involved in megakaryocyte differentiation and platelet function	1	64	0.00540495	0.102724	0.102724	20	33	0.00223169	9606	Homo sapiens	H2AFV	Q71UI9	R-HSA-8936584;R-HSA-8936616;R-HSA-8937097;R-HSA-8937037;R-HSA-8936621;R-HSA-8936608;R-HSA-8936481;R-HSA-8936995;R-HSA-8937016;R-HSA-8937113;R-HSA-8937050;R-HSA-8935740;R-HSA-8936989;R-HSA-8937118;R-HSA-8937022;R-HSA-8935730;R-HSA-8936979;R-HSA-8935731;R-HSA-8936628;R-HSA-8936599
R-HSA-9845323	Regulation of endogenous retroelements by Piwi-interacting RNAs (piRNAs)	1	66	0.00557385	0.105767	0.105767	1	2	0.000135254	9606	Homo sapiens	H2AFV	Q71UI9	R-HSA-9845308
R-HSA-6799198	Complex I biogenesis	1	68	0.00574276	0.1088	0.1088	5	14	0.000946778	9606	Homo sapiens	NDUFB6	O95139	R-HSA-6799202;R-HSA-6799199;R-HSA-6799197;R-HSA-6799196;R-HSA-6799179
R-HSA-73884	Base Excision Repair	1	73	0.00616502	0.116339	0.116339	6	105	0.00710083	9606	Homo sapiens	H2AFV	Q71UI9	R-HSA-9629216;R-HSA-9629483;R-HSA-9629195;R-HSA-9629497;R-HSA-9629372;R-HSA-9629373
R-HSA-8953854	Metabolism of RNA	3	716	0.0604679	0.116992	0.116992	8	199	0.0134578	9606	Homo sapiens	RPS19;TSR3;RPL15	Q9UJK0;P61313;P39019	R-HSA-6791223;R-HSA-927836;R-HSA-927789;R-HSA-6791218;R-HSA-927832;R-HSA-8868783;R-HSA-927813;R-HSA-927889
R-HSA-427413	NoRC negatively regulates rRNA expression	1	74	0.00624947	0.11784	0.11784	3	6	0.000405762	9606	Homo sapiens	H2AFV	Q71UI9	R-HSA-5227490;R-HSA-433672;R-HSA-427337
R-HSA-5250913	Positive epigenetic regulation of rRNA expression	1	74	0.00624947	0.11784	0.11784	3	7	0.000473389	9606	Homo sapiens	H2AFV	Q71UI9	R-HSA-427383;R-HSA-5250938;R-HSA-427336
R-HSA-71291	Metabolism of amino acids and derivatives	2	355	0.0299806	0.11971	0.11971	2	249	0.0168391	9606	Homo sapiens	RPS19;RPL15	P61313;P39019	R-HSA-2408529;R-HSA-5333615
R-HSA-9843940	Regulation of endogenous retroelements by KRAB-ZFP proteins	1	76	0.00641838	0.120834	0.120834	7	7	0.000473389	9606	Homo sapiens	H2AFV	Q71UI9	R-HSA-9842839;R-HSA-9842868;R-HSA-9842850;R-HSA-9842835;R-HSA-9842833;R-HSA-9842876;R-HSA-9843978
R-HSA-5250941	Negative epigenetic regulation of rRNA expression	1	77	0.00650283	0.122327	0.122327	6	11	0.000743897	9606	Homo sapiens	H2AFV	Q71UI9	R-HSA-427527;R-HSA-427514;R-HSA-5227490;R-HSA-433672;R-HSA-427528;R-HSA-427337
R-HSA-1912422	Pre-NOTCH Expression and Processing	1	77	0.00650283	0.122327	0.122327	3	37	0.0025022	9606	Homo sapiens	H2AFV	Q71UI9	R-HSA-9604834;R-HSA-9604831;R-HSA-9604829
R-HSA-392499	Metabolism of proteins	6	2073	0.17507	0.122492	0.122492	50	870	0.0588355	9606	Homo sapiens	CNIH1;NDUFB6;RPS19;TRAPPC4;MRPS18B;RPL15	Q9Y676;O95406;O95139;P61313;Q9Y296;P39019	R-HSA-5694418;R-HSA-1799326;R-HSA-5368279;R-HSA-5694417;R-HSA-156808;R-HSA-156823;R-HSA-156826;R-HSA-157849;R-HSA-5694409;R-HSA-72619;R-HSA-72621;R-HSA-5419261;R-HSA-5694439;R-HSA-5694446;R-HSA-1799330;R-HSA-1799329;R-HSA-5694445;R-HSA-1799335;R-HSA-9839146;R-HSA-1799332;R-HSA-5694441;R-HSA-5389842;R-HSA-5419281;R-HSA-203973;R-HSA-5389848;R-HSA-5389849;R-HSA-9839064;R-HSA-5419264;R-HSA-5419271;R-…
R-HSA-73854	RNA Polymerase I Promoter Clearance	1	78	0.00658728	0.123818	0.123818	2	10	0.00067627	9606	Homo sapiens	H2AFV	Q71UI9	R-HSA-73718;R-HSA-74986
R-HSA-5578749	Transcriptional regulation by small RNAs	1	79	0.00667173	0.125307	0.125307	1	5	0.000338135	9606	Homo sapiens	H2AFV	Q71UI9	R-HSA-5578742
R-HSA-73864	RNA Polymerase I Transcription	1	79	0.00667173	0.125307	0.125307	2	14	0.000946778	9606	Homo sapiens	H2AFV	Q71UI9	R-HSA-73718;R-HSA-74986
R-HSA-9645723	Diseases of programmed cell death	1	79	0.00667173	0.125307	0.125307	1	37	0.0025022	9606	Homo sapiens	H2AFV	Q71UI9	R-HSA-9710490
R-HSA-2559582	Senescence-Associated Secretory Phenotype (SASP)	1	80	0.00675619	0.126793	0.126793	2	22	0.00148779	9606	Homo sapiens	H2AFV	Q71UI9	R-HSA-3788745;R-HSA-3788748
R-HSA-425366	Transport of bile salts and organic acids, metal ions and amine compounds	1	84	0.007094	0.132713	0.132713	1	68	0.00459863	9606	Homo sapiens	VAT1	P54219	R-HSA-444160
R-HSA-8939236	RUNX1 regulates transcription of genes involved in differentiation of HSCs	1	85	0.00717845	0.134187	0.134187	3	15	0.0010144	9606	Homo sapiens	H2AFV	Q71UI9	R-HSA-8865491;R-HSA-8865505;R-HSA-8865498
R-HSA-5628897	TP53 Regulates Metabolic Genes	1	85	0.00717845	0.134187	0.134187	1	34	0.00229932	9606	Homo sapiens	COX6C	P09669	R-HSA-163214
R-HSA-5419276	Mitochondrial translation termination	1	88	0.0074318	0.138596	0.138596	5	5	0.000338135	9606	Homo sapiens	MRPS18B	Q9Y676	R-HSA-5419264;R-HSA-5419281;R-HSA-5419271;R-HSA-5419273;R-HSA-5419277
R-HSA-5368286	Mitochondrial translation initiation	1	88	0.0074318	0.138596	0.138596	3	4	0.000270508	9606	Homo sapiens	MRPS18B	Q9Y676	R-HSA-5368279;R-HSA-5389849;R-HSA-5389839
R-HSA-5389840	Mitochondrial translation elongation	1	88	0.0074318	0.138596	0.138596	5	8	0.000541016	9606	Homo sapiens	MRPS18B	Q9Y676	R-HSA-5389842;R-HSA-5389857;R-HSA-5389848;R-HSA-5419279;R-HSA-5419261
R-HSA-1500620	Meiosis	1	89	0.00751626	0.14006	0.14006	2	16	0.00108203	9606	Homo sapiens	H2AFV	Q71UI9	R-HSA-912408;R-HSA-1214188
R-HSA-8876198	RAB GEFs exchange GTP for GDP on RABs	1	90	0.00760071	0.141523	0.141523	1	21	0.00142017	9606	Homo sapiens	TRAPPC4	Q9Y296	R-HSA-8877475
R-HSA-9816359	Maternal to zygotic transition (MZT)	1	90	0.00760071	0.141523	0.141523	1	46	0.00311084	9606	Homo sapiens	H2AFV	Q71UI9	R-HSA-9817471
R-HSA-5619507	Activation of HOX genes during differentiation	1	91	0.00768516	0.142982	0.142982	31	43	0.00290796	9606	Homo sapiens	H2AFV	Q71UI9	R-HSA-5617877;R-HSA-5617492;R-HSA-5617431;R-HSA-5621010;R-HSA-5617874;R-HSA-6810159;R-HSA-6810158;R-HSA-5617887;R-HSA-5617862;R-HSA-6810161;R-HSA-5617859;R-HSA-5617484;R-HSA-5617676;R-HSA-5693644;R-HSA-5617486;R-HSA-5617672;R-HSA-5617483;R-HSA-5617867;R-HSA-5621002;R-HSA-5617866;R-HSA-5617462;R-HSA-5617650;R-HSA-5617661;R-HSA-5617471;R-HSA-5617445;R-HSA-5617452;R-HSA-5617454;R-HSA-6810139;R-HSA-5…
R-HSA-5617472	Activation of anterior HOX genes in hindbrain development during early embryogenesis	1	91	0.00768516	0.142982	0.142982	31	43	0.00290796	9606	Homo sapiens	H2AFV	Q71UI9	R-HSA-5617877;R-HSA-5617492;R-HSA-5617431;R-HSA-5621010;R-HSA-5617874;R-HSA-6810159;R-HSA-6810158;R-HSA-5617887;R-HSA-5617862;R-HSA-6810161;R-HSA-5617859;R-HSA-5617484;R-HSA-5617676;R-HSA-5693644;R-HSA-5617486;R-HSA-5617672;R-HSA-5617483;R-HSA-5617867;R-HSA-5621002;R-HSA-5617866;R-HSA-5617462;R-HSA-5617650;R-HSA-5617661;R-HSA-5617471;R-HSA-5617445;R-HSA-5617452;R-HSA-5617454;R-HSA-6810139;R-HSA-5…
R-HSA-2559580	Oxidative Stress Induced Senescence	1	93	0.00785407	0.145895	0.145895	5	40	0.00270508	9606	Homo sapiens	H2AFV	Q71UI9	R-HSA-3229089;R-HSA-3222593;R-HSA-3223200;R-HSA-3240295;R-HSA-3229102
R-HSA-5368287	Mitochondrial translation	1	94	0.00793852	0.147348	0.147348	13	17	0.00114966	9606	Homo sapiens	MRPS18B	Q9Y676	R-HSA-5389842;R-HSA-5419281;R-HSA-5368279;R-HSA-5389848;R-HSA-5389849;R-HSA-5419261;R-HSA-5419264;R-HSA-5389857;R-HSA-5419271;R-HSA-5419273;R-HSA-5419279;R-HSA-5389839;R-HSA-5419277
R-HSA-9837999	Mitochondrial protein degradation	1	98	0.00827633	0.153136	0.153136	2	20	0.00135254	9606	Homo sapiens	NDUFB6	O95139	R-HSA-9839146;R-HSA-9839064
R-HSA-68867	Assembly of the pre-replicative complex	1	101	0.00852968	0.157453	0.157453	2	23	0.00155542	9606	Homo sapiens	H2AFV	Q71UI9	R-HSA-9749197;R-HSA-9749098
R-HSA-9841922	MLL4 and MLL3 complexes regulate expression of PPARG target genes in adipogenesis and hepatic steatosis	1	104	0.00878304	0.161748	0.161748	34	38	0.00256982	9606	Homo sapiens	H2AFV	Q71UI9	R-HSA-9859223;R-HSA-9856211;R-HSA-9851539;R-HSA-9859291;R-HSA-9859334;R-HSA-9859206;R-HSA-9854146;R-HSA-9851534;R-HSA-9859084;R-HSA-9851530;R-HSA-9859082;R-HSA-9859273;R-HSA-9859188;R-HSA-9843122;R-HSA-9854130;R-HSA-9843120;R-HSA-9854128;R-HSA-9843121;R-HSA-9859121;R-HSA-9854142;R-HSA-9842815;R-HSA-9859007;R-HSA-9843900;R-HSA-9859196;R-HSA-9854141;R-HSA-9859005;R-HSA-9856486;R-HSA-9843118;R-HSA-9…
R-HSA-9851695	Epigenetic regulation of adipogenesis genes by MLL3 and MLL4 complexes	1	104	0.00878304	0.161748	0.161748	34	38	0.00256982	9606	Homo sapiens	H2AFV	Q71UI9	R-HSA-9859223;R-HSA-9856211;R-HSA-9851539;R-HSA-9859291;R-HSA-9859334;R-HSA-9859206;R-HSA-9854146;R-HSA-9851534;R-HSA-9859084;R-HSA-9851530;R-HSA-9859082;R-HSA-9859273;R-HSA-9859188;R-HSA-9843122;R-HSA-9854130;R-HSA-9843120;R-HSA-9854128;R-HSA-9843121;R-HSA-9859121;R-HSA-9854142;R-HSA-9842815;R-HSA-9859007;R-HSA-9843900;R-HSA-9859196;R-HSA-9854141;R-HSA-9859005;R-HSA-9856486;R-HSA-9843118;R-HSA-9…
R-HSA-9818564	Epigenetic regulation of gene expression by MLL3 and MLL4 complexes	1	104	0.00878304	0.161748	0.161748	34	41	0.00277271	9606	Homo sapiens	H2AFV	Q71UI9	R-HSA-9859223;R-HSA-9856211;R-HSA-9851539;R-HSA-9859291;R-HSA-9859334;R-HSA-9859206;R-HSA-9854146;R-HSA-9851534;R-HSA-9859084;R-HSA-9851530;R-HSA-9859082;R-HSA-9859273;R-HSA-9859188;R-HSA-9843122;R-HSA-9854130;R-HSA-9843120;R-HSA-9854128;R-HSA-9843121;R-HSA-9859121;R-HSA-9854142;R-HSA-9842815;R-HSA-9859007;R-HSA-9843900;R-HSA-9859196;R-HSA-9854141;R-HSA-9859005;R-HSA-9856486;R-HSA-9843118;R-HSA-9…
R-HSA-3214847	HATs acetylate histones	1	108	0.00912085	0.167443	0.167443	1	15	0.0010144	9606	Homo sapiens	RUVBL2	Q9Y230	R-HSA-3321975
R-HSA-9692914	SARS-CoV-1-host interactions	1	109	0.0092053	0.168861	0.168861	1	48	0.00324609	9606	Homo sapiens	RPS19	P39019	R-HSA-9729232
R-HSA-9842860	Regulation of endogenous retroelements	1	111	0.00937421	0.171691	0.171691	13	17	0.00114966	9606	Homo sapiens	H2AFV	Q71UI9	R-HSA-9843927;R-HSA-9842839;R-HSA-9842868;R-HSA-9842835;R-HSA-9842833;R-HSA-9845308;R-HSA-9842876;R-HSA-9844057;R-HSA-9844006;R-HSA-9842850;R-HSA-9844015;R-HSA-9844716;R-HSA-9843978
R-HSA-9748784	Drug ADME	1	111	0.00937421	0.171691	0.171691	3	95	0.00642456	9606	Homo sapiens	NME2	P22392	R-HSA-9755013;R-HSA-9748999;R-HSA-9748969
R-HSA-211000	Gene Silencing by RNA	1	111	0.00937421	0.171691	0.171691	1	40	0.00270508	9606	Homo sapiens	H2AFV	Q71UI9	R-HSA-5578742
R-HSA-68875	Mitotic Prophase	1	118	0.00996537	0.181521	0.181521	8	34	0.00229932	9606	Homo sapiens	H2AFV	Q71UI9	R-HSA-2245218;R-HSA-2288097;R-HSA-2301205;R-HSA-2294580;R-HSA-2172678;R-HSA-2294600;R-HSA-2294574;R-HSA-2294590
R-HSA-69002	DNA Replication Pre-Initiation	1	118	0.00996537	0.181521	0.181521	2	32	0.00216406	9606	Homo sapiens	H2AFV	Q71UI9	R-HSA-9749197;R-HSA-9749098
R-HSA-9018519	Estrogen-dependent gene expression	1	119	0.0100498	0.182916	0.182916	10	64	0.00432813	9606	Homo sapiens	H2AFV	Q71UI9	R-HSA-9009065;R-HSA-9009371;R-HSA-9011949;R-HSA-9011983;R-HSA-9011966;R-HSA-9011950;R-HSA-9011952;R-HSA-9012000;R-HSA-9009378;R-HSA-9011975
R-HSA-9007101	Rab regulation of trafficking	1	123	0.0103876	0.188474	0.188474	1	35	0.00236694	9606	Homo sapiens	TRAPPC4	Q9Y296	R-HSA-8877475
R-HSA-6798695	Neutrophil degranulation	2	478	0.0403682	0.19235	0.19235	3	10	0.00067627	9606	Homo sapiens	VAT1;NME2	Q99536;P22392	R-HSA-6800434;R-HSA-6798751;R-HSA-6798748
R-HSA-1474165	Reproduction	1	127	0.0107254	0.193997	0.193997	2	44	0.00297559	9606	Homo sapiens	H2AFV	Q71UI9	R-HSA-912408;R-HSA-1214188
R-HSA-9917777	Epigenetic regulation by WDR5-containing histone modifying complexes	1	136	0.0114855	0.206292	0.206292	34	68	0.00459863	9606	Homo sapiens	H2AFV	Q71UI9	R-HSA-9859223;R-HSA-9856211;R-HSA-9851539;R-HSA-9859291;R-HSA-9859334;R-HSA-9859206;R-HSA-9854146;R-HSA-9851534;R-HSA-9859084;R-HSA-9851530;R-HSA-9859082;R-HSA-9859273;R-HSA-9859188;R-HSA-9843122;R-HSA-9854130;R-HSA-9843120;R-HSA-9854128;R-HSA-9843121;R-HSA-9859121;R-HSA-9854142;R-HSA-9842815;R-HSA-9859007;R-HSA-9843900;R-HSA-9859196;R-HSA-9854141;R-HSA-9859005;R-HSA-9856486;R-HSA-9843118;R-HSA-9…
R-HSA-69306	DNA Replication	1	143	0.0120767	0.215732	0.215732	2	58	0.00392236	9606	Homo sapiens	H2AFV	Q71UI9	R-HSA-9749197;R-HSA-9749098
R-HSA-9678108	SARS-CoV-1 Infection	1	154	0.0130057	0.23035	0.23035	1	156	0.0105498	9606	Homo sapiens	RPS19	P39019	R-HSA-9729232
R-HSA-422475	Axon guidance	2	540	0.0456043	0.231109	0.231109	2	294	0.0198823	9606	Homo sapiens	RPS19;RPL15	P61313;P39019	R-HSA-9014652;R-HSA-9014610
R-HSA-73887	Death Receptor Signaling	1	161	0.0135968	0.239517	0.239517	4	119	0.00804761	9606	Homo sapiens	RACK1	P63244	R-HSA-5626981;R-HSA-5357776;R-HSA-5626982;R-HSA-5626962
R-HSA-2559583	Cellular Senescence	1	165	0.0139346	0.244709	0.244709	8	89	0.0060188	9606	Homo sapiens	H2AFV	Q71UI9	R-HSA-3788745;R-HSA-3229089;R-HSA-3222593;R-HSA-3223200;R-HSA-3788748;R-HSA-3785711;R-HSA-3240295;R-HSA-3229102
R-HSA-9675108	Nervous system development	2	566	0.0478	0.247582	0.247582	2	320	0.0216406	9606	Homo sapiens	RPS19;RPL15	P61313;P39019	R-HSA-9014652;R-HSA-9014610
R-HSA-109581	Apoptosis	1	169	0.0142724	0.249868	0.249868	10	142	0.00960303	9606	Homo sapiens	CAD	O76075	R-HSA-211186;R-HSA-211239;R-HSA-211207;R-HSA-211191;R-HSA-211190;R-HSA-211206;R-HSA-211193;R-HSA-9029667;R-HSA-211224;R-HSA-211247
R-HSA-201681	TCF dependent signaling in response to WNT	1	188	0.015877	0.273915	0.273915	2	71	0.00480151	9606	Homo sapiens	H2AFV	Q71UI9	R-HSA-3364026;R-HSA-3451147
R-HSA-8878171	Transcriptional regulation by RUNX1	1	193	0.0162993	0.280121	0.280121	23	132	0.00892676	9606	Homo sapiens	H2AFV	Q71UI9	R-HSA-8936584;R-HSA-8936616;R-HSA-8937097;R-HSA-8937037;R-HSA-8936621;R-HSA-8865505;R-HSA-8936608;R-HSA-8936481;R-HSA-8936995;R-HSA-8937016;R-HSA-8937113;R-HSA-8937050;R-HSA-8935740;R-HSA-8865491;R-HSA-8936989;R-HSA-8937118;R-HSA-8937022;R-HSA-8935730;R-HSA-8936979;R-HSA-8935731;R-HSA-8936628;R-HSA-8865498;R-HSA-8936599
R-HSA-8939211	ESR-mediated signaling	1	195	0.0164682	0.282589	0.282589	10	111	0.00750659	9606	Homo sapiens	H2AFV	Q71UI9	R-HSA-9009065;R-HSA-9009371;R-HSA-9011949;R-HSA-9011983;R-HSA-9011966;R-HSA-9011950;R-HSA-9011952;R-HSA-9012000;R-HSA-9009378;R-HSA-9011975
R-HSA-157118	Signaling by NOTCH	1	198	0.0167216	0.286276	0.286276	3	153	0.0103469	9606	Homo sapiens	H2AFV	Q71UI9	R-HSA-9604834;R-HSA-9604831;R-HSA-9604829
R-HSA-9711123	Cellular response to chemical stress	1	199	0.016806	0.287501	0.287501	2	166	0.0112261	9606	Homo sapiens	COX6C	P09669	R-HSA-9709406;R-HSA-163214
R-HSA-5357801	Programmed Cell Death	1	203	0.0171438	0.292381	0.292381	10	193	0.013052	9606	Homo sapiens	CAD	O76075	R-HSA-211186;R-HSA-211239;R-HSA-211207;R-HSA-211191;R-HSA-211190;R-HSA-211206;R-HSA-211193;R-HSA-9029667;R-HSA-211224;R-HSA-211247
R-HSA-199991	Membrane Trafficking	2	637	0.0537961	0.29284	0.29284	12	219	0.0148103	9606	Homo sapiens	CNIH1;TRAPPC4	O95406;Q9Y296	R-HSA-5694418;R-HSA-8877475;R-HSA-203973;R-HSA-5694417;R-HSA-5694527;R-HSA-204008;R-HSA-5694522;R-HSA-5694439;R-HSA-5694446;R-HSA-5694445;R-HSA-5694409;R-HSA-5694441
R-HSA-397014	Muscle contraction	1	204	0.0172283	0.293596	0.293596	4	53	0.00358423	9606	Homo sapiens	CAD	Q05682	R-HSA-445700;R-HSA-445699;R-HSA-445704;R-HSA-445705
R-HSA-1640170	Cell Cycle	2	658	0.0555696	0.306231	0.306231	18	457	0.0309055	9606	Homo sapiens	RUVBL2;H2AFV	Q9Y230;Q71UI9	R-HSA-2245218;R-HSA-2288097;R-HSA-606287;R-HSA-9670101;R-HSA-2172678;R-HSA-181450;R-HSA-164616;R-HSA-2294600;R-HSA-2294574;R-HSA-9670114;R-HSA-912408;R-HSA-9670149;R-HSA-2301205;R-HSA-2294580;R-HSA-606289;R-HSA-2294590;R-HSA-176700;R-HSA-1214188
R-HSA-9705683	SARS-CoV-2-host interactions	1	221	0.018664	0.313951	0.313951	1	67	0.00453101	9606	Homo sapiens	RPS19	P39019	R-HSA-9729849
R-HSA-425407	SLC-mediated transmembrane transport	1	249	0.0210286	0.346268	0.346268	1	199	0.0134578	9606	Homo sapiens	VAT1	P54219	R-HSA-444160
R-HSA-9006931	Signaling by Nuclear Receptors	1	270	0.0228021	0.369551	0.369551	10	192	0.0129844	9606	Homo sapiens	H2AFV	Q71UI9	R-HSA-9009065;R-HSA-9009371;R-HSA-9011949;R-HSA-9011983;R-HSA-9011966;R-HSA-9011950;R-HSA-9011952;R-HSA-9012000;R-HSA-9009378;R-HSA-9011975
R-HSA-5653656	Vesicle-mediated transport	2	763	0.0644371	0.372547	0.372547	12	252	0.017042	9606	Homo sapiens	CNIH1;TRAPPC4	O95406;Q9Y296	R-HSA-5694418;R-HSA-8877475;R-HSA-203973;R-HSA-5694417;R-HSA-5694527;R-HSA-204008;R-HSA-5694522;R-HSA-5694439;R-HSA-5694446;R-HSA-5694445;R-HSA-5694409;R-HSA-5694441
R-HSA-195721	Signaling by WNT	1	285	0.0240689	0.385696	0.385696	2	157	0.0106174	9606	Homo sapiens	H2AFV	Q71UI9	R-HSA-3364026;R-HSA-3451147
R-HSA-212165	Epigenetic regulation of gene expression	1	287	0.0242378	0.387819	0.387819	67	118	0.00797998	9606	Homo sapiens	H2AFV	Q71UI9	R-HSA-5334097;R-HSA-9859223;R-HSA-427527;R-HSA-9842839;R-HSA-5334099;R-HSA-9851539;R-HSA-9842835;R-HSA-9842833;R-HSA-433672;R-HSA-427528;R-HSA-9859334;R-HSA-9859206;R-HSA-9851534;R-HSA-9859084;R-HSA-9851530;R-HSA-9859082;R-HSA-9843978;R-HSA-212252;R-HSA-9842868;R-HSA-212263;R-HSA-9843122;R-HSA-9854130;R-HSA-9843120;R-HSA-9854128;R-HSA-9843121;R-HSA-9859121;R-HSA-9854142;R-HSA-9859007;R-HSA-984390…
R-HSA-195258	RHO GTPase Effectors	1	294	0.024829	0.395195	0.395195	8	113	0.00764185	9606	Homo sapiens	H2AFV	Q71UI9	R-HSA-5625797;R-HSA-5625796;R-HSA-5625870;R-HSA-5625774;R-HSA-5625849;R-HSA-5625848;R-HSA-5625784;R-HSA-5625883
R-HSA-1474244	Extracellular matrix organization	1	300	0.0253357	0.401449	0.401449	1	319	0.021573	9606	Homo sapiens	TRAPPC4	Q9Y296	R-HSA-2750177
R-HSA-73894	DNA Repair	1	314	0.026518	0.415804	0.415804	6	336	0.0227227	9606	Homo sapiens	H2AFV	Q71UI9	R-HSA-9629216;R-HSA-9629483;R-HSA-9629195;R-HSA-9629497;R-HSA-9629372;R-HSA-9629373
R-HSA-1266738	Developmental Biology	3	1379	0.11646	0.416938	0.416938	35	909	0.0614729	9606	Homo sapiens	RPS19;H2AFV;RPL15	P61313;Q71UI9;P39019	R-HSA-5617877;R-HSA-5617492;R-HSA-5617431;R-HSA-5621010;R-HSA-5617874;R-HSA-6810159;R-HSA-6810158;R-HSA-5617887;R-HSA-5617862;R-HSA-6810161;R-HSA-5617859;R-HSA-5617484;R-HSA-5617676;R-HSA-5693644;R-HSA-9014610;R-HSA-5617486;R-HSA-5617672;R-HSA-5617483;R-HSA-5617867;R-HSA-5621002;R-HSA-5617866;R-HSA-5617462;R-HSA-8865505;R-HSA-5617650;R-HSA-5617661;R-HSA-5617471;R-HSA-9817471;R-HSA-5617445;R-HSA-9…
R-HSA-9694516	SARS-CoV-2 Infection	1	316	0.0266869	0.417828	0.417828	1	208	0.0140664	9606	Homo sapiens	RPS19	P39019	R-HSA-9729849
R-HSA-3700989	Transcriptional Regulation by TP53	1	361	0.0304873	0.461643	0.461643	1	257	0.0173801	9606	Homo sapiens	COX6C	P09669	R-HSA-163214
R-HSA-68886	M Phase	1	380	0.0320919	0.479186	0.479186	8	96	0.00649219	9606	Homo sapiens	H2AFV	Q71UI9	R-HSA-2245218;R-HSA-2288097;R-HSA-2301205;R-HSA-2294580;R-HSA-2172678;R-HSA-2294600;R-HSA-2294574;R-HSA-2294590
R-HSA-9824446	Viral Infection Pathways	2	1044	0.0881682	0.536835	0.536835	4	743	0.0502468	9606	Homo sapiens	RPS19;RPL15	P61313;P39019	R-HSA-192704;R-HSA-9729232;R-HSA-192841;R-HSA-9729849
R-HSA-9679506	SARS-CoV Infections	1	509	0.0429862	0.584698	0.584698	2	396	0.0267803	9606	Homo sapiens	RPS19	P39019	R-HSA-9729232;R-HSA-9729849
R-HSA-69278	Cell Cycle, Mitotic	1	524	0.044253	0.595556	0.595556	8	357	0.0241428	9606	Homo sapiens	H2AFV	Q71UI9	R-HSA-2245218;R-HSA-2288097;R-HSA-2301205;R-HSA-2294580;R-HSA-2172678;R-HSA-2294600;R-HSA-2294574;R-HSA-2294590
R-HSA-168249	Innate Immune System	2	1187	0.100245	0.609648	0.609648	3	709	0.0479475	9606	Homo sapiens	VAT1;NME2	Q99536;P22392	R-HSA-6800434;R-HSA-6798751;R-HSA-6798748
R-HSA-212436	Generic Transcription Pathway	2	1255	0.105988	0.641379	0.641379	24	879	0.0594441	9606	Homo sapiens	H2AFV;COX6C	P09669;Q71UI9	R-HSA-8936584;R-HSA-8937097;R-HSA-8937037;R-HSA-163214;R-HSA-8937113;R-HSA-8937050;R-HSA-8865491;R-HSA-8936989;R-HSA-8937118;R-HSA-8936979;R-HSA-8865498;R-HSA-8936599;R-HSA-8936616;R-HSA-8936621;R-HSA-8865505;R-HSA-8936608;R-HSA-8936481;R-HSA-8936995;R-HSA-8937016;R-HSA-8935740;R-HSA-8937022;R-HSA-8935730;R-HSA-8935731;R-HSA-8936628
R-HSA-5663205	Infectious disease	2	1340	0.113166	0.678386	0.678386	4	982	0.0664097	9606	Homo sapiens	RPS19;RPL15	P61313;P39019	R-HSA-192704;R-HSA-9729232;R-HSA-192841;R-HSA-9729849
R-HSA-194315	Signaling by Rho GTPases	1	677	0.0571742	0.691945	0.691945	8	203	0.0137283	9606	Homo sapiens	H2AFV	Q71UI9	R-HSA-5625797;R-HSA-5625796;R-HSA-5625870;R-HSA-5625774;R-HSA-5625849;R-HSA-5625848;R-HSA-5625784;R-HSA-5625883
R-HSA-73857	RNA Polymerase II Transcription	2	1379	0.11646	0.694385	0.694385	24	940	0.0635694	9606	Homo sapiens	H2AFV;COX6C	P09669;Q71UI9	R-HSA-8936584;R-HSA-8937097;R-HSA-8937037;R-HSA-163214;R-HSA-8937113;R-HSA-8937050;R-HSA-8865491;R-HSA-8936989;R-HSA-8937118;R-HSA-8936979;R-HSA-8865498;R-HSA-8936599;R-HSA-8936616;R-HSA-8936621;R-HSA-8865505;R-HSA-8936608;R-HSA-8936481;R-HSA-8936995;R-HSA-8937016;R-HSA-8935740;R-HSA-8937022;R-HSA-8935730;R-HSA-8935731;R-HSA-8936628
R-HSA-9716542	Signaling by Rho GTPases, Miro GTPases and RHOBTB3	1	693	0.0585255	0.700655	0.700655	8	212	0.0143369	9606	Homo sapiens	H2AFV	Q71UI9	R-HSA-5625797;R-HSA-5625796;R-HSA-5625870;R-HSA-5625774;R-HSA-5625849;R-HSA-5625848;R-HSA-5625784;R-HSA-5625883
R-HSA-382551	Transport of small molecules	1	726	0.0613124	0.717888	0.717888	1	462	0.0312437	9606	Homo sapiens	VAT1	P54219	R-HSA-444160
R-HSA-597592	Post-translational protein modification	2	1467	0.123892	0.728259	0.728259	11	582	0.0393589	9606	Homo sapiens	CNIH1;TRAPPC4	O95406;Q9Y296	R-HSA-5694439;R-HSA-5694418;R-HSA-203973;R-HSA-5694417;R-HSA-5694446;R-HSA-5694527;R-HSA-5694445;R-HSA-204008;R-HSA-5694522;R-HSA-5694409;R-HSA-5694441
R-HSA-1643685	Disease	3	2191	0.185035	0.743861	0.743861	5	1916	0.129573	9606	Homo sapiens	RPS19;H2AFV;RPL15	P61313;Q71UI9;P39019	R-HSA-192704;R-HSA-9729232;R-HSA-192841;R-HSA-9729849;R-HSA-9710490
R-HSA-74160	Gene expression (Transcription)	2	1607	0.135715	0.776028	0.776028	94	1139	0.0770271	9606	Homo sapiens	H2AFV;COX6C	P09669;Q71UI9	R-HSA-8936584;R-HSA-5334097;R-HSA-8937097;R-HSA-9859223;R-HSA-427527;R-HSA-9842839;R-HSA-5334099;R-HSA-9851539;R-HSA-9842835;R-HSA-9842833;R-HSA-163214;R-HSA-433672;R-HSA-427528;R-HSA-9859334;R-HSA-9859206;R-HSA-8937113;R-HSA-8936989;R-HSA-8937118;R-HSA-9851534;R-HSA-9859084;R-HSA-8936979;R-HSA-9851530;R-HSA-9859082;R-HSA-9843978;R-HSA-8936599;R-HSA-212252;R-HSA-8936616;R-HSA-9842868;R-HSA-557874…
R-HSA-168256	Immune System	2	2209	0.186555	0.910107	0.910107	3	1687	0.114087	9606	Homo sapiens	VAT1;NME2	Q99536;P22392	R-HSA-6800434;R-HSA-6798751;R-HSA-6798748
R-HSA-162582	Signal Transduction	2	2609	0.220336	0.954175	0.954175	27	2567	0.173598	9606	Homo sapiens	RACK1;H2AFV	P63244;Q71UI9	R-HSA-5357776;R-HSA-9011983;R-HSA-5626962;R-HSA-3364026;R-HSA-9604831;R-HSA-5625883;R-HSA-9011975;R-HSA-9604829;R-HSA-5625797;R-HSA-5625796;R-HSA-9009371;R-HSA-5625870;R-HSA-9009065;R-HSA-9011949;R-HSA-9011950;R-HSA-9012000;R-HSA-9009378;R-HSA-5625849;R-HSA-5625848;R-HSA-5625784;R-HSA-9604834;R-HSA-5626981;R-HSA-5626982;R-HSA-9011966;R-HSA-9011952;R-HSA-5625774;R-HSA-3451147

## Sheet: Peripheral, C1
Pathway identifier	Pathway name	#Entities found	#Entities total	Entities ratio	Entities pValue	Entities FDR	#Reactions found	#Reactions total	Reactions ratio	Species identifier	Species name	Submitted entities found	Mapped entities	Found reaction identifiers
R-HSA-194315	Signaling by Rho GTPases	5	708	0.0452309	3.68167e-06	0.000238359	20	203	0.013387	9606	Homo sapiens	ARHGAP30;S100A9;S100A8;ACTB		R-HSA-9013161;R-HSA-5665751;R-HSA-5668629;R-HSA-2029466;R-HSA-442592;R-HSA-5665809;R-HSA-5666001;R-HSA-9018766;R-HSA-5665982;R-HSA-8981637;R-HSA-5665659;R-HSA-5665767;R-HSA-9013144;R-HSA-9626848;R-HSA-9693125;R-HSA-2197690;R-HSA-5665802;R-HSA-203070;R-HSA-5626507;R-HSA-2029473
R-HSA-9716542	Signaling by Rho GTPases, Miro GTPases and RHOBTB3	5	724	0.0462531	4.10963e-06	0.000238359	20	212	0.0139805	9606	Homo sapiens	ARHGAP30;S100A9;S100A8;ACTB		R-HSA-9013161;R-HSA-5665751;R-HSA-5668629;R-HSA-2029466;R-HSA-442592;R-HSA-5665809;R-HSA-5666001;R-HSA-9018766;R-HSA-5665982;R-HSA-8981637;R-HSA-5665659;R-HSA-5665767;R-HSA-9013144;R-HSA-9626848;R-HSA-9693125;R-HSA-2197690;R-HSA-5665802;R-HSA-203070;R-HSA-5626507;R-HSA-2029473
R-HSA-6799990	Metal sequestration by antimicrobial proteins	2	13	0.000830512	1.44447e-05	0.000548898	2	5	0.000329728	9606	Homo sapiens	S100A9;S100A8		R-HSA-6798528;R-HSA-6798474
R-HSA-5602498	MyD88 deficiency (TLR2/4)	2	26	0.00166102	5.7619e-05	0.00142883	2	2	0.000131891	9606	Homo sapiens	S100A9;S100A8		R-HSA-5602383;R-HSA-5602606
R-HSA-5603041	IRAK4 deficiency (TLR2/4)	2	27	0.00172491	6.21232e-05	0.00142883	1	1	6.59457e-05	9606	Homo sapiens	S100A9;S100A8		R-HSA-5602353
R-HSA-5668599	RHO GTPases Activate NADPH Oxidases	2	38	0.00242765	0.000122765	0.00206188	2	14	0.000923239	9606	Homo sapiens	S100A9;S100A8		R-HSA-9626848;R-HSA-5668629
R-HSA-5686938	Regulation of TLR by endogenous ligand	2	41	0.00261931	0.000142823	0.00206188	1	13	0.000857294	9606	Homo sapiens	S100A9;S100A8		R-HSA-5432849
R-HSA-9035034	RHOF GTPase cycle	2	46	0.00293873	0.000179591	0.00206188	1	3	0.000197837	9606	Homo sapiens	ACTB		R-HSA-9693125
R-HSA-5602358	Diseases associated with the TLR signaling cascade	2	47	0.00300262	0.000187444	0.00206188	3	14	0.000923239	9606	Homo sapiens	S100A9;S100A8		R-HSA-5602353;R-HSA-5602383;R-HSA-5602606
R-HSA-5260271	Diseases of Immune System	2	47	0.00300262	0.000187444	0.00206188	3	14	0.000923239	9606	Homo sapiens	S100A9;S100A8		R-HSA-5602353;R-HSA-5602383;R-HSA-5602606
R-HSA-195258	RHO GTPase Effectors	3	325	0.0207628	0.000294242	0.00294242	15	113	0.00745186	9606	Homo sapiens	S100A9;S100A8;ACTB		R-HSA-5665751;R-HSA-5668629;R-HSA-2029466;R-HSA-442592;R-HSA-5665809;R-HSA-5666001;R-HSA-5665982;R-HSA-5665659;R-HSA-5665767;R-HSA-9626848;R-HSA-2197690;R-HSA-5665802;R-HSA-203070;R-HSA-5626507;R-HSA-2029473
R-HSA-1236974	ER-Phagosome pathway	2	93	0.00594135	0.000726742	0.00650146	1	10	0.000659457	9606	Homo sapiens	S100A9;S100A8		R-HSA-8863895
R-HSA-9012999	RHO GTPase cycle	3	460	0.0293873	0.000812682	0.00650146	5	91	0.00600106	9606	Homo sapiens	ARHGAP30;ACTB		R-HSA-9013161;R-HSA-9013144;R-HSA-9693125;R-HSA-9018766;R-HSA-8981637
R-HSA-3214847	HATs acetylate histones	2	110	0.00702741	0.00101303	0.00736851	1	15	0.000989185	9606	Homo sapiens	BRD8;ACTB		R-HSA-3321975
R-HSA-1236975	Antigen processing-Cross presentation	2	115	0.00734683	0.00110604	0.00736851	1	23	0.00151675	9606	Homo sapiens	S100A9;S100A8		R-HSA-8863895
R-HSA-6803157	Antimicrobial peptides	2	123	0.00785792	0.00126312	0.00736851	2	58	0.00382485	9606	Homo sapiens	S100A9;S100A8		R-HSA-6798528;R-HSA-6798474
R-HSA-166058	MyD88:MAL(TIRAP) cascade initiated on plasma membrane	2	133	0.00849677	0.0014737	0.00736851	16	76	0.00501187	9606	Homo sapiens	S100A9;S100A8		R-HSA-166082;R-HSA-2201316;R-HSA-166119;R-HSA-166091;R-HSA-2201322;R-HSA-166286;R-HSA-937059;R-HSA-166284;R-HSA-937022;R-HSA-2559414;R-HSA-2262775;R-HSA-166362;R-HSA-937079;R-HSA-166363;R-HSA-166072;R-HSA-2262777
R-HSA-168188	Toll Like Receptor TLR6:TLR2 Cascade	2	133	0.00849677	0.0014737	0.00736851	16	78	0.00514376	9606	Homo sapiens	S100A9;S100A8		R-HSA-166082;R-HSA-2201316;R-HSA-166119;R-HSA-166091;R-HSA-2201322;R-HSA-166286;R-HSA-937059;R-HSA-166284;R-HSA-937022;R-HSA-2559414;R-HSA-2262775;R-HSA-166362;R-HSA-937079;R-HSA-166363;R-HSA-166072;R-HSA-2262777
R-HSA-168179	Toll Like Receptor TLR1:TLR2 Cascade	2	136	0.00868843	0.00153995	0.00769974	16	78	0.00514376	9606	Homo sapiens	S100A9;S100A8		R-HSA-166082;R-HSA-2201316;R-HSA-166119;R-HSA-166091;R-HSA-2201322;R-HSA-166286;R-HSA-937059;R-HSA-166284;R-HSA-937022;R-HSA-2559414;R-HSA-2262775;R-HSA-166362;R-HSA-937079;R-HSA-166363;R-HSA-166072;R-HSA-2262777
R-HSA-181438	Toll Like Receptor 2 (TLR2) Cascade	2	136	0.00868843	0.00153995	0.00769974	16	80	0.00527565	9606	Homo sapiens	S100A9;S100A8		R-HSA-166082;R-HSA-2201316;R-HSA-166119;R-HSA-166091;R-HSA-2201322;R-HSA-166286;R-HSA-937059;R-HSA-166284;R-HSA-937022;R-HSA-2559414;R-HSA-2262775;R-HSA-166362;R-HSA-937079;R-HSA-166363;R-HSA-166072;R-HSA-2262777
R-HSA-166016	Toll Like Receptor 4 (TLR4) Cascade	2	166	0.010605	0.00227961	0.0113981	16	113	0.00745186	9606	Homo sapiens	S100A9;S100A8		R-HSA-166082;R-HSA-2201316;R-HSA-166119;R-HSA-166091;R-HSA-2201322;R-HSA-166286;R-HSA-937059;R-HSA-166284;R-HSA-937022;R-HSA-2559414;R-HSA-2262775;R-HSA-166362;R-HSA-937079;R-HSA-166363;R-HSA-166072;R-HSA-2262777
R-HSA-168898	Toll-like Receptor Cascades	2	210	0.013416	0.00361408	0.0144563	17	217	0.0143102	9606	Homo sapiens	S100A9;S100A8		R-HSA-166082;R-HSA-5432849;R-HSA-2201316;R-HSA-166119;R-HSA-166091;R-HSA-2201322;R-HSA-166286;R-HSA-937059;R-HSA-166284;R-HSA-937022;R-HSA-2559414;R-HSA-2262775;R-HSA-166362;R-HSA-937079;R-HSA-166363;R-HSA-166072;R-HSA-2262777
R-HSA-162582	Signal Transduction	5	3040	0.194212	0.00408049	0.016322	29	2571	0.169546	9606	Homo sapiens	ARHGAP30;S100A9;S100A8;ACTB		R-HSA-5665751;R-HSA-5672980;R-HSA-5668629;R-HSA-5672978;R-HSA-2029466;R-HSA-5665809;R-HSA-5666001;R-HSA-9018766;R-HSA-8981637;R-HSA-9657603;R-HSA-9013144;R-HSA-9657606;R-HSA-9693125;R-HSA-5672972;R-HSA-9657608;R-HSA-5672973;R-HSA-2197690;R-HSA-5665802;R-HSA-5626507;R-HSA-9013161;R-HSA-442592;R-HSA-5665982;R-HSA-5218916;R-HSA-9657599;R-HSA-5665659;R-HSA-5665767;R-HSA-9626848;R-HSA-203070;R-HSA-202…
R-HSA-196025	Formation of annular gap junctions	1	11	0.000702741	0.00490883	0.0173974	2	2	0.000131891	9606	Homo sapiens	ACTB		R-HSA-196017;R-HSA-196026
R-HSA-4839726	Chromatin organization	2	254	0.0162269	0.00523767	0.0173974	1	85	0.00560538	9606	Homo sapiens	BRD8;ACTB		R-HSA-3321975
R-HSA-3247509	Chromatin modifying enzymes	2	254	0.0162269	0.00523767	0.0173974	1	85	0.00560538	9606	Homo sapiens	BRD8;ACTB		R-HSA-3321975
R-HSA-190873	Gap junction degradation	1	12	0.000766626	0.00535406	0.0173974	4	4	0.000263783	9606	Homo sapiens	ACTB		R-HSA-196017;R-HSA-190519;R-HSA-196026;R-HSA-190829
R-HSA-390450	Folding of actin by CCT/TriC	1	13	0.000830512	0.00579912	0.0173974	2	2	0.000131891	9606	Homo sapiens	ACTB		R-HSA-390453;R-HSA-390459
R-HSA-428359	Insulin-like Growth Factor-2 mRNA Binding Proteins (IGF2BPs/IMPs/VICKZs) bind RNA	1	13	0.000830512	0.00579912	0.0173974	1	3	0.000197837	9606	Homo sapiens	ACTB		R-HSA-428296
R-HSA-446353	Cell-extracellular matrix interactions	1	19	0.00121382	0.0084659	0.0253977	1	10	0.000659457	9606	Homo sapiens	ACTB		R-HSA-430347
R-HSA-983169	Class I MHC mediated antigen processing & presentation	2	399	0.0254903	0.0125289	0.030016	1	48	0.00316539	9606	Homo sapiens	S100A9;S100A8		R-HSA-8863895
R-HSA-389957	Prefoldin mediated transfer of substrate to CCT/TriC	1	29	0.00185268	0.0128969	0.030016	2	2	0.000131891	9606	Homo sapiens	ACTB		R-HSA-389970;R-HSA-389980
R-HSA-445095	Interaction between L1 and Ankyrins	1	33	0.00210822	0.0146645	0.030016	2	4	0.000263783	9606	Homo sapiens	ACTB		R-HSA-392751;R-HSA-373739
R-HSA-5626467	RHO GTPases activate IQGAPs	1	36	0.00229988	0.0159885	0.030016	1	5	0.000329728	9606	Homo sapiens	ACTB		R-HSA-5626507
R-HSA-389958	Cooperation of Prefoldin and TriC/CCT in actin and tubulin folding	1	37	0.00236376	0.0164295	0.030016	4	6	0.000395674	9606	Homo sapiens	ACTB		R-HSA-390453;R-HSA-389970;R-HSA-389980;R-HSA-390459
R-HSA-168249	Innate Immune System	3	1334	0.0852233	0.0166654	0.030016	26	744	0.0490636	9606	Homo sapiens	S100A9;S100A8;ACTB		R-HSA-166082;R-HSA-5432849;R-HSA-2029466;R-HSA-2201316;R-HSA-1861595;R-HSA-166091;R-HSA-2201322;R-HSA-166286;R-HSA-166284;R-HSA-2559414;R-HSA-2262775;R-HSA-166362;R-HSA-166363;R-HSA-2262777;R-HSA-2197690;R-HSA-166119;R-HSA-442592;R-HSA-6798528;R-HSA-6798474;R-HSA-937059;R-HSA-937022;R-HSA-937079;R-HSA-166072;R-HSA-2029476;R-HSA-6798748;R-HSA-2029473
R-HSA-6798695	Neutrophil degranulation	2	478	0.0305373	0.0176788	0.030016	1	10	0.000659457	9606	Homo sapiens	S100A9;S100A8		R-HSA-6798748
R-HSA-5696394	DNA Damage Recognition in GG-NER	1	40	0.00255542	0.0177514	0.030016	1	5	0.000329728	9606	Homo sapiens	ACTB		R-HSA-5691006
R-HSA-5663213	RHO GTPases Activate WASPs and WAVEs	1	41	0.00261931	0.0181917	0.030016	4	10	0.000659457	9606	Homo sapiens	ACTB		R-HSA-2029466;R-HSA-442592;R-HSA-2197690;R-HSA-2029473
R-HSA-6802948	Signaling by high-kinase activity BRAF mutants	1	44	0.00281096	0.0195116	0.030016	4	6	0.000395674	9606	Homo sapiens	ACTB		R-HSA-6802912;R-HSA-6802911;R-HSA-6802910;R-HSA-6803227
R-HSA-9013420	RHOU GTPase cycle	1	44	0.00281096	0.0195116	0.030016	1	4	0.000263783	9606	Homo sapiens	ARHGAP30		R-HSA-9018766
R-HSA-5674135	MAP2K and MAPK activation	1	49	0.00313039	0.021708	0.030016	8	12	0.000791348	9606	Homo sapiens	ACTB		R-HSA-9657603;R-HSA-5672980;R-HSA-5672978;R-HSA-9657606;R-HSA-5672972;R-HSA-9657608;R-HSA-5672973;R-HSA-9657599
R-HSA-9656223	Signaling by RAF1 mutants	1	49	0.00313039	0.021708	0.030016	4	7	0.00046162	9606	Homo sapiens	ACTB		R-HSA-9656211;R-HSA-9656209;R-HSA-9656215;R-HSA-9656214
R-HSA-190828	Gap junction trafficking	1	52	0.00332205	0.0230239	0.030016	4	20	0.00131891	9606	Homo sapiens	ACTB		R-HSA-196017;R-HSA-190519;R-HSA-196026;R-HSA-190829
R-HSA-3928662	EPHB-mediated forward signaling	1	52	0.00332205	0.0230239	0.030016	1	26	0.00171459	9606	Homo sapiens	ACTB		R-HSA-3928595
R-HSA-9824585	Regulation of MITF-M-dependent genes involved in pigmentation	1	53	0.00338593	0.0234621	0.030016	4	23	0.00151675	9606	Homo sapiens	ACTB		R-HSA-9824981;R-HSA-9825847;R-HSA-9824593;R-HSA-9824579
R-HSA-6802955	Paradoxical activation of RAF signaling by kinase inactive BRAF	1	54	0.00344982	0.0239002	0.030016	4	7	0.00046162	9606	Homo sapiens	ACTB		R-HSA-6802918;R-HSA-6803234;R-HSA-6802943;R-HSA-6802942
R-HSA-9649948	Signaling downstream of RAS mutants	1	54	0.00344982	0.0239002	0.030016	4	7	0.00046162	9606	Homo sapiens	ACTB		R-HSA-6803233;R-HSA-6802926;R-HSA-6802925;R-HSA-6802922
R-HSA-6802946	Signaling by moderate kinase activity BRAF mutants	1	54	0.00344982	0.0239002	0.030016	4	7	0.00046162	9606	Homo sapiens	ACTB		R-HSA-6802919;R-HSA-6802914;R-HSA-6803230;R-HSA-6802921
R-HSA-6802949	Signaling by RAS mutants	1	54	0.00344982	0.0239002	0.030016	4	9	0.000593511	9606	Homo sapiens	ACTB		R-HSA-6803233;R-HSA-6802926;R-HSA-6802925;R-HSA-6802922
R-HSA-437239	Recycling pathway of L1	1	55	0.0035137	0.0243382	0.030016	3	14	0.000923239	9606	Homo sapiens	ACTB		R-HSA-443779;R-HSA-445089;R-HSA-373736
R-HSA-3928665	EPH-ephrin mediated repulsion of cells	1	55	0.0035137	0.0243382	0.030016	1	9	0.000593511	9606	Homo sapiens	ACTB		R-HSA-3928654
R-HSA-157858	Gap junction trafficking and regulation	1	57	0.00364147	0.0252135	0.030016	4	24	0.0015827	9606	Homo sapiens	ACTB		R-HSA-196017;R-HSA-190519;R-HSA-196026;R-HSA-190829
R-HSA-5250924	B-WICH complex positively regulates rRNA expression	1	61	0.00389702	0.0269623	0.030016	1	3	0.000197837	9606	Homo sapiens	ACTB		R-HSA-5250947
R-HSA-9662361	Sensory processing of sound by outer hair cells of the cochlea	1	64	0.00408867	0.028272	0.030016	1	8	0.000527565	9606	Homo sapiens	ACTB		R-HSA-9663363
R-HSA-418990	Adherens junctions interactions	1	66	0.00421644	0.0291444	0.030016	2	49	0.00323134	9606	Homo sapiens	ACTB		R-HSA-5692437;R-HSA-433725
R-HSA-9845323	Regulation of endogenous retroelements by Piwi-interacting RNAs (piRNAs)	1	68	0.00434422	0.030016	0.030016	2	2	0.000131891	9606	Homo sapiens	ACTB		R-HSA-9845308;R-HSA-9727450
R-HSA-6802952	Signaling by BRAF and RAF1 fusions	1	73	0.00466364	0.0321923	0.0321923	4	5	0.000329728	9606	Homo sapiens	ACTB		R-HSA-6802935;R-HSA-6802934;R-HSA-6802933;R-HSA-6802932
R-HSA-9662360	Sensory processing of sound by inner hair cells of the cochlea	1	76	0.0048553	0.033496	0.033496	1	7	0.00046162	9606	Homo sapiens	ACTB		R-HSA-9659380
R-HSA-5250913	Positive epigenetic regulation of rRNA expression	1	79	0.00504696	0.0347983	0.0347983	1	7	0.00046162	9606	Homo sapiens	ACTB		R-HSA-5250947
R-HSA-1445148	Translocation of SLC2A4 (GLUT4) to the plasma membrane	1	81	0.00517473	0.0356656	0.0356656	2	15	0.000989185	9606	Homo sapiens	ACTB		R-HSA-2316352;R-HSA-2316349
R-HSA-5689603	UCH proteinases	1	84	0.00536638	0.0369653	0.0369653	1	11	0.000725402	9606	Homo sapiens	ACTB		R-HSA-5689544
R-HSA-9659379	Sensory processing of sound	1	87	0.00555804	0.0382635	0.0382635	2	13	0.000857294	9606	Homo sapiens	ACTB		R-HSA-9663363;R-HSA-9659380
R-HSA-5696399	Global Genome Nucleotide Excision Repair (GG-NER)	1	92	0.00587747	0.0404239	0.0404239	1	20	0.00131891	9606	Homo sapiens	ACTB		R-HSA-5691006
R-HSA-6802957	Oncogenic MAPK signaling	1	93	0.00594135	0.0408555	0.0408555	24	46	0.0030335	9606	Homo sapiens	ACTB		R-HSA-9656211;R-HSA-6802919;R-HSA-6802918;R-HSA-9656209;R-HSA-9656215;R-HSA-9656214;R-HSA-6802914;R-HSA-6803234;R-HSA-6803233;R-HSA-6802912;R-HSA-6802926;R-HSA-6802925;R-HSA-6802922;R-HSA-6802921;R-HSA-6802935;R-HSA-6802934;R-HSA-6802933;R-HSA-6802932;R-HSA-6802943;R-HSA-6802911;R-HSA-6802942;R-HSA-6802910;R-HSA-6803230;R-HSA-6803227
R-HSA-390466	Chaperonin-mediated protein folding	1	96	0.00613301	0.0421492	0.0421492	4	19	0.00125297	9606	Homo sapiens	ACTB		R-HSA-390453;R-HSA-389970;R-HSA-389980;R-HSA-390459
R-HSA-421270	Cell-cell junction organization	1	99	0.00632467	0.0434414	0.0434414	2	54	0.00356107	9606	Homo sapiens	ACTB		R-HSA-5692437;R-HSA-433725
R-HSA-391251	Protein folding	1	102	0.00651632	0.0447322	0.0447322	4	28	0.00184648	9606	Homo sapiens	ACTB		R-HSA-390453;R-HSA-389970;R-HSA-389980;R-HSA-390459
R-HSA-2682334	EPH-Ephrin signaling	1	102	0.00651632	0.0447322	0.0447322	2	56	0.00369296	9606	Homo sapiens	ACTB		R-HSA-3928654;R-HSA-3928595
R-HSA-9842860	Regulation of endogenous retroelements	1	113	0.00721906	0.0494521	0.0494521	2	17	0.00112108	9606	Homo sapiens	ACTB		R-HSA-9845308;R-HSA-9727450
R-HSA-5696398	Nucleotide Excision Repair	1	117	0.00747461	0.0511635	0.0511635	1	37	0.00243999	9606	Homo sapiens	ACTB		R-HSA-5691006
R-HSA-446728	Cell junction organization	1	126	0.00804958	0.0550044	0.0550044	3	70	0.0046162	9606	Homo sapiens	ACTB		R-HSA-5692437;R-HSA-433725;R-HSA-430347
R-HSA-4420097	VEGFA-VEGFR2 Pathway	1	129	0.00824123	0.0562818	0.0562818	1	79	0.00520971	9606	Homo sapiens	ACTB		R-HSA-5218916
R-HSA-373760	L1CAM interactions	1	130	0.00830512	0.0567072	0.0567072	5	54	0.00356107	9606	Homo sapiens	ACTB		R-HSA-443779;R-HSA-445089;R-HSA-392751;R-HSA-373736;R-HSA-373739
R-HSA-1280218	Adaptive Immune System	2	920	0.0587747	0.0595268	0.0595268	1	265	0.0174756	9606	Homo sapiens	S100A9;S100A8		R-HSA-8863895
R-HSA-9856651	MITF-M-dependent gene expression	1	138	0.0088162	0.0601049	0.0601049	4	83	0.00547349	9606	Homo sapiens	ACTB		R-HSA-9824981;R-HSA-9825847;R-HSA-9824593;R-HSA-9824579
R-HSA-194138	Signaling by VEGF	1	140	0.00894397	0.0609527	0.0609527	1	86	0.00567133	9606	Homo sapiens	ACTB		R-HSA-5218916
R-HSA-5663220	RHO GTPases Activate Formins	1	149	0.00951894	0.0647597	0.0647597	8	27	0.00178053	9606	Homo sapiens	ACTB		R-HSA-5665751;R-HSA-5665767;R-HSA-5665809;R-HSA-5666001;R-HSA-5665982;R-HSA-5665802;R-HSA-5665659;R-HSA-203070
R-HSA-8980692	RHOA GTPase cycle	1	154	0.00983837	0.0668689	0.0668689	1	6	0.000395674	9606	Homo sapiens	ARHGAP30		R-HSA-8981637
R-HSA-9664417	Leishmania phagocytosis	1	157	0.01003	0.0681325	0.0681325	6	27	0.00178053	9606	Homo sapiens	ACTB		R-HSA-2029466;R-HSA-442592;R-HSA-1861595;R-HSA-9666458;R-HSA-2197690;R-HSA-2029473
R-HSA-9664407	Parasite infection	1	157	0.01003	0.0681325	0.0681325	6	27	0.00178053	9606	Homo sapiens	ACTB		R-HSA-2029466;R-HSA-442592;R-HSA-1861595;R-HSA-9666458;R-HSA-2197690;R-HSA-2029473
R-HSA-9664422	FCGR3A-mediated phagocytosis	1	157	0.01003	0.0681325	0.0681325	6	27	0.00178053	9606	Homo sapiens	ACTB		R-HSA-2029466;R-HSA-442592;R-HSA-1861595;R-HSA-9666458;R-HSA-2197690;R-HSA-2029473
R-HSA-2029482	Regulation of actin dynamics for phagocytic cup formation	1	158	0.0100939	0.0685534	0.0685534	6	24	0.0015827	9606	Homo sapiens	ACTB		R-HSA-2029466;R-HSA-442592;R-HSA-1861595;R-HSA-2029476;R-HSA-2197690;R-HSA-2029473
R-HSA-9013148	CDC42 GTPase cycle	1	159	0.0101578	0.0689741	0.0689741	1	6	0.000395674	9606	Homo sapiens	ARHGAP30		R-HSA-9013161
R-HSA-8856828	Clathrin-mediated endocytosis	1	161	0.0102856	0.069815	0.069815	11	35	0.0023081	9606	Homo sapiens	ACTB		R-HSA-8868230;R-HSA-8868661;R-HSA-8868660;R-HSA-8868659;R-HSA-8868658;R-HSA-8869438;R-HSA-8868236;R-HSA-8868651;R-HSA-8871194;R-HSA-8871193;R-HSA-8868648
R-HSA-1500931	Cell-Cell communication	1	165	0.0105411	0.0714949	0.0714949	3	93	0.00613295	9606	Homo sapiens	ACTB		R-HSA-5692437;R-HSA-433725;R-HSA-430347
R-HSA-9013149	RAC1 GTPase cycle	1	191	0.0122021	0.082351	0.082351	1	6	0.000395674	9606	Homo sapiens	ARHGAP30		R-HSA-9013144
R-HSA-2029480	Fcgamma receptor (FCGR) dependent phagocytosis	1	193	0.0123299	0.0831816	0.0831816	6	42	0.00276972	9606	Homo sapiens	ACTB		R-HSA-2029466;R-HSA-442592;R-HSA-1861595;R-HSA-2029476;R-HSA-2197690;R-HSA-2029473
R-HSA-983231	Factors involved in megakaryocyte development and platelet production	1	194	0.0123938	0.0835966	0.0835966	1	43	0.00283566	9606	Homo sapiens	ACTB		R-HSA-994169
R-HSA-9730414	MITF-M-regulated melanocyte development	1	195	0.0124577	0.0840115	0.0840115	4	115	0.00758375	9606	Homo sapiens	ACTB		R-HSA-9824981;R-HSA-9825847;R-HSA-9824593;R-HSA-9824579
R-HSA-1643685	Disease	3	2651	0.169361	0.0996012	0.0996012	33	1938	0.127803	9606	Homo sapiens	S100A9;S100A8;ACTB		R-HSA-9656211;R-HSA-6802919;R-HSA-6802918;R-HSA-9656209;R-HSA-9656215;R-HSA-2029466;R-HSA-9656214;R-HSA-6802914;R-HSA-6803234;R-HSA-6803233;R-HSA-6802912;R-HSA-1861595;R-HSA-6802926;R-HSA-9666458;R-HSA-6802925;R-HSA-6802922;R-HSA-6802921;R-HSA-6802935;R-HSA-6802934;R-HSA-6802933;R-HSA-6802932;R-HSA-6802943;R-HSA-6802942;R-HSA-5602383;R-HSA-2197690;R-HSA-5602353;R-HSA-442592;R-HSA-6802911;R-HSA-68…
R-HSA-168256	Immune System	3	2653	0.169488	0.0997844	0.0997844	27	1723	0.113624	9606	Homo sapiens	S100A9;S100A8;ACTB		R-HSA-166082;R-HSA-5432849;R-HSA-2029466;R-HSA-2201316;R-HSA-1861595;R-HSA-166091;R-HSA-2201322;R-HSA-166286;R-HSA-166284;R-HSA-8863895;R-HSA-2559414;R-HSA-2262775;R-HSA-166362;R-HSA-166363;R-HSA-2262777;R-HSA-2197690;R-HSA-166119;R-HSA-442592;R-HSA-6798528;R-HSA-6798474;R-HSA-937059;R-HSA-937022;R-HSA-937079;R-HSA-166072;R-HSA-2029476;R-HSA-6798748;R-HSA-2029473
R-HSA-5688426	Deubiquitination	1	275	0.0175685	0.116684	0.116684	1	77	0.00507782	9606	Homo sapiens	ACTB		R-HSA-5689544
R-HSA-9658195	Leishmania infection	1	301	0.0192295	0.127086	0.127086	6	95	0.00626484	9606	Homo sapiens	ACTB		R-HSA-2029466;R-HSA-442592;R-HSA-1861595;R-HSA-9666458;R-HSA-2197690;R-HSA-2029473
R-HSA-9824443	Parasitic Infection Pathways	1	301	0.0192295	0.127086	0.127086	6	95	0.00626484	9606	Homo sapiens	ACTB		R-HSA-2029466;R-HSA-442592;R-HSA-1861595;R-HSA-9666458;R-HSA-2197690;R-HSA-2029473
R-HSA-5673001	RAF/MAP kinase cascade	1	309	0.0197406	0.130265	0.130265	8	75	0.00494592	9606	Homo sapiens	ACTB		R-HSA-9657603;R-HSA-5672980;R-HSA-5672978;R-HSA-9657606;R-HSA-5672972;R-HSA-9657608;R-HSA-5672973;R-HSA-9657599
R-HSA-5684996	MAPK1/MAPK3 signaling	1	316	0.0201878	0.133038	0.133038	8	82	0.00540754	9606	Homo sapiens	ACTB		R-HSA-9657603;R-HSA-5672980;R-HSA-5672978;R-HSA-9657606;R-HSA-5672972;R-HSA-9657608;R-HSA-5672973;R-HSA-9657599
R-HSA-212165	Epigenetic regulation of gene expression	1	343	0.0219127	0.143666	0.143666	3	119	0.00784753	9606	Homo sapiens	ACTB		R-HSA-5250947;R-HSA-9845308;R-HSA-9727450
R-HSA-5683057	MAPK family signaling cascades	1	367	0.023446	0.153019	0.153019	8	122	0.00804537	9606	Homo sapiens	ACTB		R-HSA-9657603;R-HSA-5672980;R-HSA-5672978;R-HSA-9657606;R-HSA-5672972;R-HSA-9657608;R-HSA-5672973;R-HSA-9657599
R-HSA-73894	DNA Repair	1	380	0.0242765	0.158048	0.158048	1	342	0.0225534	9606	Homo sapiens	ACTB		R-HSA-5691006
R-HSA-5663202	Diseases of signal transduction by growth factor receptors and second messengers	1	533	0.034051	0.215344	0.215344	24	516	0.034028	9606	Homo sapiens	ACTB		R-HSA-9656211;R-HSA-6802919;R-HSA-6802918;R-HSA-9656209;R-HSA-9656215;R-HSA-9656214;R-HSA-6802914;R-HSA-6803234;R-HSA-6803233;R-HSA-6802912;R-HSA-6802926;R-HSA-6802925;R-HSA-6802922;R-HSA-6802921;R-HSA-6802935;R-HSA-6802934;R-HSA-6802933;R-HSA-6802932;R-HSA-6802943;R-HSA-6802911;R-HSA-6802942;R-HSA-6802910;R-HSA-6803230;R-HSA-6803227
R-HSA-422475	Axon guidance	1	566	0.0361592	0.227253	0.227253	7	295	0.019454	9606	Homo sapiens	ACTB		R-HSA-3928654;R-HSA-443779;R-HSA-445089;R-HSA-3928595;R-HSA-392751;R-HSA-373736;R-HSA-373739
R-HSA-9675108	Nervous system development	1	602	0.0384591	0.240069	0.240069	7	321	0.0211686	9606	Homo sapiens	ACTB		R-HSA-3928654;R-HSA-443779;R-HSA-445089;R-HSA-3928595;R-HSA-392751;R-HSA-373736;R-HSA-373739
R-HSA-9006934	Signaling by Receptor Tyrosine Kinases	1	634	0.0405034	0.251307	0.251307	1	759	0.0500528	9606	Homo sapiens	ACTB		R-HSA-5218916
R-HSA-199991	Membrane Trafficking	1	669	0.0427394	0.263435	0.263435	17	219	0.0144421	9606	Homo sapiens	ACTB		R-HSA-8868230;R-HSA-2316352;R-HSA-8868236;R-HSA-8868651;R-HSA-190829;R-HSA-8868648;R-HSA-8868661;R-HSA-196017;R-HSA-8868660;R-HSA-8868659;R-HSA-190519;R-HSA-8868658;R-HSA-196026;R-HSA-8869438;R-HSA-8871194;R-HSA-2316349;R-HSA-8871193
R-HSA-109582	Hemostasis	1	804	0.051364	0.308651	0.308651	1	342	0.0225534	9606	Homo sapiens	ACTB		R-HSA-994169
R-HSA-8953854	Metabolism of RNA	1	826	0.0527694	0.315789	0.315789	1	199	0.0131232	9606	Homo sapiens	ACTB		R-HSA-428296
R-HSA-5653656	Vesicle-mediated transport	1	829	0.0529611	0.316758	0.316758	17	252	0.0166183	9606	Homo sapiens	ACTB		R-HSA-8868230;R-HSA-2316352;R-HSA-8868236;R-HSA-8868651;R-HSA-190829;R-HSA-8868648;R-HSA-8868661;R-HSA-196017;R-HSA-8868660;R-HSA-8868659;R-HSA-190519;R-HSA-8868658;R-HSA-196026;R-HSA-8869438;R-HSA-8871194;R-HSA-2316349;R-HSA-8871193
R-HSA-9709957	Sensory Perception	1	1258	0.080368	0.443713	0.443713	2	138	0.0091005	9606	Homo sapiens	ACTB		R-HSA-9663363;R-HSA-9659380
R-HSA-5663205	Infectious disease	1	1513	0.0966588	0.509134	0.509134	6	998	0.0658138	9606	Homo sapiens	ACTB		R-HSA-2029466;R-HSA-442592;R-HSA-1861595;R-HSA-9666458;R-HSA-2197690;R-HSA-2029473
R-HSA-597592	Post-translational protein modification	1	1661	0.106114	0.543989	0.543989	1	594	0.0391717	9606	Homo sapiens	ACTB		R-HSA-5689544
R-HSA-1266738	Developmental Biology	1	1719	0.109819	0.557057	0.557057	11	910	0.0600106	9606	Homo sapiens	ACTB		R-HSA-9824981;R-HSA-9825847;R-HSA-9824593;R-HSA-3928654;R-HSA-443779;R-HSA-9824579;R-HSA-445089;R-HSA-3928595;R-HSA-392751;R-HSA-373736;R-HSA-373739
R-HSA-74160	Gene expression (Transcription)	1	1990	0.127132	0.613954	0.613954	3	1141	0.075244	9606	Homo sapiens	ACTB		R-HSA-5250947;R-HSA-9845308;R-HSA-9727450
R-HSA-392499	Metabolism of proteins	1	2353	0.150323	0.680274	0.680274	5	887	0.0584938	9606	Homo sapiens	ACTB		R-HSA-390453;R-HSA-389970;R-HSA-389980;R-HSA-5689544;R-HSA-390459

## Sheet: Peripheral, C1, Significant
Pathway identifier	Pathway name	Entities FDR
	Immune System
R-HSA-168249	Innate Immune System	0.030016
R-HSA-6798695	Neutrophil degranulation	0.030016
R-HSA-6803157	Antimicrobial peptides	0.00736851
R-HSA-6799990	Metal sequestration by antimicrobial proteins	0.000548898
R-HSA-168898	Toll-like Receptor Cascades	0.0144563
R-HSA-166016	Toll Like Receptor 4 (TLR4) Cascade	0.0113981
R-HSA-166058	MyD88:MAL(TIRAP) cascade initiated on plasma membrane	0.00736851
R-HSA-168188	Toll Like Receptor TLR6:TLR2 Cascade	0.00736851
R-HSA-168179	Toll Like Receptor TLR1:TLR2 Cascade	0.00769974
R-HSA-181438	Toll Like Receptor 2 (TLR2) Cascade	0.00769974
R-HSA-5686938	Regulation of TLR by endogenous ligand	0.00206188
R-HSA-983169	Class I MHC mediated antigen processing & presentation	0.030016
R-HSA-1236975	Antigen processing-Cross presentation	0.00736851
R-HSA-1236974	ER-Phagosome pathway	0.00650146
	Chromatin organization
R-HSA-4839726	Chromatin organization	0.0173974
R-HSA-3247509	Chromatin modifying enzymes	0.0173974
R-HSA-3214847	HATs acetylate histones	0.00736851
	Metabolism of RNA
R-HSA-428359	Insulin-like Growth Factor-2 mRNA Binding Proteins (IGF2BPs/IMPs/VICKZs) bind RNA	0.0173974
	Signal Transduction
R-HSA-162582	Signal Transduction	0.016322
R-HSA-5674135	MAP2K and MAPK activation	0.030016
R-HSA-194315	Signaling by Rho GTPases	0.000238359
R-HSA-9716542	Signaling by Rho GTPases, Miro GTPases and RHOBTB3	0.000238359
R-HSA-5668599	RHO GTPases Activate NADPH Oxidases	0.00206188
R-HSA-9035034	RHOF GTPase cycle	0.00206188
R-HSA-9012999	RHO GTPase cycle	0.00650146
R-HSA-195258	RHO GTPase Effectors	0.00294242
R-HSA-5626467	RHO GTPases activate IQGAPs	0.030016
R-HSA-5663213	RHO GTPases Activate WASPs and WAVEs	0.030016
R-HSA-9013420	RHOU GTPase cycle	0.030016
	Disease
R-HSA-6802957	Oncogenic MAPK signaling	0.0408555
R-HSA-9656223	Signaling by RAF1 mutants	0.030016
R-HSA-6802948	Signaling by high-kinase activity BRAF mutants	0.030016
R-HSA-6802946	Signaling by moderate kinase activity BRAF mutants	0.030016
R-HSA-6802955	Paradoxical activation of RAF signaling by kinase inactive BRAF	0.030016
R-HSA-6802952	Signaling by BRAF and RAF1 fusions	0.0321923
R-HSA-6802949	Signaling by RAS mutants	0.030016
R-HSA-9649948	Signaling downstream of RAS mutants	0.030016
R-HSA-5260271	Diseases of Immune System	0.00206188
R-HSA-5602358	Diseases associated with the TLR signaling cascade	0.00206188
R-HSA-5602498	MyD88 deficiency (TLR2/4)	0.00142883
R-HSA-5603041	IRAK4 deficiency (TLR2/4)	0.00142883
	Metabolism of proteins
R-HSA-391251	Protein folding	0.0447322
R-HSA-390466	Chaperonin-mediated protein folding	0.0421492
R-HSA-390450	Folding of actin by CCT/TriC	0.0173974
R-HSA-389957	Prefoldin mediated transfer of substrate to CCT/TriC	0.030016
R-HSA-389958	Cooperation of Prefoldin and TriC/CCT in actin and tubulin folding	0.030016
R-HSA-5689603	UCH proteinases	0.0369653
	Vesicle-mediated transport
R-HSA-1445148	Translocation of SLC2A4 (GLUT4) to the plasma membrane	0.0356656
R-HSA-190828	Gap junction trafficking	0.030016
R-HSA-157858	Gap junction trafficking and regulation	0.030016
R-HSA-190873	Gap junction degradation	0.0173974
R-HSA-196025	Formation of annular gap junctions	0.0173974
	Cell-cell communication
R-HSA-446353	Cell-extracellular matrix interactions	0.0253977
R-HSA-421270	Cell-cell junction organization	0.0434414
R-HSA-418990	Adherens junctions interactions	0.030016
	Gene expression (Transcription)
R-HSA-9845323	Regulation of endogenous retroelements by Piwi-interacting RNAs (piRNAs)	0.030016
R-HSA-9842860	Regulation of endogenous retroelements	0.0494521
R-HSA-5250913	Positive epigenetic regulation of rRNA expression	0.0347983
R-HSA-5250924	B-WICH complex positively regulates rRNA expression	0.030016
	Developmental Biology
R-HSA-9824585	Regulation of MITF-M-dependent genes involved in pigmentation	0.030016
R-HSA-445095	Interaction between L1 and Ankyrins	0.030016
R-HSA-437239	Recycling pathway of L1	0.030016
R-HSA-2682334	EPH-Ephrin signaling	0.0447322
R-HSA-3928662	EPHB-mediated forward signaling	0.030016
R-HSA-3928665	EPH-ephrin mediated repulsion of cells	0.030016
	Sensory Perception
R-HSA-9662361	Sensory processing of sound by outer hair cells of the cochlea	0.030016
R-HSA-9662360	Sensory processing of sound by inner hair cells of the cochlea	0.033496
R-HSA-9659379	Sensory processing of sound	0.0382635
	DNA Repair
R-HSA-5696394	DNA Damage Recognition in GG-NER	0.030016
R-HSA-5696399	Global Genome Nucleotide Excision Repair (GG-NER)	0.0404239

## Sheet: Vein, C1
Pathway identifier	Pathway name	#Entities found	#Entities total	Entities ratio	Entities pValue	Entities FDR	#Reactions found	#Reactions total	Reactions ratio	Species identifier	Species name	Submitted entities found	Mapped entities	Found reaction identifiers
R-HSA-72312	rRNA processing	6	245	0.015652	1.02885e-07	9.67118e-06	3	21	0.00138486	9606	Homo sapiens	RPS26;RPLP1;MT-CO3;MT-ND2;RPL28		R-HSA-6791223;R-HSA-6791218;R-HSA-6785722
R-HSA-8953854	Metabolism of RNA	8	826	0.0527694	5.27348e-07	2.47854e-05	19	199	0.0131232	9606	Homo sapiens	RPS26;MT-ND6;SET;RPLP1;MT-CO3;MT-ND2;RPL28		R-HSA-6786854;R-HSA-927789;R-HSA-450595;R-HSA-9837087;R-HSA-9837212;R-HSA-927813;R-HSA-9837149;R-HSA-9837179;R-HSA-6791223;R-HSA-9836998;R-HSA-927836;R-HSA-450387;R-HSA-6791218;R-HSA-927832;R-HSA-9836993;R-HSA-9837034;R-HSA-6785722;R-HSA-927889;R-HSA-9836585
R-HSA-9837092	FASTK family proteins regulate processing and stability of mitochondrial RNAs	3	19	0.00121382	9.89728e-07	2.89602e-05	4	4	0.000263783	9606	Homo sapiens	MT-ND6;MT-CO3;MT-ND2		R-HSA-9837087;R-HSA-9837212;R-HSA-9837149;R-HSA-9837179
R-HSA-168255	Influenza Infection	5	198	0.0126493	1.25914e-06	2.89602e-05	3	59	0.00389079	9606	Homo sapiens	RPS26;RPLP1;CALR;RPL28		R-HSA-192704;R-HSA-169921;R-HSA-192841
R-HSA-156902	Peptide chain elongation	4	97	0.0061969	2.5287e-06	2.91985e-05	4	5	0.000329728	9606	Homo sapiens	RPS26;RPLP1;RPL28		R-HSA-156915;R-HSA-156912;R-HSA-156923;R-HSA-156907
R-HSA-975956	Nonsense Mediated Decay (NMD) independent of the Exon Junction Complex (EJC)	4	101	0.00645244	2.96502e-06	2.91985e-05	1	1	6.59457e-05	9606	Homo sapiens	RPS26;RPLP1;RPL28		R-HSA-927789
R-HSA-156842	Eukaryotic Translation Elongation	4	102	0.00651632	3.0823e-06	2.91985e-05	4	9	0.000593511	9606	Homo sapiens	RPS26;RPLP1;RPL28		R-HSA-156915;R-HSA-156912;R-HSA-156923;R-HSA-156907
R-HSA-72689	Formation of a pool of free 40S subunits	4	106	0.00677186	3.58616e-06	2.91985e-05	2	2	0.000131891	9606	Homo sapiens	RPS26;RPLP1;RPL28		R-HSA-72673;R-HSA-72676
R-HSA-72764	Eukaryotic Translation Termination	4	106	0.00677186	3.58616e-06	2.91985e-05	3	5	0.000329728	9606	Homo sapiens	RPS26;RPLP1;RPL28		R-HSA-141671;R-HSA-141691;R-HSA-141673
R-HSA-9836573	Mitochondrial RNA degradation	3	30	0.00191657	3.86939e-06	2.91985e-05	8	10	0.000659457	9606	Homo sapiens	MT-ND6;MT-CO3;MT-ND2		R-HSA-9836998;R-HSA-9836993;R-HSA-9837087;R-HSA-9837212;R-HSA-9837149;R-HSA-9837034;R-HSA-9837179;R-HSA-9836585
R-HSA-2408557	Selenocysteine synthesis	4	112	0.00715518	4.45324e-06	2.91985e-05	2	7	0.00046162	9606	Homo sapiens	RPS26;RPLP1;RPL28		R-HSA-2408529;R-HSA-5333615
R-HSA-192823	Viral mRNA Translation	4	114	0.00728295	4.77407e-06	2.91985e-05	2	2	0.000131891	9606	Homo sapiens	RPS26;RPLP1;RPL28		R-HSA-192704;R-HSA-192841
R-HSA-9633012	Response of EIF2AK4 (GCN2) to amino acid deficiency	4	115	0.00734683	4.94076e-06	2.91985e-05	4	16	0.00105513	9606	Homo sapiens	RPS26;RPLP1;RPL28		R-HSA-9633008;R-HSA-9633742;R-HSA-9634669;R-HSA-9633005
R-HSA-1799339	SRP-dependent cotranslational protein targeting to membrane	4	119	0.00760238	5.65094e-06	2.91985e-05	5	5	0.000329728	9606	Homo sapiens	RPS26;RPLP1;RPL28		R-HSA-1799326;R-HSA-1799330;R-HSA-1799329;R-HSA-1799335;R-HSA-1799332
R-HSA-72706	GTP hydrolysis and joining of the 60S ribosomal subunit	4	120	0.00766626	5.8397e-06	2.91985e-05	3	3	0.000197837	9606	Homo sapiens	RPS26;RPLP1;RPL28		R-HSA-72672;R-HSA-72619;R-HSA-72671
R-HSA-156827	L13a-mediated translational silencing of Ceruloplasmin expression	4	120	0.00766626	5.8397e-06	2.91985e-05	2	3	0.000197837	9606	Homo sapiens	RPS26;RPLP1;RPL28		R-HSA-156823;R-HSA-156826
R-HSA-927802	Nonsense-Mediated Decay (NMD)	4	124	0.0079218	6.64177e-06	3.19762e-05	5	6	0.000395674	9606	Homo sapiens	RPS26;RPLP1;RPL28		R-HSA-927836;R-HSA-927789;R-HSA-927832;R-HSA-927813;R-HSA-927889
R-HSA-975957	Nonsense Mediated Decay (NMD) enhanced by the Exon Junction Complex (EJC)	4	124	0.0079218	6.64177e-06	3.19762e-05	4	5	0.000329728	9606	Homo sapiens	RPS26;RPLP1;RPL28		R-HSA-927836;R-HSA-927832;R-HSA-927813;R-HSA-927889
R-HSA-72613	Eukaryotic Translation Initiation	4	130	0.00830512	7.99405e-06	3.19762e-05	12	21	0.00138486	9606	Homo sapiens	RPS26;RPLP1;RPL28		R-HSA-72673;R-HSA-72672;R-HSA-72691;R-HSA-72676;R-HSA-156823;R-HSA-156826;R-HSA-72697;R-HSA-72619;R-HSA-156808;R-HSA-157849;R-HSA-72621;R-HSA-72671
R-HSA-72737	Cap-dependent Translation Initiation	4	130	0.00830512	7.99405e-06	3.19762e-05	10	18	0.00118702	9606	Homo sapiens	RPS26;RPLP1;RPL28		R-HSA-72673;R-HSA-72672;R-HSA-72691;R-HSA-72676;R-HSA-72697;R-HSA-72619;R-HSA-156808;R-HSA-157849;R-HSA-72621;R-HSA-72671
R-HSA-6785470	tRNA processing in the mitochondrion	3	45	0.00287485	1.29377e-05	5.17508e-05	2	3	0.000197837	9606	Homo sapiens	MT-ND6;MT-CO3;MT-ND2		R-HSA-6786854;R-HSA-6785722
R-HSA-9010553	Regulation of expression of SLITs and ROBOs	4	170	0.0108605	2.28082e-05	7.8318e-05	2	20	0.00131891	9606	Homo sapiens	RPS26;RPLP1;RPL28		R-HSA-9014652;R-HSA-9014610
R-HSA-168273	Influenza Viral RNA Transcription and Replication	4	173	0.0110522	2.44161e-05	7.8318e-05	2	14	0.000923239	9606	Homo sapiens	RPS26;RPLP1;RPL28		R-HSA-192704;R-HSA-192841
R-HSA-9711097	Cellular response to starvation	4	176	0.0112439	2.6106e-05	7.8318e-05	4	28	0.00184648	9606	Homo sapiens	RPS26;RPLP1;RPL28		R-HSA-9633008;R-HSA-9633742;R-HSA-9634669;R-HSA-9633005
R-HSA-2408522	Selenoamino acid metabolism	4	180	0.0114994	2.84911e-05	8.54733e-05	2	33	0.00217621	9606	Homo sapiens	RPS26;RPLP1;RPL28		R-HSA-2408529;R-HSA-5333615
R-HSA-6791226	Major pathway of rRNA processing in the nucleolus and cytosol	4	189	0.0120744	3.44395e-05	0.000103319	2	7	0.00046162	9606	Homo sapiens	RPS26;RPLP1;RPL28		R-HSA-6791223;R-HSA-6791218
R-HSA-2262752	Cellular responses to stress	7	1039	0.0663771	3.79879e-05	0.000113964	7	521	0.0343577	9606	Homo sapiens	RPS26;RPLP1;MT-CO3;CALR;RPL28		R-HSA-1791082;R-HSA-9633008;R-HSA-9709406;R-HSA-9633742;R-HSA-163214;R-HSA-9634669;R-HSA-9633005
R-HSA-8868773	rRNA processing in the nucleus and cytosol	4	207	0.0132243	4.90085e-05	0.000147025	2	15	0.000989185	9606	Homo sapiens	RPS26;RPLP1;RPL28		R-HSA-6791223;R-HSA-6791218
R-HSA-376176	Signaling by ROBO receptors	4	222	0.0141826	6.42367e-05	0.00019271	2	60	0.00395674	9606	Homo sapiens	RPS26;RPLP1;RPL28		R-HSA-9014652;R-HSA-9014610
R-HSA-204626	Hypusine synthesis from eIF5A-lysine	2	12	0.000766626	7.00231e-05	0.000210069	3	3	0.000197837	9606	Homo sapiens	EIF5A		R-HSA-204647;R-HSA-204662;R-HSA-204617
R-HSA-8953897	Cellular responses to stimuli	7	1155	0.0737878	7.49302e-05	0.000218431	7	603	0.0397652	9606	Homo sapiens	RPS26;RPLP1;MT-CO3;CALR;RPL28		R-HSA-1791082;R-HSA-9633008;R-HSA-9709406;R-HSA-9633742;R-HSA-163214;R-HSA-9634669;R-HSA-9633005
R-HSA-381183	ATF6 (ATF6-alpha) activates chaperone genes	2	15	0.000958283	0.000109216	0.000218431	1	5	0.000329728	9606	Homo sapiens	CALR		R-HSA-1791082
R-HSA-163841	Gamma carboxylation, hypusinylation, hydroxylation, and arylsulfatase activation	3	95	0.00606912	0.000117993	0.000235986	4	50	0.00329728	9606	Homo sapiens	EIF5A;RPL28		R-HSA-204647;R-HSA-204662;R-HSA-9630967;R-HSA-204617
R-HSA-381033	ATF6 (ATF6-alpha) activates chaperones	2	17	0.00108605	0.000140114	0.000280229	1	10	0.000659457	9606	Homo sapiens	CALR		R-HSA-1791082
R-HSA-392499	Metabolism of proteins	9	2353	0.150323	0.000162959	0.000325918	33	887	0.0584938	9606	Homo sapiens	RPS26;MT-ND6;EIF5A;RPLP1;CALR;MT-ND2;RPL28		R-HSA-1799326;R-HSA-204617;R-HSA-156808;R-HSA-9839064;R-HSA-548890;R-HSA-156823;R-HSA-156826;R-HSA-157849;R-HSA-72671;R-HSA-72673;R-HSA-72672;R-HSA-204647;R-HSA-141671;R-HSA-9630967;R-HSA-72676;R-HSA-156907;R-HSA-72619;R-HSA-141673;R-HSA-72621;R-HSA-535717;R-HSA-156915;R-HSA-156912;R-HSA-72691;R-HSA-204662;R-HSA-72697;R-HSA-156923;R-HSA-1799330;R-HSA-141691;R-HSA-901047;R-HSA-1799329;R-HSA-179933…
R-HSA-72766	Translation	4	339	0.0216572	0.000324916	0.000649831	24	99	0.00652862	9606	Homo sapiens	RPS26;RPLP1;RPL28		R-HSA-72673;R-HSA-72672;R-HSA-1799326;R-HSA-141671;R-HSA-72676;R-HSA-156907;R-HSA-156808;R-HSA-72619;R-HSA-141673;R-HSA-72621;R-HSA-156915;R-HSA-156912;R-HSA-72691;R-HSA-156823;R-HSA-156826;R-HSA-72697;R-HSA-156923;R-HSA-1799330;R-HSA-141691;R-HSA-1799329;R-HSA-157849;R-HSA-1799335;R-HSA-72671;R-HSA-1799332
R-HSA-8868766	rRNA processing in the mitochondrion	2	40	0.00255542	0.000765162	0.00153032	1	6	0.000395674	9606	Homo sapiens	MT-CO3;MT-ND2		R-HSA-6785722
R-HSA-72306	tRNA processing	3	182	0.0116272	0.000785843	0.00157169	2	54	0.00356107	9606	Homo sapiens	MT-ND6;MT-CO3;MT-ND2		R-HSA-6786854;R-HSA-6785722
R-HSA-611105	Respiratory electron transport	3	196	0.0125216	0.000972963	0.00194593	8	47	0.00309945	9606	Homo sapiens	MT-ND6;MT-CO3;MT-ND2		R-HSA-163217;R-HSA-6799202;R-HSA-6799199;R-HSA-9865663;R-HSA-6799197;R-HSA-6799196;R-HSA-163214;R-HSA-6799179
R-HSA-422475	Axon guidance	4	566	0.0361592	0.00219305	0.00438611	2	295	0.019454	9606	Homo sapiens	RPS26;RPLP1;RPL28		R-HSA-9014652;R-HSA-9014610
R-HSA-6799198	Complex I biogenesis	2	71	0.00453587	0.00236665	0.00473331	5	14	0.000923239	9606	Homo sapiens	MT-ND6;MT-ND2		R-HSA-6799202;R-HSA-6799199;R-HSA-6799197;R-HSA-6799196;R-HSA-6799179
R-HSA-9675108	Nervous system development	4	602	0.0384591	0.00274432	0.00548863	2	321	0.0211686	9606	Homo sapiens	RPS26;RPLP1;RPL28		R-HSA-9014652;R-HSA-9014610
R-HSA-71291	Metabolism of amino acids and derivatives	4	643	0.0410784	0.00348173	0.00696345	2	286	0.0188605	9606	Homo sapiens	RPS26;RPLP1;RPL28		R-HSA-2408529;R-HSA-5333615
R-HSA-9824446	Viral Infection Pathways	5	1145	0.0731489	0.00461155	0.0092231	5	752	0.0495911	9606	Homo sapiens	RPS26;RPLP1;CALR;RPL28		R-HSA-192704;R-HSA-169921;R-HSA-9729232;R-HSA-192841;R-HSA-9729849
R-HSA-9837999	Mitochondrial protein degradation	2	104	0.00664409	0.0049792	0.00995841	2	20	0.00131891	9606	Homo sapiens	MT-ND6;MT-ND2		R-HSA-9839146;R-HSA-9839064
R-HSA-1428517	Aerobic respiration and respiratory electron transport	3	360	0.0229988	0.00544218	0.0108624	8	117	0.00771564	9606	Homo sapiens	MT-ND6;MT-CO3;MT-ND2		R-HSA-163217;R-HSA-6799202;R-HSA-6799199;R-HSA-9865663;R-HSA-6799197;R-HSA-6799196;R-HSA-163214;R-HSA-6799179
R-HSA-168316	Assembly of Viral Components at the Budding Site	1	7	0.000447199	0.00713123	0.0108624	1	17	0.00112108	9606	Homo sapiens	CALR		R-HSA-169921
R-HSA-381119	Unfolded Protein Response (UPR)	2	156	0.00996614	0.0108624	0.0108624	1	99	0.00652862	9606	Homo sapiens	CALR		R-HSA-1791082
R-HSA-450520	HuR (ELAVL1) binds and stabilizes mRNA	1	12	0.000766626	0.0121957	0.0121957	2	7	0.00046162	9606	Homo sapiens	SET		R-HSA-450595;R-HSA-450387
R-HSA-5663205	Infectious disease	5	1513	0.0966588	0.0148188	0.0148188	5	998	0.0658138	9606	Homo sapiens	RPS26;RPLP1;CALR;RPL28		R-HSA-192704;R-HSA-169921;R-HSA-9729232;R-HSA-192841;R-HSA-9729849
R-HSA-3000484	Scavenging by Class F Receptors	1	16	0.00102217	0.0162299	0.0162299	2	2	0.000131891	9606	Homo sapiens	CALR		R-HSA-2247514;R-HSA-2197645
R-HSA-168268	Virus Assembly and Release	1	20	0.00127771	0.0202486	0.0202486	1	21	0.00138486	9606	Homo sapiens	CALR		R-HSA-169921
R-HSA-9629569	Protein hydroxylation	1	25	0.00159714	0.0252504	0.0252504	1	10	0.000659457	9606	Homo sapiens	RPL28		R-HSA-9630967
R-HSA-9735869	SARS-CoV-1 modulates host translation machinery	1	41	0.00261931	0.0410956	0.0410956	1	3	0.000197837	9606	Homo sapiens	RPS26		R-HSA-9729232
R-HSA-901042	Calnexin/calreticulin cycle	1	41	0.00261931	0.0410956	0.0410956	3	13	0.000857294	9606	Homo sapiens	CALR		R-HSA-548890;R-HSA-901047;R-HSA-535717
R-HSA-983170	Antigen Presentation: Folding, assembly and peptide loading of class I MHC	1	41	0.00261931	0.0410956	0.0410956	3	16	0.00105513	9606	Homo sapiens	CALR		R-HSA-8951499;R-HSA-983161;R-HSA-983142
R-HSA-3000480	Scavenging by Class A Receptors	1	49	0.00313039	0.0489273	0.0489273	2	10	0.000659457	9606	Homo sapiens	CALR		R-HSA-2173778;R-HSA-2507854
R-HSA-72695	Formation of the ternary complex, and subsequently, the 43S complex	1	54	0.00344982	0.0537917	0.0537917	1	3	0.000197837	9606	Homo sapiens	RPS26		R-HSA-72691
R-HSA-2299718	Condensation of Prophase Chromosomes	1	54	0.00344982	0.0537917	0.0537917	1	10	0.000659457	9606	Homo sapiens	SET		R-HSA-2429719
R-HSA-532668	N-glycan trimming in the ER and Calnexin/Calreticulin cycle	1	57	0.00364147	0.0566991	0.0566991	3	18	0.00118702	9606	Homo sapiens	CALR		R-HSA-548890;R-HSA-901047;R-HSA-535717
R-HSA-9864848	Complex IV assembly	1	59	0.00376925	0.0586327	0.0586327	1	9	0.000593511	9606	Homo sapiens	MT-CO3		R-HSA-9865663
R-HSA-72649	Translation initiation complex formation	1	62	0.0039609	0.0615261	0.0615261	2	2	0.000131891	9606	Homo sapiens	RPS26		R-HSA-156808;R-HSA-157849
R-HSA-9754678	SARS-CoV-2 modulates host translation machinery	1	62	0.0039609	0.0615261	0.0615261	1	6	0.000395674	9606	Homo sapiens	RPS26		R-HSA-9729849
R-HSA-72702	Ribosomal scanning and start codon recognition	1	64	0.00408867	0.0634505	0.0634505	2	2	0.000131891	9606	Homo sapiens	RPS26		R-HSA-72697;R-HSA-72621
R-HSA-1430728	Metabolism	7	3752	0.239698	0.06536	0.06536	10	2354	0.155236	9606	Homo sapiens	RPS26;MT-ND6;RPLP1;MT-CO3;MT-ND2;RPL28		R-HSA-163217;R-HSA-2408529;R-HSA-6799202;R-HSA-6799199;R-HSA-9865663;R-HSA-6799197;R-HSA-6799196;R-HSA-163214;R-HSA-6799179;R-HSA-5333615
R-HSA-72662	Activation of the mRNA upon binding of the cap-binding complex and eIFs, and subsequent binding to 43S	1	66	0.00421644	0.0653711	0.0653711	2	6	0.000395674	9606	Homo sapiens	RPS26		R-HSA-156808;R-HSA-157849
R-HSA-450531	Regulation of mRNA stability by proteins that bind AU-rich elements	1	80	0.00511084	0.0787125	0.0787125	2	26	0.00171459	9606	Homo sapiens	SET		R-HSA-450595;R-HSA-450387
R-HSA-597592	Post-translational protein modification	4	1661	0.106114	0.0816137	0.0816137	7	594	0.0391717	9606	Homo sapiens	EIF5A;CALR;RPL28		R-HSA-548890;R-HSA-204647;R-HSA-204662;R-HSA-9630967;R-HSA-204617;R-HSA-901047;R-HSA-535717
R-HSA-9707564	Cytoprotection by HMOX1	1	91	0.00581358	0.0890696	0.0890696	2	22	0.0014508	9606	Homo sapiens	MT-CO3		R-HSA-9709406;R-HSA-163214
R-HSA-1266738	Developmental Biology	4	1719	0.109819	0.0902313	0.0902313	2	910	0.0600106	9606	Homo sapiens	RPS26;RPLP1;RPL28		R-HSA-9014652;R-HSA-9014610
R-HSA-1236974	ER-Phagosome pathway	1	93	0.00594135	0.0909409	0.0909409	3	10	0.000659457	9606	Homo sapiens	CALR		R-HSA-8951595;R-HSA-8863858;R-HSA-8863914
R-HSA-1236975	Antigen processing-Cross presentation	1	115	0.00734683	0.111289	0.111289	3	23	0.00151675	9606	Homo sapiens	CALR		R-HSA-8951595;R-HSA-8863858;R-HSA-8863914
R-HSA-9692914	SARS-CoV-1-host interactions	1	118	0.00753849	0.114031	0.114031	1	48	0.00316539	9606	Homo sapiens	RPS26		R-HSA-9729232
R-HSA-1643685	Disease	5	2651	0.169361	0.11959	0.11959	5	1938	0.127803	9606	Homo sapiens	RPS26;RPLP1;CALR;RPL28		R-HSA-192704;R-HSA-169921;R-HSA-9729232;R-HSA-192841;R-HSA-9729849
R-HSA-5628897	TP53 Regulates Metabolic Genes	1	128	0.00817735	0.123111	0.123111	1	34	0.00224215	9606	Homo sapiens	MT-CO3		R-HSA-163214
R-HSA-68875	Mitotic Prophase	1	134	0.00856066	0.128518	0.128518	1	34	0.00224215	9606	Homo sapiens	SET		R-HSA-2429719
R-HSA-2173782	Binding and Uptake of Ligands by Scavenger Receptors	1	168	0.0107328	0.15857	0.15857	4	33	0.00217621	9606	Homo sapiens	CALR		R-HSA-2173778;R-HSA-2247514;R-HSA-2507854;R-HSA-2197645
R-HSA-9678108	SARS-CoV-1 Infection	1	194	0.0123938	0.180892	0.180892	1	159	0.0104854	9606	Homo sapiens	RPS26		R-HSA-9729232
R-HSA-9705683	SARS-CoV-2-host interactions	1	248	0.0158436	0.225492	0.225492	1	67	0.00441836	9606	Homo sapiens	RPS26		R-HSA-9729849
R-HSA-9711123	Cellular response to chemical stress	1	287	0.0183351	0.256276	0.256276	2	173	0.0114086	9606	Homo sapiens	MT-CO3		R-HSA-9709406;R-HSA-163214
R-HSA-9694516	SARS-CoV-2 Infection	1	365	0.0233182	0.314434	0.314434	1	210	0.0138486	9606	Homo sapiens	RPS26		R-HSA-9729849
R-HSA-983169	Class I MHC mediated antigen processing & presentation	1	399	0.0254903	0.338426	0.338426	6	48	0.00316539	9606	Homo sapiens	CALR		R-HSA-8951595;R-HSA-8951499;R-HSA-8863858;R-HSA-983161;R-HSA-983142;R-HSA-8863914
R-HSA-68886	M Phase	1	403	0.0257459	0.341196	0.341196	1	96	0.00633078	9606	Homo sapiens	SET		R-HSA-2429719
R-HSA-446203	Asparagine N-linked glycosylation	1	433	0.0276624	0.361629	0.361629	3	145	0.00956212	9606	Homo sapiens	CALR		R-HSA-548890;R-HSA-901047;R-HSA-535717
R-HSA-3700989	Transcriptional Regulation by TP53	1	486	0.0310484	0.396283	0.396283	1	258	0.017014	9606	Homo sapiens	MT-CO3		R-HSA-163214
R-HSA-9679506	SARS-CoV Infections	1	572	0.0365425	0.448785	0.448785	2	401	0.0264442	9606	Homo sapiens	RPS26		R-HSA-9729232;R-HSA-9729849
R-HSA-69278	Cell Cycle, Mitotic	1	583	0.0372453	0.455183	0.455183	1	357	0.0235426	9606	Homo sapiens	SET		R-HSA-2429719
R-HSA-1640170	Cell Cycle	1	722	0.0461253	0.530256	0.530256	1	457	0.0301372	9606	Homo sapiens	SET		R-HSA-2429719
R-HSA-5653656	Vesicle-mediated transport	1	829	0.0529611	0.581317	0.581317	4	252	0.0166183	9606	Homo sapiens	CALR		R-HSA-2173778;R-HSA-2247514;R-HSA-2507854;R-HSA-2197645
R-HSA-1280218	Adaptive Immune System	1	920	0.0587747	0.6206	0.6206	6	265	0.0174756	9606	Homo sapiens	CALR		R-HSA-8951595;R-HSA-8951499;R-HSA-8863858;R-HSA-983161;R-HSA-983142;R-HSA-8863914
R-HSA-212436	Generic Transcription Pathway	1	1573	0.100492	0.816312	0.816312	1	880	0.0580322	9606	Homo sapiens	MT-CO3		R-HSA-163214
R-HSA-73857	RNA Polymerase II Transcription	1	1715	0.109564	0.843813	0.843813	1	941	0.0620549	9606	Homo sapiens	MT-CO3		R-HSA-163214
R-HSA-74160	Gene expression (Transcription)	1	1990	0.127132	0.886453	0.886453	1	1141	0.075244	9606	Homo sapiens	MT-CO3		R-HSA-163214
R-HSA-168256	Immune System	1	2653	0.169488	0.948769	0.948769	6	1723	0.113624	9606	Homo sapiens	CALR		R-HSA-8951595;R-HSA-8951499;R-HSA-8863858;R-HSA-983161;R-HSA-983142;R-HSA-8863914

## Sheet: Vein, C1, Significant
Pathway identifier	Pathway name	Entities FDR
	Immune System
R-HSA-983170	Antigen Presentation: Folding, assembly and peptide loading of class I MHC	0.0410956
	Developmental Biology
R-HSA-9675108	Nervous system development	0.00548863
R-HSA-422475	Axon guidance	0.00438611
R-HSA-376176	Signaling by ROBO receptors	0.00019271
R-HSA-9010553	Regulation of expression of SLITs and ROBOs	7.8318e-05
	Metabolism
R-HSA-611105	Respiratory electron transport	0.00194593
R-HSA-1428517	Aerobic respiration and respiratory electron transport	0.0108624
R-HSA-6799198	Complex I biogenesis	0.00473331
R-HSA-71291	Metabolism of amino acids and derivatives	0.00696345
R-HSA-2408557	Selenocysteine synthesis	2.91985e-05
R-HSA-2408522	Selenoamino acid metabolism	8.54733e-05
	Disease
R-HSA-5663205	Infectious disease	0.0148188
R-HSA-9824446	Viral Infection Pathways	0.0092231
R-HSA-168255	Influenza Infection	2.89602e-05
R-HSA-168268	Virus Assembly and Release	0.0202486
R-HSA-168316	Assembly of Viral Components at the Budding Site	0.0108624
R-HSA-168273	Influenza Viral RNA Transcription and Replication	7.8318e-05
R-HSA-192823	Viral mRNA Translation	2.91985e-05
R-HSA-9735869	SARS-CoV-1 modulates host translation machinery	0.0410956
	Metabolism of proteins
R-HSA-392499	Metabolism of proteins	0.000325918
R-HSA-72766	Translation	0.000649831
R-HSA-156842	Eukaryotic Translation Elongation	2.91985e-05
R-HSA-156902	Peptide chain elongation	2.91985e-05
R-HSA-72764	Eukaryotic Translation Termination	2.91985e-05
R-HSA-72613	Eukaryotic Translation Initiation	3.19762e-05
R-HSA-1799339	SRP-dependent cotranslational protein targeting to membrane	2.91985e-05
R-HSA-72737	Cap-dependent Translation Initiation	3.19762e-05
R-HSA-72689	Formation of a pool of free 40S subunits	2.91985e-05
R-HSA-72706	GTP hydrolysis and joining of the 60S ribosomal subunit	2.91985e-05
R-HSA-156827	L13a-mediated translational silencing of Ceruloplasmin expression	2.91985e-05
R-HSA-9837999	Mitochondrial protein degradation	0.00995841
R-HSA-163841	Gamma carboxylation, hypusinylation, hydroxylation, and arylsulfatase activation	0.000235986
R-HSA-9629569	Protein hydroxylation	0.0252504
R-HSA-204626	Hypusine synthesis from eIF5A-lysine	0.000210069
R-HSA-901042	Calnexin/calreticulin cycle	0.0410956
	Vesicle-mediated transport
R-HSA-3000484	Scavenging by Class F Receptors	0.0162299
R-HSA-3000480	Scavenging by Class A Receptors	0.0489273
	Cellular responses to stimuli
R-HSA-2262752	Cellular responses to stress	0.000113964
R-HSA-8953897	Cellular responses to stimuli	0.000218431
R-HSA-381119	Unfolded Protein Response (UPR)	0.0108624
R-HSA-381183	ATF6 (ATF6-alpha) activates chaperone genes	0.000218431
R-HSA-381033	ATF6 (ATF6-alpha) activates chaperones	0.000280229
R-HSA-9711097	Cellular response to starvation	7.8318e-05
R-HSA-9633012	Response of EIF2AK4 (GCN2) to amino acid deficiency	2.91985e-05
	Metabolism of RNA
R-HSA-72306	tRNA processing	0.00157169
R-HSA-6785470	tRNA processing in the mitochondrion	5.17508e-05
R-HSA-927802	Nonsense-Mediated Decay (NMD)	3.19762e-05
R-HSA-975957	Nonsense Mediated Decay (NMD) enhanced by the Exon Junction Complex (EJC)	3.19762e-05
R-HSA-975956	Nonsense Mediated Decay (NMD) independent of the Exon Junction Complex (EJC)	2.91985e-05
R-HSA-72312	rRNA processing	9.67118e-06
R-HSA-8953854	Metabolism of RNA	2.47854e-05
R-HSA-6791226	Major pathway of rRNA processing in the nucleolus and cytosol	0.000103319
R-HSA-8868773	rRNA processing in the nucleus and cytosol	0.000147025
R-HSA-8868766	rRNA processing in the mitochondrion	0.00153032
R-HSA-450520	HuR (ELAVL1) binds and stabilizes mRNA	0.0121957
R-HSA-9837092	FASTK family proteins regulate processing and stability of mitochondrial RNAs	2.89602e-05
R-HSA-9836573	Mitochondrial RNA degradation	2.91985e-05

## Sheet: Peripheral, C2
Pathway identifier	Pathway name	#Entities found	#Entities total	Entities ratio	Entities pValue	Entities FDR	#Reactions found	#Reactions total	Reactions ratio	Species identifier	Species name	Submitted entities found	Mapped entities	Found reaction identifiers
R-HSA-6798695	Neutrophil degranulation	8	478	0.0305373	0.000587296	0.154362	6	10	0.000659457	9606	Homo sapiens	ADGRE5;RNASET2;COTL1;MNDA;LTA4H;CD68;CTSS;CPPED1		R-HSA-6798743;R-HSA-6798739;R-HSA-6800434;R-HSA-6798751;R-HSA-6798748;R-HSA-6798745
R-HSA-8939246	RUNX1 regulates transcription of genes involved in differentiation of myeloid cells	2	11	0.000702741	0.000908013	0.154362	2	7	0.00046162	9606	Homo sapiens	PRKCB		R-HSA-8939066;R-HSA-8939054
R-HSA-168249	Innate Immune System	13	1334	0.0852233	0.00192813	0.202428	62	744	0.0490636	9606	Homo sapiens	TLR1;FCGR3A;ADGRE5;ARPC2;RNASET2;COTL1;TXNIP;MNDA;LTA4H;CD68;CTSS;CPPED1		R-HSA-2029466;R-HSA-2029467;R-HSA-975880;R-HSA-975878;R-HSA-975879;R-HSA-1974676;R-HSA-2029458;R-HSA-166286;R-HSA-975874;R-HSA-2029459;R-HSA-166284;R-HSA-2029457;R-HSA-975873;R-HSA-2559414;R-HSA-2029452;R-HSA-2029453;R-HSA-2029451;R-HSA-2029449;R-HSA-2197690;R-HSA-1678981;R-HSA-937022;R-HSA-2029476;R-HSA-166072;R-HSA-5432814;R-HSA-2029473;R-HSA-166082;R-HSA-2201316;R-HSA-2029272;R-HSA-1861595;R-H…
R-HSA-9702518	STAT5 activation downstream of FLT3 ITD mutants	2	21	0.0013416	0.00322623	0.202428	1	14	0.000923239	9606	Homo sapiens	PIM1		R-HSA-9703436
R-HSA-168256	Immune System	19	2653	0.169488	0.00566388	0.202428	81	1723	0.113624	9606	Homo sapiens	PRKCB;RNASET2;TAP1;CTSS;CPPED1;TLR1;FCGR3A;ADGRE5;ARPC2;PIM1;COTL1;TXNIP;MNDA;LTA4H;TRIM38;CD68		R-HSA-2029466;R-HSA-2029467;R-HSA-975880;R-HSA-975878;R-HSA-975879;R-HSA-1974676;R-HSA-2029458;R-HSA-166286;R-HSA-975874;R-HSA-2130349;R-HSA-2029459;R-HSA-166284;R-HSA-2029457;R-HSA-975873;R-HSA-8863895;R-HSA-2559414;R-HSA-2029452;R-HSA-2029453;R-HSA-2029451;R-HSA-2029449;R-HSA-2197690;R-HSA-1678981;R-HSA-8951595;R-HSA-1031716;R-HSA-8863914;R-HSA-1031713;R-HSA-937022;R-HSA-2130706;R-HSA-2029476;R…
R-HSA-9703648	Signaling by FLT3 ITD and TKD mutants	2	30	0.00191657	0.00643549	0.202428	1	24	0.0015827	9606	Homo sapiens	PIM1		R-HSA-9703436
R-HSA-9703465	Signaling by FLT3 fusion proteins	2	32	0.00204434	0.00728515	0.202428	1	18	0.00118702	9606	Homo sapiens	PIM1		R-HSA-9703436
R-HSA-72163	mRNA Splicing - Major Pathway	4	213	0.0136076	0.0102261	0.202428	9	10	0.000659457	9606	Homo sapiens	DDX5;RBM5;SNRPA;SF1		R-HSA-9770132;R-HSA-9770119;R-HSA-9770129;R-HSA-9770145;R-HSA-9770131;R-HSA-9770141;R-HSA-9770236;R-HSA-9770847;R-HSA-9770142
R-HSA-6804758	Regulation of TP53 Activity through Acetylation	2	39	0.00249154	0.010631	0.202428	7	14	0.000923239	9606	Homo sapiens	KAT6A;PIP4K2A		R-HSA-6805638;R-HSA-6805620;R-HSA-6811522;R-HSA-6805650;R-HSA-8877692;R-HSA-8877691;R-HSA-6805640
R-HSA-1236975	Antigen processing-Cross presentation	3	115	0.00734683	0.0108643	0.202428	6	23	0.00151675	9606	Homo sapiens	TLR1;TAP1;CTSS		R-HSA-8863895;R-HSA-8951595;R-HSA-8863858;R-HSA-1236948;R-HSA-1236949;R-HSA-8863914
R-HSA-3315487	SMAD2/3 MH2 Domain Mutants in Cancer	1	3	0.000191657	0.0118135	0.202428	1	1	6.59457e-05	9606	Homo sapiens	SMAD2		R-HSA-3315483
R-HSA-3304347	Loss of Function of SMAD4 in Cancer	1	3	0.000191657	0.0118135	0.202428	1	1	6.59457e-05	9606	Homo sapiens	SMAD2		R-HSA-3311014
R-HSA-3311021	SMAD4 MH2 Domain Mutants in Cancer	1	3	0.000191657	0.0118135	0.202428	1	1	6.59457e-05	9606	Homo sapiens	SMAD2		R-HSA-3311014
R-HSA-72172	mRNA Splicing	4	224	0.0143104	0.0121138	0.202428	9	15	0.000989185	9606	Homo sapiens	DDX5;RBM5;SNRPA;SF1		R-HSA-9770132;R-HSA-9770119;R-HSA-9770129;R-HSA-9770145;R-HSA-9770131;R-HSA-9770141;R-HSA-9770236;R-HSA-9770847;R-HSA-9770142
R-HSA-9682385	FLT3 signaling in disease	2	43	0.00274708	0.0127936	0.202428	1	52	0.00342917	9606	Homo sapiens	PIM1		R-HSA-9703436
R-HSA-452723	Transcriptional regulation of pluripotent stem cells	2	45	0.00287485	0.0139408	0.202428	4	35	0.0023081	9606	Homo sapiens	SMAD2;SF1		R-HSA-452838;R-HSA-1112609;R-HSA-480204;R-HSA-452392
R-HSA-5602358	Diseases associated with the TLR signaling cascade	2	47	0.00300262	0.015131	0.202428	4	14	0.000923239	9606	Homo sapiens	TLR1		R-HSA-5602353;R-HSA-5602383;R-HSA-5602606;R-HSA-5602603
R-HSA-5260271	Diseases of Immune System	2	47	0.00300262	0.015131	0.202428	4	14	0.000923239	9606	Homo sapiens	TLR1		R-HSA-5602353;R-HSA-5602383;R-HSA-5602606;R-HSA-5602603
R-HSA-9820841	M-decay: degradation of maternal mRNAs by maternally stored factors	2	48	0.0030665	0.015742	0.202428	4	7	0.00046162	9606	Homo sapiens	CNOT7;ZFP36L2		R-HSA-9822311;R-HSA-9819200;R-HSA-9817692;R-HSA-9822335
R-HSA-5603037	IRAK4 deficiency (TLR5)	1	5	0.000319428	0.0196128	0.202428	1	1	6.59457e-05	9606	Homo sapiens	TLR1		R-HSA-5602603
R-HSA-3656532	TGFBR1 KD Mutants in Cancer	1	6	0.000383313	0.0234897	0.202428	1	1	6.59457e-05	9606	Homo sapiens	SMAD2		R-HSA-3656523
R-HSA-3304356	SMAD2/3 Phosphorylation Motif Mutants in Cancer	1	7	0.000447199	0.0273515	0.202428	1	1	6.59457e-05	9606	Homo sapiens	SMAD2		R-HSA-3304394
R-HSA-3656534	Loss of Function of TGFBR1 in Cancer	1	7	0.000447199	0.0273515	0.202428	1	2	0.000131891	9606	Homo sapiens	SMAD2		R-HSA-3656523
R-HSA-72203	Processing of Capped Intron-Containing Pre-mRNA	4	299	0.0191018	0.0309435	0.202428	9	34	0.00224215	9606	Homo sapiens	DDX5;RBM5;SNRPA;SF1		R-HSA-9770132;R-HSA-9770119;R-HSA-9770129;R-HSA-9770145;R-HSA-9770131;R-HSA-9770141;R-HSA-9770236;R-HSA-9770847;R-HSA-9770142
R-HSA-3304349	Loss of Function of SMAD2/3 in Cancer	1	8	0.000511084	0.0311983	0.202428	2	2	0.000131891	9606	Homo sapiens	SMAD2		R-HSA-3304394;R-HSA-3315483
R-HSA-3304351	Signaling by TGF-beta Receptor Complex in Cancer	1	9	0.00057497	0.0350301	0.202428	4	7	0.00046162	9606	Homo sapiens	SMAD2		R-HSA-3311014;R-HSA-3304394;R-HSA-3315483;R-HSA-3656523
R-HSA-195253	Degradation of beta-catenin by the destruction complex	2	78	0.00498307	0.0385529	0.202428	17	23	0.00151675	9606	Homo sapiens	TLE4;CSNK1A1		R-HSA-4649028;R-HSA-195300;R-HSA-2130279;R-HSA-195275;R-HSA-4641231;R-HSA-195304;R-HSA-2130282;R-HSA-5229348;R-HSA-4641229;R-HSA-2130286;R-HSA-5229343;R-HSA-195283;R-HSA-195251;R-HSA-195280;R-HSA-195318;R-HSA-195287;R-HSA-8944349
R-HSA-114516	Disinhibition of SNARE formation	1	10	0.000638855	0.038847	0.202428	2	2	0.000131891	9606	Homo sapiens	PRKCB		R-HSA-114683;R-HSA-114684
R-HSA-112313	Neurotransmitter uptake and metabolism In glial cells	1	10	0.000638855	0.038847	0.202428	1	3	0.000197837	9606	Homo sapiens	SLC38A1		R-HSA-212614
R-HSA-210455	Astrocytic Glutamate-Glutamine Uptake And Metabolism	1	10	0.000638855	0.038847	0.202428	1	3	0.000197837	9606	Homo sapiens	SLC38A1		R-HSA-212614
R-HSA-8847453	Synthesis of PIPs in the nucleus	1	10	0.000638855	0.038847	0.202428	1	3	0.000197837	9606	Homo sapiens	PIP4K2A		R-HSA-6811522
R-HSA-110357	Displacement of DNA glycosylase by APEX1	1	10	0.000638855	0.038847	0.202428	1	8	0.000527565	9606	Homo sapiens	MBD4		R-HSA-110353
R-HSA-193634	Axonal growth inhibition (RHOA activation)	1	11	0.000702741	0.0426491	0.202428	3	6	0.000395674	9606	Homo sapiens	RTN4		R-HSA-9012761;R-HSA-193696;R-HSA-193655
R-HSA-193697	p75NTR regulates axonogenesis	1	12	0.000766626	0.0464363	0.202428	3	8	0.000527565	9606	Homo sapiens	RTN4		R-HSA-9012761;R-HSA-193696;R-HSA-193655
R-HSA-168898	Toll-like Receptor Cascades	3	210	0.013416	0.050909	0.202428	32	217	0.0143102	9606	Homo sapiens	TLR1;CTSS		R-HSA-166082;R-HSA-2201316;R-HSA-975880;R-HSA-975878;R-HSA-166091;R-HSA-975879;R-HSA-2201322;R-HSA-166286;R-HSA-975874;R-HSA-166284;R-HSA-975873;R-HSA-1678920;R-HSA-2559414;R-HSA-2262775;R-HSA-166362;R-HSA-166363;R-HSA-2262777;R-HSA-1678981;R-HSA-975852;R-HSA-975853;R-HSA-166119;R-HSA-937059;R-HSA-937022;R-HSA-168947;R-HSA-975866;R-HSA-168951;R-HSA-975865;R-HSA-937079;R-HSA-166072;R-HSA-975861;R-…
R-HSA-1236974	ER-Phagosome pathway	2	93	0.00594135	0.0527944	0.202428	5	10	0.000659457	9606	Homo sapiens	TLR1;TAP1		R-HSA-8863895;R-HSA-8951595;R-HSA-8863858;R-HSA-1236949;R-HSA-8863914
R-HSA-5467340	AXIN missense mutants destabilize the destruction complex	1	14	0.000894397	0.0539666	0.202428	1	1	6.59457e-05	9606	Homo sapiens	CSNK1A1		R-HSA-4839734
R-HSA-5467348	Truncations of AMER1 destabilize the destruction complex	1	14	0.000894397	0.0539666	0.202428	1	1	6.59457e-05	9606	Homo sapiens	CSNK1A1		R-HSA-4839746
R-HSA-5467337	APC truncation mutants have impaired AXIN binding	1	14	0.000894397	0.0539666	0.202428	1	1	6.59457e-05	9606	Homo sapiens	CSNK1A1		R-HSA-4791278
R-HSA-4839744	Signaling by APC mutants	1	14	0.000894397	0.0539666	0.202428	1	2	0.000131891	9606	Homo sapiens	CSNK1A1		R-HSA-4791278
R-HSA-5339716	Signaling by GSK3beta mutants	1	15	0.000958283	0.0577098	0.202428	1	1	6.59457e-05	9606	Homo sapiens	CSNK1A1		R-HSA-5339713
R-HSA-4839748	Signaling by AMER1 mutants	1	15	0.000958283	0.0577098	0.202428	1	2	0.000131891	9606	Homo sapiens	CSNK1A1		R-HSA-4839746
R-HSA-4839735	Signaling by AXIN mutants	1	15	0.000958283	0.0577098	0.202428	1	2	0.000131891	9606	Homo sapiens	CSNK1A1		R-HSA-4839734
R-HSA-1236977	Endosomal/Vacuolar pathway	1	15	0.000958283	0.0577098	0.202428	1	4	0.000263783	9606	Homo sapiens	CTSS		R-HSA-1236948
R-HSA-5663202	Diseases of signal transduction by growth factor receptors and second messengers	5	533	0.034051	0.0599527	0.202428	37	516	0.034028	9606	Homo sapiens	SMAD2;APBB1IP;CSNK1A1;PIM1		R-HSA-6802919;R-HSA-9656211;R-HSA-6802918;R-HSA-9656209;R-HSA-9656215;R-HSA-6802914;R-HSA-6803234;R-HSA-9656214;R-HSA-6803233;R-HSA-6802912;R-HSA-6802926;R-HSA-6802925;R-HSA-4839746;R-HSA-6802922;R-HSA-6802921;R-HSA-5339713;R-HSA-6802935;R-HSA-6802934;R-HSA-6802933;R-HSA-6802932;R-HSA-3311014;R-HSA-9703436;R-HSA-6802943;R-HSA-6802942;R-HSA-4839635;R-HSA-4839634;R-HSA-4839638;R-HSA-4791278;R-HSA-3…
R-HSA-4839743	Signaling by CTNNB1 phospho-site mutants	1	16	0.00102217	0.0614385	0.202428	4	4	0.000263783	9606	Homo sapiens	CSNK1A1		R-HSA-4827388;R-HSA-4839635;R-HSA-4839634;R-HSA-4839638
R-HSA-5358751	CTNNB1 S45 mutants aren't phosphorylated	1	16	0.00102217	0.0614385	0.202428	1	1	6.59457e-05	9606	Homo sapiens	CSNK1A1		R-HSA-4827388
R-HSA-5358749	CTNNB1 S37 mutants aren't phosphorylated	1	16	0.00102217	0.0614385	0.202428	1	1	6.59457e-05	9606	Homo sapiens	CSNK1A1		R-HSA-4839635
R-HSA-5358752	CTNNB1 T41 mutants aren't phosphorylated	1	16	0.00102217	0.0614385	0.202428	1	1	6.59457e-05	9606	Homo sapiens	CSNK1A1		R-HSA-4839638
R-HSA-5358747	CTNNB1 S33 mutants aren't phosphorylated	1	16	0.00102217	0.0614385	0.202428	1	1	6.59457e-05	9606	Homo sapiens	CSNK1A1		R-HSA-4839634
R-HSA-4641265	Repression of WNT target genes	1	16	0.00102217	0.0614385	0.202428	5	7	0.00046162	9606	Homo sapiens	TLE4		R-HSA-4649028;R-HSA-8944349;R-HSA-4641231;R-HSA-5229348;R-HSA-4641229
R-HSA-1679131	Trafficking and processing of endosomal TLR	1	16	0.00102217	0.0614385	0.202428	2	7	0.00046162	9606	Homo sapiens	CTSS		R-HSA-1678920;R-HSA-1678981
R-HSA-9617629	Regulation of FOXO transcriptional activity by acetylation	1	16	0.00102217	0.0614385	0.202428	1	9	0.000593511	9606	Homo sapiens	TXNIP		R-HSA-9617735
R-HSA-9796292	Formation of axial mesoderm	1	17	0.00108605	0.0651526	0.202428	2	4	0.000263783	9606	Homo sapiens	SMAD2		R-HSA-9796209;R-HSA-9796225
R-HSA-6811555	PI5P Regulates TP53 Acetylation	1	17	0.00108605	0.0651526	0.202428	3	8	0.000527565	9606	Homo sapiens	PIP4K2A		R-HSA-6811522;R-HSA-8877692;R-HSA-8877691
R-HSA-9682706	Replication of the SARS-CoV-1 genome	1	17	0.00108605	0.0651526	0.202428	1	21	0.00138486	9606	Homo sapiens	DDX5		R-HSA-9682631
R-HSA-9018681	Biosynthesis of protectins	1	18	0.00114994	0.0688522	0.202428	2	6	0.000395674	9606	Homo sapiens	LTA4H		R-HSA-9024890;R-HSA-9020257
R-HSA-9023661	Biosynthesis of E-series 18(R)-resolvins	1	18	0.00114994	0.0688522	0.202428	1	7	0.00046162	9606	Homo sapiens	LTA4H		R-HSA-9018877
R-HSA-9679514	SARS-CoV-1 Genome Replication and Transcription	1	18	0.00114994	0.0688522	0.202428	1	26	0.00171459	9606	Homo sapiens	DDX5		R-HSA-9682631
R-HSA-3214847	HATs acetylate histones	2	110	0.00702741	0.070808	0.202428	3	15	0.000989185	9606	Homo sapiens	KAT6A;MSL1		R-HSA-3318486;R-HSA-3321883;R-HSA-5579023
R-HSA-9614085	FOXO-mediated transcription	2	110	0.00702741	0.070808	0.202428	9	85	0.00560538	9606	Homo sapiens	SMAD2;TXNIP		R-HSA-9625520;R-HSA-9625510;R-HSA-9617735;R-HSA-9618004;R-HSA-9618021;R-HSA-9625749;R-HSA-9617838;R-HSA-9617996;R-HSA-9625693
R-HSA-196299	Beta-catenin phosphorylation cascade	1	19	0.00121382	0.0725374	0.202428	4	4	0.000263783	9606	Homo sapiens	CSNK1A1		R-HSA-195283;R-HSA-195318;R-HSA-195287;R-HSA-195300
R-HSA-1502540	Signaling by Activin	1	19	0.00121382	0.0725374	0.202428	4	10	0.000659457	9606	Homo sapiens	SMAD2		R-HSA-1549526;R-HSA-173488;R-HSA-1225919;R-HSA-170847
R-HSA-8878171	Transcriptional regulation by RUNX1	3	246	0.0157158	0.0741854	0.202428	3	132	0.00870483	9606	Homo sapiens	RYBP;PRKCB		R-HSA-8939066;R-HSA-8939054;R-HSA-8937989
R-HSA-354194	GRB2:SOS provides linkage to MAPK signaling for Integrins	1	20	0.00127771	0.0762083	0.202428	2	2	0.000131891	9606	Homo sapiens	APBB1IP		R-HSA-354165;R-HSA-354087
R-HSA-434316	Fatty Acids bound to GPR40 (FFAR1) regulate insulin secretion	1	20	0.00127771	0.0762083	0.202428	4	6	0.000395674	9606	Homo sapiens	GNAQ		R-HSA-400023;R-HSA-416530;R-HSA-399998;R-HSA-400027
R-HSA-399997	Acetylcholine regulates insulin secretion	1	20	0.00127771	0.0762083	0.202428	4	7	0.00046162	9606	Homo sapiens	GNAQ		R-HSA-400023;R-HSA-399998;R-HSA-400027;R-HSA-399995
R-HSA-5635838	Activation of SMO	1	20	0.00127771	0.0762083	0.202428	5	9	0.000593511	9606	Homo sapiens	CSNK1A1		R-HSA-5633040;R-HSA-5632672;R-HSA-5632674;R-HSA-5632671;R-HSA-5632670
R-HSA-5099900	WNT5A-dependent internalization of FZD4	1	20	0.00127771	0.0762083	0.202428	1	5	0.000329728	9606	Homo sapiens	PRKCB		R-HSA-5138432
R-HSA-9690406	Transcriptional regulation of testis differentiation	1	21	0.0013416	0.0798649	0.202428	7	18	0.00118702	9606	Homo sapiens	SF1		R-HSA-9693009;R-HSA-9692241;R-HSA-9692135;R-HSA-9690404;R-HSA-9690395;R-HSA-9692250;R-HSA-9690414
R-HSA-372708	p130Cas linkage to MAPK signaling for integrins	1	22	0.00140548	0.0835073	0.202428	3	3	0.000197837	9606	Homo sapiens	APBB1IP		R-HSA-372693;R-HSA-372705;R-HSA-372697
R-HSA-9020265	Biosynthesis of aspirin-triggered D-series resolvins	1	22	0.00140548	0.0835073	0.202428	2	10	0.000659457	9606	Homo sapiens	LTA4H		R-HSA-9020252;R-HSA-9020270
R-HSA-9694686	Replication of the SARS-CoV-2 genome	1	22	0.00140548	0.0835073	0.202428	1	22	0.0014508	9606	Homo sapiens	DDX5		R-HSA-9694406
R-HSA-416993	Trafficking of GluR2-containing AMPA receptors	1	23	0.00146937	0.0871354	0.202428	2	3	0.000197837	9606	Homo sapiens	PRKCB		R-HSA-421007;R-HSA-416639
R-HSA-4419969	Depolymerization of the Nuclear Lamina	1	23	0.00146937	0.0871354	0.202428	2	6	0.000395674	9606	Homo sapiens	PRKCB		R-HSA-5229194;R-HSA-5223304
R-HSA-9754189	Germ layer formation at gastrulation	1	24	0.00153325	0.0907495	0.202428	6	11	0.000725402	9606	Homo sapiens	SMAD2		R-HSA-9756948;R-HSA-9756724;R-HSA-9758501;R-HSA-9754480;R-HSA-452353;R-HSA-480378
R-HSA-844456	The NLRP3 inflammasome	1	24	0.00153325	0.0907495	0.202428	3	18	0.00118702	9606	Homo sapiens	TXNIP		R-HSA-1250272;R-HSA-1250264;R-HSA-1250253
R-HSA-9694631	Maturation of nucleoprotein	1	24	0.00153325	0.0907495	0.202428	1	14	0.000923239	9606	Homo sapiens	CSNK1A1		R-HSA-9729318
R-HSA-9694682	SARS-CoV-2 Genome Replication and Transcription	1	24	0.00153325	0.0907495	0.202428	1	28	0.00184648	9606	Homo sapiens	DDX5		R-HSA-9694406
R-HSA-9823730	Formation of definitive endoderm	1	25	0.00159714	0.0943494	0.202428	12	13	0.000857294	9606	Homo sapiens	SMAD2		R-HSA-9823989;R-HSA-9823959;R-HSA-9823958;R-HSA-9823729;R-HSA-9823952;R-HSA-9823836;R-HSA-9823966;R-HSA-9823950;R-HSA-9823849;R-HSA-9823977;R-HSA-9823992;R-HSA-9824472
R-HSA-1181150	Signaling by NODAL	1	25	0.00159714	0.0943494	0.202428	5	12	0.000791348	9606	Homo sapiens	SMAD2		R-HSA-173488;R-HSA-1535903;R-HSA-1181355;R-HSA-1225919;R-HSA-170847
R-HSA-202040	G-protein activation	1	26	0.00166102	0.0979353	0.202428	6	6	0.000395674	9606	Homo sapiens	GNAQ		R-HSA-167408;R-HSA-167415;R-HSA-167429;R-HSA-167419;R-HSA-167433;R-HSA-112271
R-HSA-5602498	MyD88 deficiency (TLR2/4)	1	26	0.00166102	0.0979353	0.202428	2	2	0.000131891	9606	Homo sapiens	TLR1		R-HSA-5602383;R-HSA-5602606
R-HSA-9018896	Biosynthesis of E-series 18(S)-resolvins	1	26	0.00166102	0.0979353	0.202428	1	9	0.000593511	9606	Homo sapiens	LTA4H		R-HSA-9018862
R-HSA-68875	Mitotic Prophase	2	134	0.00856066	0.0990373	0.202428	3	34	0.00224215	9606	Homo sapiens	NUMA1;PRKCB		R-HSA-380278;R-HSA-5229194;R-HSA-5223304
R-HSA-5603041	IRAK4 deficiency (TLR2/4)	1	27	0.00172491	0.101507	0.202428	1	1	6.59457e-05	9606	Homo sapiens	TLR1		R-HSA-5602353
R-HSA-9617828	FOXO-mediated transcription of cell cycle genes	1	27	0.00172491	0.101507	0.202428	6	22	0.0014508	9606	Homo sapiens	SMAD2		R-HSA-9625520;R-HSA-9625510;R-HSA-9618004;R-HSA-9618021;R-HSA-9617838;R-HSA-9617996
R-HSA-9816359	Maternal to zygotic transition (MZT)	2	137	0.00875232	0.102761	0.202428	4	46	0.0030335	9606	Homo sapiens	CNOT7;ZFP36L2		R-HSA-9822311;R-HSA-9819200;R-HSA-9817692;R-HSA-9822335
R-HSA-400451	Free fatty acids regulate insulin secretion	1	28	0.00178879	0.105065	0.202428	4	8	0.000527565	9606	Homo sapiens	GNAQ		R-HSA-400023;R-HSA-416530;R-HSA-399998;R-HSA-400027
R-HSA-2173788	Downregulation of TGF-beta receptor signaling	1	28	0.00178879	0.105065	0.202428	7	28	0.00184648	9606	Homo sapiens	SMAD2		R-HSA-173542;R-HSA-2176452;R-HSA-2187401;R-HSA-2187355;R-HSA-2176445;R-HSA-2187405;R-HSA-2187358
R-HSA-9018676	Biosynthesis of D-series resolvins	1	28	0.00178879	0.105065	0.202428	2	11	0.000725402	9606	Homo sapiens	LTA4H		R-HSA-9020253;R-HSA-9020258
R-HSA-6804115	TP53 regulates transcription of additional cell cycle genes whose exact role in the p53 pathway remain uncertain	1	28	0.00178879	0.105065	0.202428	1	14	0.000923239	9606	Homo sapiens	CNOT7		R-HSA-6798044
R-HSA-76002	Platelet activation, signaling and aggregation	3	293	0.0187185	0.110382	0.202428	34	119	0.00784753	9606	Homo sapiens	APBB1IP;PRKCB;GNAQ		R-HSA-443910;R-HSA-396996;R-HSA-443905;R-HSA-429441;R-HSA-428750;R-HSA-354060;R-HSA-354124;R-HSA-428749;R-HSA-428941;R-HSA-397835;R-HSA-372693;R-HSA-418581;R-HSA-418579;R-HSA-428752;R-HSA-418576;R-HSA-354066;R-HSA-354077;R-HSA-372697;R-HSA-354073;R-HSA-354149;R-HSA-429415;R-HSA-354087;R-HSA-372705;R-HSA-432096;R-HSA-377644;R-HSA-377641;R-HSA-377640;R-HSA-377643;R-HSA-354165;R-HSA-354097;R-HSA-114…
R-HSA-418592	ADP signalling through P2Y purinoceptor 1	1	30	0.00191657	0.11214	0.202428	4	7	0.00046162	9606	Homo sapiens	GNAQ		R-HSA-418581;R-HSA-418579;R-HSA-418576;R-HSA-428941
R-HSA-428930	Thromboxane signalling through TP receptor	1	30	0.00191657	0.11214	0.202428	3	8	0.000527565	9606	Homo sapiens	GNAQ		R-HSA-428752;R-HSA-428750;R-HSA-428749
R-HSA-429947	Deadenylation of mRNA	1	30	0.00191657	0.11214	0.202428	1	4	0.000263783	9606	Homo sapiens	CNOT7		R-HSA-429955
R-HSA-5218921	VEGFR2 mediated cell proliferation	1	31	0.00198045	0.115656	0.202428	4	12	0.000791348	9606	Homo sapiens	PRKCB		R-HSA-5218813;R-HSA-5218823;R-HSA-5218805;R-HSA-5218821
R-HSA-9658195	Leishmania infection	3	301	0.0192295	0.117124	0.202428	22	95	0.00626484	9606	Homo sapiens	FCGR3A;ARPC2;TXNIP		R-HSA-9664275;R-HSA-9664273;R-HSA-2029466;R-HSA-9664278;R-HSA-9664406;R-HSA-442592;R-HSA-1861595;R-HSA-9666458;R-HSA-9666426;R-HSA-9666425;R-HSA-1250264;R-HSA-9666430;R-HSA-9666428;R-HSA-9666435;R-HSA-1250272;R-HSA-9664261;R-HSA-2197690;R-HSA-9664271;R-HSA-9664270;R-HSA-1250253;R-HSA-2029473;R-HSA-9664268
R-HSA-9824443	Parasitic Infection Pathways	3	301	0.0192295	0.117124	0.202428	22	95	0.00626484	9606	Homo sapiens	FCGR3A;ARPC2;TXNIP		R-HSA-9664275;R-HSA-9664273;R-HSA-2029466;R-HSA-9664278;R-HSA-9664406;R-HSA-442592;R-HSA-1861595;R-HSA-9666458;R-HSA-9666426;R-HSA-9666425;R-HSA-1250264;R-HSA-9666430;R-HSA-9666428;R-HSA-9666435;R-HSA-1250272;R-HSA-9664261;R-HSA-2197690;R-HSA-9664271;R-HSA-9664270;R-HSA-1250253;R-HSA-2029473;R-HSA-9664268
R-HSA-9615933	Postmitotic nuclear pore complex (NPC) reformation	1	32	0.00204434	0.119159	0.202428	1	10	0.000659457	9606	Homo sapiens	PIM1		R-HSA-9624845
R-HSA-4641262	Disassembly of the destruction complex and recruitment of AXIN to the membrane	1	33	0.00210822	0.122649	0.202428	2	7	0.00046162	9606	Homo sapiens	CSNK1A1		R-HSA-201685;R-HSA-3601585
R-HSA-622312	Inflammasomes	1	34	0.00217211	0.126124	0.202428	3	28	0.00184648	9606	Homo sapiens	TXNIP		R-HSA-1250272;R-HSA-1250264;R-HSA-1250253
R-HSA-9664422	FCGR3A-mediated phagocytosis	2	157	0.01003	0.128509	0.202428	15	27	0.00178053	9606	Homo sapiens	FCGR3A;ARPC2		R-HSA-9664275;R-HSA-9664273;R-HSA-2029466;R-HSA-9664406;R-HSA-442592;R-HSA-1861595;R-HSA-9666458;R-HSA-9666426;R-HSA-9666425;R-HSA-9666430;R-HSA-9666428;R-HSA-9666435;R-HSA-9664261;R-HSA-2197690;R-HSA-2029473
R-HSA-9664417	Leishmania phagocytosis	2	157	0.01003	0.128509	0.202428	15	27	0.00178053	9606	Homo sapiens	FCGR3A;ARPC2		R-HSA-9664275;R-HSA-9664273;R-HSA-2029466;R-HSA-9664406;R-HSA-442592;R-HSA-1861595;R-HSA-9666458;R-HSA-9666426;R-HSA-9666425;R-HSA-9666430;R-HSA-9666428;R-HSA-9666435;R-HSA-9664261;R-HSA-2197690;R-HSA-2029473
R-HSA-9664407	Parasite infection	2	157	0.01003	0.128509	0.202428	15	27	0.00178053	9606	Homo sapiens	FCGR3A;ARPC2		R-HSA-9664275;R-HSA-9664273;R-HSA-2029466;R-HSA-9664406;R-HSA-442592;R-HSA-1861595;R-HSA-9666458;R-HSA-9666426;R-HSA-9666425;R-HSA-9666430;R-HSA-9666428;R-HSA-9666435;R-HSA-9664261;R-HSA-2197690;R-HSA-2029473
R-HSA-9018679	Biosynthesis of EPA-derived SPMs	1	35	0.00223599	0.129586	0.202428	2	17	0.00112108	9606	Homo sapiens	LTA4H		R-HSA-9018877;R-HSA-9018862
R-HSA-2029482	Regulation of actin dynamics for phagocytic cup formation	2	158	0.0100939	0.129834	0.202428	11	24	0.0015827	9606	Homo sapiens	FCGR3A;ARPC2		R-HSA-2197697;R-HSA-2029453;R-HSA-2029466;R-HSA-2029467;R-HSA-2029451;R-HSA-442592;R-HSA-1861595;R-HSA-2029476;R-HSA-2197690;R-HSA-2029458;R-HSA-2029473
R-HSA-195721	Signaling by WNT	3	318	0.0203156	0.13195	0.202428	25	157	0.0103535	9606	Homo sapiens	TLE4;PRKCB;CSNK1A1		R-HSA-4649028;R-HSA-3299569;R-HSA-3601585;R-HSA-2130279;R-HSA-195275;R-HSA-4641231;R-HSA-2130282;R-HSA-4641229;R-HSA-3322431;R-HSA-2130286;R-HSA-5138432;R-HSA-3322429;R-HSA-5229343;R-HSA-195283;R-HSA-195280;R-HSA-195287;R-HSA-8944349;R-HSA-201685;R-HSA-3361751;R-HSA-195300;R-HSA-195304;R-HSA-5229348;R-HSA-3322434;R-HSA-195251;R-HSA-195318
R-HSA-456926	Thrombin signalling through proteinase activated receptors (PARs)	1	36	0.00229988	0.133035	0.202428	3	16	0.00105513	9606	Homo sapiens	GNAQ		R-HSA-396996;R-HSA-397835;R-HSA-114558
R-HSA-9013508	NOTCH3 Intracellular Domain Regulates Transcription	1	36	0.00229988	0.133035	0.202428	2	22	0.0014508	9606	Homo sapiens	IKZF1		R-HSA-9016861;R-HSA-9017120
R-HSA-5223345	Miscellaneous transport and binding events	1	36	0.00229988	0.133035	0.202428	1	13	0.000857294	9606	Homo sapiens	ADD3		R-HSA-5226999
R-HSA-399719	Trafficking of AMPA receptors	1	37	0.00236376	0.13647	0.202428	2	4	0.000263783	9606	Homo sapiens	PRKCB		R-HSA-421007;R-HSA-416639
R-HSA-2173795	Downregulation of SMAD2/3:SMAD4 transcriptional activity	1	38	0.00242765	0.139892	0.202428	20	27	0.00178053	9606	Homo sapiens	SMAD2		R-HSA-2187395;R-HSA-2187330;R-HSA-870538;R-HSA-2176491;R-HSA-2179274;R-HSA-173481;R-HSA-173545;R-HSA-2179276;R-HSA-2186607;R-HSA-9731111;R-HSA-2186741;R-HSA-2176503;R-HSA-2176502;R-HSA-2186747;R-HSA-209055;R-HSA-2187325;R-HSA-870449;R-HSA-2187388;R-HSA-9736970;R-HSA-2106591
R-HSA-4791275	Signaling by WNT in cancer	1	38	0.00242765	0.139892	0.202428	8	16	0.00105513	9606	Homo sapiens	CSNK1A1		R-HSA-5339713;R-HSA-4827388;R-HSA-4791278;R-HSA-4839635;R-HSA-4839746;R-HSA-4839634;R-HSA-4839638;R-HSA-4839734
R-HSA-5668599	RHO GTPases Activate NADPH Oxidases	1	38	0.00242765	0.139892	0.202428	1	14	0.000923239	9606	Homo sapiens	PRKCB		R-HSA-9626817
R-HSA-354192	Integrin signaling	1	39	0.00249154	0.1433	0.202428	21	24	0.0015827	9606	Homo sapiens	APBB1IP		R-HSA-354149;R-HSA-443910;R-HSA-429415;R-HSA-354087;R-HSA-372705;R-HSA-432096;R-HSA-443905;R-HSA-429441;R-HSA-354060;R-HSA-377644;R-HSA-354124;R-HSA-377641;R-HSA-377640;R-HSA-377643;R-HSA-372693;R-HSA-354165;R-HSA-354097;R-HSA-354066;R-HSA-354077;R-HSA-372697;R-HSA-354073
R-HSA-399721	Glutamate binding, activation of AMPA receptors and synaptic plasticity	1	39	0.00249154	0.1433	0.202428	2	9	0.000593511	9606	Homo sapiens	PRKCB		R-HSA-421007;R-HSA-416639
R-HSA-8939243	RUNX1 interacts with co-factors whose precise effect on RUNX1 targets is not known	1	39	0.00249154	0.1433	0.202428	1	5	0.000329728	9606	Homo sapiens	RYBP		R-HSA-8937989
R-HSA-1461957	Beta defensins	1	40	0.00255542	0.146696	0.202428	1	5	0.000329728	9606	Homo sapiens	TLR1		R-HSA-1974676
R-HSA-4090294	SUMOylation of intracellular receptors	1	40	0.00255542	0.146696	0.202428	2	25	0.00164864	9606	Homo sapiens	SF1		R-HSA-4546385;R-HSA-4546386
R-HSA-5663213	RHO GTPases Activate WASPs and WAVEs	1	41	0.00261931	0.150077	0.202428	4	10	0.000659457	9606	Homo sapiens	ARPC2		R-HSA-2029466;R-HSA-442592;R-HSA-2197690;R-HSA-2029473
R-HSA-392518	Signal amplification	1	41	0.00261931	0.150077	0.202428	7	19	0.00125297	9606	Homo sapiens	GNAQ		R-HSA-418581;R-HSA-418579;R-HSA-428752;R-HSA-418576;R-HSA-428750;R-HSA-428749;R-HSA-428941
R-HSA-983170	Antigen Presentation: Folding, assembly and peptide loading of class I MHC	1	41	0.00261931	0.150077	0.202428	4	16	0.00105513	9606	Homo sapiens	TAP1		R-HSA-8951499;R-HSA-983161;R-HSA-983144;R-HSA-983142
R-HSA-180746	Nuclear import of Rev protein	1	41	0.00261931	0.150077	0.202428	1	7	0.00046162	9606	Homo sapiens	PIM1		R-HSA-180687
R-HSA-110328	Recognition and association of DNA glycosylase with site containing an affected pyrimidine	1	41	0.00261931	0.150077	0.202428	2	21	0.00138486	9606	Homo sapiens	MBD4		R-HSA-110171;R-HSA-110172
R-HSA-6814122	Cooperation of PDCL (PhLP1) and TRiC/CCT in G-protein beta folding	1	41	0.00261931	0.150077	0.202428	1	11	0.000725402	9606	Homo sapiens	GNAQ		R-HSA-8850560
R-HSA-5686938	Regulation of TLR by endogenous ligand	1	41	0.00261931	0.150077	0.202428	1	13	0.000857294	9606	Homo sapiens	TLR1		R-HSA-5432814
R-HSA-9860927	Turbulent (oscillatory, disturbed) flow shear stress activates signaling by PIEZO1 and integrins in endothelial cells	1	42	0.00268319	0.153446	0.202428	1	23	0.00151675	9606	Homo sapiens	GNAQ		R-HSA-9861486
R-HSA-877300	Interferon gamma signaling	2	177	0.0113077	0.155582	0.202428	2	23	0.00151675	9606	Homo sapiens	TRIM38		R-HSA-1031716;R-HSA-1031713
R-HSA-5633007	Regulation of TP53 Activity	2	178	0.0113716	0.156964	0.202428	7	97	0.00639673	9606	Homo sapiens	KAT6A;PIP4K2A		R-HSA-6805638;R-HSA-6805620;R-HSA-6811522;R-HSA-6805650;R-HSA-8877692;R-HSA-8877691;R-HSA-6805640
R-HSA-2173796	SMAD2/SMAD3:SMAD4 heterotrimer regulates transcription	1	44	0.00281096	0.160144	0.202428	17	24	0.0015827	9606	Homo sapiens	SMAD2		R-HSA-2031355;R-HSA-2187303;R-HSA-9736979;R-HSA-9733203;R-HSA-9736959;R-HSA-9736984;R-HSA-2187309;R-HSA-173488;R-HSA-2186643;R-HSA-2106579;R-HSA-9736992;R-HSA-1484099;R-HSA-2127257;R-HSA-2176475;R-HSA-2106586;R-HSA-2187293;R-HSA-170847
R-HSA-6802948	Signaling by high-kinase activity BRAF mutants	1	44	0.00281096	0.160144	0.202428	4	6	0.000395674	9606	Homo sapiens	APBB1IP		R-HSA-6802912;R-HSA-6802911;R-HSA-6802910;R-HSA-6803227
R-HSA-3769402	Deactivation of the beta-catenin transactivating complex	1	44	0.00281096	0.160144	0.202428	4	14	0.000923239	9606	Homo sapiens	TLE4		R-HSA-3322434;R-HSA-3361751;R-HSA-3322431;R-HSA-3322429
R-HSA-3899300	SUMOylation of transcription cofactors	1	44	0.00281096	0.160144	0.202428	2	27	0.00178053	9606	Homo sapiens	DDX5		R-HSA-3900194;R-HSA-3900177
R-HSA-165054	Rev-mediated nuclear export of HIV RNA	1	45	0.00287485	0.163474	0.202428	1	10	0.000659457	9606	Homo sapiens	PIM1		R-HSA-180687
R-HSA-3108232	SUMO E3 ligases SUMOylate target proteins	2	184	0.0117549	0.165306	0.202428	4	132	0.00870483	9606	Homo sapiens	DDX5;SF1		R-HSA-4546385;R-HSA-4546386;R-HSA-3900194;R-HSA-3900177
R-HSA-212436	Generic Transcription Pathway	9	1573	0.100492	0.166773	0.202428	60	880	0.0580322	9606	Homo sapiens	SMAD2;RYBP;CNOT7;PRKCB;KAT6A;TXNIP;PIP4K2A;SF1		R-HSA-2187303;R-HSA-870538;R-HSA-9736979;R-HSA-9625749;R-HSA-9736984;R-HSA-2187309;R-HSA-8937989;R-HSA-6805620;R-HSA-382096;R-HSA-209055;R-HSA-2187325;R-HSA-9736970;R-HSA-2187395;R-HSA-9625520;R-HSA-8939054;R-HSA-173481;R-HSA-8939066;R-HSA-173488;R-HSA-2186643;R-HSA-9731111;R-HSA-9736992;R-HSA-9625510;R-HSA-2127257;R-HSA-6798044;R-HSA-870449;R-HSA-2187293;R-HSA-9617838;R-HSA-9618004;R-HSA-9733203…
R-HSA-9035034	RHOF GTPase cycle	1	46	0.00293873	0.16679	0.202428	1	3	0.000197837	9606	Homo sapiens	ADD3		R-HSA-9693125
R-HSA-8953750	Transcriptional Regulation by E2F6	1	46	0.00293873	0.16679	0.202428	1	33	0.00217621	9606	Homo sapiens	RYBP		R-HSA-8954082
R-HSA-177243	Interactions of Rev with host cellular proteins	1	47	0.00300262	0.170094	0.202428	1	16	0.00105513	9606	Homo sapiens	PIM1		R-HSA-180687
R-HSA-73933	Resolution of Abasic Sites (AP sites)	1	48	0.0030665	0.173384	0.202428	1	43	0.00283566	9606	Homo sapiens	MBD4		R-HSA-110353
R-HSA-9694516	SARS-CoV-2 Infection	3	365	0.0233182	0.176024	0.202428	3	210	0.0138486	9606	Homo sapiens	TLR1;DDX5;CSNK1A1		R-HSA-9729318;R-HSA-9694406;R-HSA-9755368
R-HSA-5674135	MAP2K and MAPK activation	1	49	0.00313039	0.176662	0.202428	8	12	0.000791348	9606	Homo sapiens	APBB1IP		R-HSA-9657603;R-HSA-5672980;R-HSA-5672978;R-HSA-9657606;R-HSA-5672972;R-HSA-9657608;R-HSA-5672973;R-HSA-9657599
R-HSA-9656223	Signaling by RAF1 mutants	1	49	0.00313039	0.176662	0.202428	4	7	0.00046162	9606	Homo sapiens	APBB1IP		R-HSA-9656211;R-HSA-9656209;R-HSA-9656215;R-HSA-9656214
R-HSA-5610785	GLI3 is processed to GLI3R by the proteasome	1	49	0.00313039	0.176662	0.202428	1	5	0.000329728	9606	Homo sapiens	CSNK1A1		R-HSA-5610722
R-HSA-5610783	Degradation of GLI2 by the proteasome	1	49	0.00313039	0.176662	0.202428	1	5	0.000329728	9606	Homo sapiens	CSNK1A1		R-HSA-5610718
R-HSA-9615017	FOXO-mediated transcription of oxidative stress, metabolic and neuronal genes	1	49	0.00313039	0.176662	0.202428	2	34	0.00224215	9606	Homo sapiens	SMAD2		R-HSA-9625749;R-HSA-9625693
R-HSA-2029480	Fcgamma receptor (FCGR) dependent phagocytosis	2	193	0.0123299	0.177964	0.202428	20	42	0.00276972	9606	Homo sapiens	FCGR3A;ARPC2		R-HSA-2197697;R-HSA-2029466;R-HSA-2029467;R-HSA-442592;R-HSA-2029272;R-HSA-1861595;R-HSA-2029273;R-HSA-2029270;R-HSA-2029271;R-HSA-2029268;R-HSA-2029458;R-HSA-2029459;R-HSA-2029457;R-HSA-2029452;R-HSA-2029453;R-HSA-2029451;R-HSA-2029449;R-HSA-2029476;R-HSA-2197690;R-HSA-2029473
R-HSA-2990846	SUMOylation	2	193	0.0123299	0.177964	0.202428	4	141	0.00929834	9606	Homo sapiens	DDX5;SF1		R-HSA-4546385;R-HSA-4546386;R-HSA-3900194;R-HSA-3900177
R-HSA-110329	Cleavage of the damaged pyrimidine	1	50	0.00319428	0.179927	0.202428	2	20	0.00131891	9606	Homo sapiens	MBD4		R-HSA-110231;R-HSA-110232
R-HSA-73928	Depyrimidination	1	50	0.00319428	0.179927	0.202428	4	41	0.00270377	9606	Homo sapiens	MBD4		R-HSA-110231;R-HSA-110232;R-HSA-110171;R-HSA-110172
R-HSA-2173789	TGF-beta receptor signaling activates SMADs	1	51	0.00325816	0.183179	0.202428	11	44	0.00290161	9606	Homo sapiens	SMAD2		R-HSA-170850;R-HSA-170835;R-HSA-173542;R-HSA-2176452;R-HSA-170868;R-HSA-2187401;R-HSA-2187355;R-HSA-2176445;R-HSA-2187405;R-HSA-170847;R-HSA-2187358
R-HSA-1461973	Defensins	1	51	0.00325816	0.183179	0.202428	1	19	0.00125297	9606	Homo sapiens	TLR1		R-HSA-1974676
R-HSA-9907900	Proteasome assembly	1	52	0.00332205	0.186419	0.202428	7	40	0.00263783	9606	Homo sapiens	PSMB9		R-HSA-9907925;R-HSA-9907941;R-HSA-9907940;R-HSA-9908108;R-HSA-9908186;R-HSA-9908105;R-HSA-9907928
R-HSA-2142691	Synthesis of Leukotrienes (LT) and Eoxins (EX)	1	52	0.00332205	0.186419	0.202428	1	20	0.00131891	9606	Homo sapiens	LTA4H		R-HSA-266072
R-HSA-3928662	EPHB-mediated forward signaling	1	52	0.00332205	0.186419	0.202428	1	26	0.00171459	9606	Homo sapiens	ARPC2		R-HSA-3928595
R-HSA-76009	Platelet Aggregation (Plug Formation)	1	53	0.00338593	0.189646	0.202428	21	27	0.00178053	9606	Homo sapiens	APBB1IP		R-HSA-354149;R-HSA-443910;R-HSA-429415;R-HSA-354087;R-HSA-372705;R-HSA-432096;R-HSA-443905;R-HSA-429441;R-HSA-354060;R-HSA-377644;R-HSA-354124;R-HSA-377641;R-HSA-377640;R-HSA-377643;R-HSA-372693;R-HSA-354165;R-HSA-354097;R-HSA-354066;R-HSA-354077;R-HSA-372697;R-HSA-354073
R-HSA-201681	TCF dependent signaling in response to WNT	2	202	0.0129049	0.19077	0.202428	7	71	0.00468214	9606	Homo sapiens	TLE4;CSNK1A1		R-HSA-3322434;R-HSA-3299569;R-HSA-3361751;R-HSA-201685;R-HSA-3601585;R-HSA-3322431;R-HSA-3322429
R-HSA-6802955	Paradoxical activation of RAF signaling by kinase inactive BRAF	1	54	0.00344982	0.19286	0.202428	4	7	0.00046162	9606	Homo sapiens	APBB1IP		R-HSA-6802918;R-HSA-6803234;R-HSA-6802943;R-HSA-6802942
R-HSA-9649948	Signaling downstream of RAS mutants	1	54	0.00344982	0.19286	0.202428	4	7	0.00046162	9606	Homo sapiens	APBB1IP		R-HSA-6803233;R-HSA-6802926;R-HSA-6802925;R-HSA-6802922
R-HSA-6802946	Signaling by moderate kinase activity BRAF mutants	1	54	0.00344982	0.19286	0.202428	4	7	0.00046162	9606	Homo sapiens	APBB1IP		R-HSA-6802919;R-HSA-6802914;R-HSA-6803230;R-HSA-6802921
R-HSA-6802949	Signaling by RAS mutants	1	54	0.00344982	0.19286	0.202428	4	9	0.000593511	9606	Homo sapiens	APBB1IP		R-HSA-6803233;R-HSA-6802926;R-HSA-6802925;R-HSA-6802922
R-HSA-9660826	Purinergic signaling in leishmaniasis infection	1	54	0.00344982	0.19286	0.202428	3	23	0.00151675	9606	Homo sapiens	TXNIP		R-HSA-1250272;R-HSA-1250264;R-HSA-1250253
R-HSA-9664424	Cell recruitment (pro-inflammatory response)	1	54	0.00344982	0.19286	0.202428	3	23	0.00151675	9606	Homo sapiens	TXNIP		R-HSA-1250272;R-HSA-1250264;R-HSA-1250253
R-HSA-9013405	RHOD GTPase cycle	1	57	0.00364147	0.202428	0.202428	1	9	0.000593511	9606	Homo sapiens	ADD3		R-HSA-9693198
R-HSA-2122947	NOTCH1 Intracellular Domain Regulates Transcription	1	57	0.00364147	0.202428	0.202428	1	18	0.00118702	9606	Homo sapiens	TLE4		R-HSA-1912359
R-HSA-6785807	Interleukin-4 and Interleukin-13 signaling	2	211	0.0134798	0.2037	0.2037	1	47	0.00309945	9606	Homo sapiens	PIM1		R-HSA-6790036
R-HSA-1169091	Activation of NF-kappaB in B cells	1	59	0.00376925	0.208745	0.208745	2	10	0.000659457	9606	Homo sapiens	PRKCB		R-HSA-1168373;R-HSA-1168635
R-HSA-983169	Class I MHC mediated antigen processing & presentation	3	399	0.0254903	0.210169	0.210169	10	48	0.00316539	9606	Homo sapiens	TLR1;TAP1;CTSS		R-HSA-8863895;R-HSA-8951595;R-HSA-8951499;R-HSA-8863858;R-HSA-1236948;R-HSA-983161;R-HSA-1236949;R-HSA-983144;R-HSA-983142;R-HSA-8863914
R-HSA-68886	M Phase	3	403	0.0257459	0.214285	0.214285	6	96	0.00633078	9606	Homo sapiens	NUMA1;PRKCB;PIM1		R-HSA-380278;R-HSA-5229194;R-HSA-5223304;R-HSA-380316;R-HSA-380508;R-HSA-9624845
R-HSA-1221632	Meiotic synapsis	1	61	0.00389702	0.215012	0.215012	1	6	0.000395674	9606	Homo sapiens	SUN2		R-HSA-912408
R-HSA-73929	Base-Excision Repair, AP Site Formation	1	62	0.0039609	0.218127	0.218127	4	64	0.00422052	9606	Homo sapiens	MBD4		R-HSA-110231;R-HSA-110232;R-HSA-110171;R-HSA-110172
R-HSA-418597	G alpha (z) signalling events	1	63	0.00402479	0.221231	0.221231	3	13	0.000857294	9606	Homo sapiens	PRKCB		R-HSA-8982703;R-HSA-751040;R-HSA-8982709
R-HSA-9012852	Signaling by NOTCH3	1	63	0.00402479	0.221231	0.221231	2	37	0.00243999	9606	Homo sapiens	IKZF1		R-HSA-9016861;R-HSA-9017120
R-HSA-2173793	Transcriptional activity of SMAD2/SMAD3:SMAD4 heterotrimer	1	64	0.00408867	0.224322	0.224322	37	51	0.00336323	9606	Homo sapiens	SMAD2		R-HSA-2187303;R-HSA-870538;R-HSA-9736979;R-HSA-9733203;R-HSA-2176491;R-HSA-9736984;R-HSA-2187309;R-HSA-2186607;R-HSA-2186741;R-HSA-1484099;R-HSA-2176503;R-HSA-2176502;R-HSA-2186747;R-HSA-209055;R-HSA-2187325;R-HSA-2187388;R-HSA-170847;R-HSA-9736970;R-HSA-2187395;R-HSA-2187330;R-HSA-2031355;R-HSA-2179274;R-HSA-173481;R-HSA-173545;R-HSA-9736959;R-HSA-2179276;R-HSA-173488;R-HSA-2186643;R-HSA-9731111…
R-HSA-2980766	Nuclear Envelope Breakdown	1	65	0.00415256	0.227401	0.227401	2	13	0.000857294	9606	Homo sapiens	PRKCB		R-HSA-5229194;R-HSA-5223304
R-HSA-6791312	TP53 Regulates Transcription of Cell Cycle Genes	1	65	0.00415256	0.227401	0.227401	1	42	0.00276972	9606	Homo sapiens	CNOT7		R-HSA-6798044
R-HSA-8953854	Metabolism of RNA	5	826	0.0527694	0.228594	0.228594	10	199	0.0131232	9606	Homo sapiens	DDX5;CNOT7;RBM5;SNRPA;SF1		R-HSA-9770132;R-HSA-9770119;R-HSA-9770129;R-HSA-9770145;R-HSA-429955;R-HSA-9770131;R-HSA-9770141;R-HSA-9770236;R-HSA-9770847;R-HSA-9770142
R-HSA-201722	Formation of the beta-catenin:TCF transactivating complex	1	66	0.00421644	0.230468	0.230468	1	13	0.000857294	9606	Homo sapiens	TLE4		R-HSA-3299569
R-HSA-9772572	Early SARS-CoV-2 Infection Events	1	66	0.00421644	0.230468	0.230468	1	74	0.00487998	9606	Homo sapiens	DDX5		R-HSA-9694406
R-HSA-429914	Deadenylation-dependent mRNA decay	1	67	0.00428033	0.233523	0.233523	1	10	0.000659457	9606	Homo sapiens	CNOT7		R-HSA-429955
R-HSA-2022090	Assembly of collagen fibrils and other multimeric structures	1	67	0.00428033	0.233523	0.233523	1	26	0.00171459	9606	Homo sapiens	CTSS		R-HSA-2213200
R-HSA-73857	RNA Polymerase II Transcription	9	1715	0.109564	0.235122	0.235122	60	941	0.0620549	9606	Homo sapiens	SMAD2;RYBP;CNOT7;PRKCB;KAT6A;TXNIP;PIP4K2A;SF1		R-HSA-2187303;R-HSA-870538;R-HSA-9736979;R-HSA-9625749;R-HSA-9736984;R-HSA-2187309;R-HSA-8937989;R-HSA-6805620;R-HSA-382096;R-HSA-209055;R-HSA-2187325;R-HSA-9736970;R-HSA-2187395;R-HSA-9625520;R-HSA-8939054;R-HSA-173481;R-HSA-8939066;R-HSA-173488;R-HSA-2186643;R-HSA-9731111;R-HSA-9736992;R-HSA-9625510;R-HSA-2127257;R-HSA-6798044;R-HSA-870449;R-HSA-2187293;R-HSA-9617838;R-HSA-9618004;R-HSA-9733203…
R-HSA-112043	PLC beta mediated events	1	69	0.0044081	0.239597	0.239597	3	32	0.00211026	9606	Homo sapiens	GNAQ		R-HSA-112037;R-HSA-111879;R-HSA-111870
R-HSA-1660499	Synthesis of PIPs at the plasma membrane	1	69	0.0044081	0.239597	0.239597	2	33	0.00217621	9606	Homo sapiens	PIP4K2A		R-HSA-1676145;R-HSA-1675776
R-HSA-352230	Amino acid transport across the plasma membrane	1	69	0.0044081	0.239597	0.239597	1	36	0.00237404	9606	Homo sapiens	SLC38A1		R-HSA-352119
R-HSA-168643	Nucleotide-binding domain, leucine rich repeat containing receptor (NLR) signaling pathways	1	72	0.00459976	0.248619	0.248619	3	46	0.0030335	9606	Homo sapiens	TXNIP		R-HSA-1250272;R-HSA-1250264;R-HSA-1250253
R-HSA-6802952	Signaling by BRAF and RAF1 fusions	1	73	0.00466364	0.251603	0.251603	4	5	0.000329728	9606	Homo sapiens	APBB1IP		R-HSA-6802935;R-HSA-6802934;R-HSA-6802933;R-HSA-6802932
R-HSA-112040	G-protein mediated events	1	75	0.00479141	0.257537	0.257537	3	41	0.00270377	9606	Homo sapiens	GNAQ		R-HSA-112037;R-HSA-111879;R-HSA-111870
R-HSA-157118	Signaling by NOTCH	2	251	0.0160353	0.262077	0.262077	3	154	0.0101556	9606	Homo sapiens	TLE4;IKZF1		R-HSA-9016861;R-HSA-9017120;R-HSA-1912359
R-HSA-1168372	Downstream signaling events of B Cell Receptor (BCR)	1	78	0.00498307	0.26635	0.26635	2	15	0.000989185	9606	Homo sapiens	PRKCB		R-HSA-1168373;R-HSA-1168635
R-HSA-4839726	Chromatin organization	2	254	0.0162269	0.266484	0.266484	3	85	0.00560538	9606	Homo sapiens	KAT6A;MSL1		R-HSA-3318486;R-HSA-3321883;R-HSA-5579023
R-HSA-3247509	Chromatin modifying enzymes	2	254	0.0162269	0.266484	0.266484	3	85	0.00560538	9606	Homo sapiens	KAT6A;MSL1		R-HSA-3318486;R-HSA-3321883;R-HSA-5579023
R-HSA-5632684	Hedgehog 'on' state	1	79	0.00504696	0.269264	0.269264	5	37	0.00243999	9606	Homo sapiens	CSNK1A1		R-HSA-5633040;R-HSA-5632672;R-HSA-5632674;R-HSA-5632671;R-HSA-5632670
R-HSA-9694635	Translation of Structural Proteins	1	81	0.00517473	0.27506	0.27506	1	46	0.0030335	9606	Homo sapiens	CSNK1A1		R-HSA-9729318
R-HSA-1980143	Signaling by NOTCH1	1	84	0.00536638	0.283668	0.283668	1	39	0.00257188	9606	Homo sapiens	TLE4		R-HSA-1912359
R-HSA-383280	Nuclear Receptor transcription pathway	1	86	0.00549415	0.289351	0.289351	2	2	0.000131891	9606	Homo sapiens	SF1		R-HSA-382096;R-HSA-376419
R-HSA-4086400	PCP/CE pathway	1	86	0.00549415	0.289351	0.289351	1	24	0.0015827	9606	Homo sapiens	PRKCB		R-HSA-5138432
R-HSA-9856530	High laminar flow shear stress activates signaling by PIEZO1 and PECAM1:CDH5:KDR in endothelial cells	1	88	0.00562193	0.29499	0.29499	2	31	0.00204432	9606	Homo sapiens	GNAQ		R-HSA-9860800;R-HSA-9860796
R-HSA-2995410	Nuclear Envelope (NE) Reassembly	1	88	0.00562193	0.29499	0.29499	1	24	0.0015827	9606	Homo sapiens	PIM1		R-HSA-9624845
R-HSA-9018677	Biosynthesis of DHA-derived SPMs	1	89	0.00568581	0.297792	0.297792	6	58	0.00382485	9606	Homo sapiens	LTA4H		R-HSA-9024890;R-HSA-9020253;R-HSA-9020252;R-HSA-9020270;R-HSA-9020257;R-HSA-9020258
R-HSA-1280218	Adaptive Immune System	5	920	0.0587747	0.299834	0.299834	16	265	0.0174756	9606	Homo sapiens	TLR1;FCGR3A;PRKCB;TAP1;CTSS		R-HSA-8951595;R-HSA-8951499;R-HSA-1168373;R-HSA-1236948;R-HSA-1236949;R-HSA-983144;R-HSA-2130504;R-HSA-983142;R-HSA-1168635;R-HSA-2130349;R-HSA-8863914;R-HSA-8863895;R-HSA-2130706;R-HSA-8863858;R-HSA-983161;R-HSA-199161
R-HSA-3700989	Transcriptional Regulation by TP53	3	486	0.0310484	0.302687	0.302687	8	258	0.017014	9606	Homo sapiens	CNOT7;KAT6A;PIP4K2A		R-HSA-6805638;R-HSA-6805620;R-HSA-6811522;R-HSA-6805650;R-HSA-6798044;R-HSA-8877692;R-HSA-8877691;R-HSA-6805640
R-HSA-9707564	Cytoprotection by HMOX1	1	91	0.00581358	0.303365	0.303365	1	22	0.0014508	9606	Homo sapiens	TXNIP		R-HSA-1250272
R-HSA-6802957	Oncogenic MAPK signaling	1	93	0.00594135	0.308894	0.308894	24	46	0.0030335	9606	Homo sapiens	APBB1IP		R-HSA-6802919;R-HSA-9656211;R-HSA-6802918;R-HSA-9656209;R-HSA-9656215;R-HSA-6802914;R-HSA-6803234;R-HSA-9656214;R-HSA-6803233;R-HSA-6802912;R-HSA-6802926;R-HSA-6802925;R-HSA-6802922;R-HSA-6802921;R-HSA-6802935;R-HSA-6802934;R-HSA-6802933;R-HSA-6802932;R-HSA-6802943;R-HSA-6802911;R-HSA-6802942;R-HSA-6802910;R-HSA-6803230;R-HSA-6803227
R-HSA-1500620	Meiosis	1	93	0.00594135	0.308894	0.308894	1	16	0.00105513	9606	Homo sapiens	SUN2		R-HSA-912408
R-HSA-5419276	Mitochondrial translation termination	1	94	0.00600524	0.311643	0.311643	5	5	0.000329728	9606	Homo sapiens	PTCD3		R-HSA-5419264;R-HSA-5419281;R-HSA-5419271;R-HSA-5419273;R-HSA-5419277
R-HSA-5389840	Mitochondrial translation elongation	1	94	0.00600524	0.311643	0.311643	5	8	0.000527565	9606	Homo sapiens	PTCD3		R-HSA-5389842;R-HSA-5389857;R-HSA-5389848;R-HSA-5419279;R-HSA-5419261
R-HSA-5368286	Mitochondrial translation initiation	1	96	0.00613301	0.317107	0.317107	3	4	0.000263783	9606	Homo sapiens	PTCD3		R-HSA-5368279;R-HSA-5389849;R-HSA-5389839
R-HSA-390466	Chaperonin-mediated protein folding	1	96	0.00613301	0.317107	0.317107	1	19	0.00125297	9606	Homo sapiens	GNAQ		R-HSA-8850560
R-HSA-380320	Recruitment of NuMA to mitotic centrosomes	1	97	0.0061969	0.319823	0.319823	2	2	0.000131891	9606	Homo sapiens	NUMA1		R-HSA-380316;R-HSA-380508
R-HSA-1640170	Cell Cycle	4	722	0.0461253	0.320594	0.320594	7	457	0.0301372	9606	Homo sapiens	SUN2;NUMA1;PRKCB;PIM1		R-HSA-380278;R-HSA-912408;R-HSA-5229194;R-HSA-5223304;R-HSA-380316;R-HSA-380508;R-HSA-9624845
R-HSA-9772573	Late SARS-CoV-2 Infection Events	1	98	0.00626078	0.322529	0.322529	1	69	0.00455025	9606	Homo sapiens	CSNK1A1		R-HSA-9729318
R-HSA-373080	Class B/2 (Secretin family receptors)	1	99	0.00632467	0.325224	0.325224	2	24	0.0015827	9606	Homo sapiens	ADGRE5		R-HSA-444773;R-HSA-879674
R-HSA-73884	Base Excision Repair	1	99	0.00632467	0.325224	0.325224	5	107	0.00705619	9606	Homo sapiens	MBD4		R-HSA-110353;R-HSA-110231;R-HSA-110232;R-HSA-110171;R-HSA-110172
R-HSA-5368287	Mitochondrial translation	1	102	0.00651632	0.333246	0.333246	13	17	0.00112108	9606	Homo sapiens	PTCD3		R-HSA-5389842;R-HSA-5419281;R-HSA-5368279;R-HSA-5389848;R-HSA-5389849;R-HSA-5419261;R-HSA-5419264;R-HSA-5389857;R-HSA-5419271;R-HSA-5419273;R-HSA-5419279;R-HSA-5389839;R-HSA-5419277
R-HSA-391251	Protein folding	1	102	0.00651632	0.333246	0.333246	1	28	0.00184648	9606	Homo sapiens	GNAQ		R-HSA-8850560
R-HSA-2682334	EPH-Ephrin signaling	1	102	0.00651632	0.333246	0.333246	1	56	0.00369296	9606	Homo sapiens	ARPC2		R-HSA-3928595
R-HSA-2029481	FCGR activation	1	103	0.00658021	0.335899	0.335899	4	6	0.000395674	9606	Homo sapiens	FCGR3A		R-HSA-2029452;R-HSA-2029449;R-HSA-2029459;R-HSA-2029457
R-HSA-1474290	Collagen formation	1	104	0.00664409	0.338542	0.338542	1	77	0.00507782	9606	Homo sapiens	CTSS		R-HSA-2213200
R-HSA-381340	Transcriptional regulation of white adipocyte differentiation	1	107	0.00683575	0.346408	0.346408	1	19	0.00125297	9606	Homo sapiens	ZNF638		R-HSA-381283
R-HSA-170834	Signaling by TGF-beta Receptor Complex	1	108	0.00689964	0.349009	0.349009	47	100	0.00659457	9606	Homo sapiens	SMAD2		R-HSA-2187303;R-HSA-870538;R-HSA-9736979;R-HSA-9733203;R-HSA-2176491;R-HSA-9736984;R-HSA-2187309;R-HSA-2186607;R-HSA-170835;R-HSA-2186741;R-HSA-1484099;R-HSA-2176503;R-HSA-2176502;R-HSA-2186747;R-HSA-209055;R-HSA-2176445;R-HSA-2187325;R-HSA-2187388;R-HSA-170847;R-HSA-9736970;R-HSA-170850;R-HSA-2187395;R-HSA-2187330;R-HSA-173542;R-HSA-2176452;R-HSA-2031355;R-HSA-2187401;R-HSA-2179274;R-HSA-173481;…
R-HSA-422356	Regulation of insulin secretion	1	108	0.00689964	0.349009	0.349009	5	38	0.00250594	9606	Homo sapiens	GNAQ		R-HSA-400023;R-HSA-416530;R-HSA-399998;R-HSA-400027;R-HSA-399995
R-HSA-8957275	Post-translational protein phosphorylation	1	109	0.00696352	0.351601	0.351601	1	1	6.59457e-05	9606	Homo sapiens	NUCB1		R-HSA-8952289
R-HSA-168142	Toll Like Receptor 10 (TLR10) Cascade	1	109	0.00696352	0.351601	0.351601	12	71	0.00468214	9606	Homo sapiens	TLR1		R-HSA-168947;R-HSA-975852;R-HSA-975853;R-HSA-975866;R-HSA-975880;R-HSA-975865;R-HSA-975878;R-HSA-975879;R-HSA-975861;R-HSA-975874;R-HSA-975873;R-HSA-975857
R-HSA-975871	MyD88 cascade initiated on plasma membrane	1	109	0.00696352	0.351601	0.351601	11	70	0.0046162	9606	Homo sapiens	TLR1		R-HSA-975852;R-HSA-975853;R-HSA-975866;R-HSA-975880;R-HSA-975865;R-HSA-975878;R-HSA-975879;R-HSA-975861;R-HSA-975874;R-HSA-975873;R-HSA-975857
R-HSA-168176	Toll Like Receptor 5 (TLR5) Cascade	1	109	0.00696352	0.351601	0.351601	11	71	0.00468214	9606	Homo sapiens	TLR1		R-HSA-975852;R-HSA-975853;R-HSA-975866;R-HSA-975880;R-HSA-975865;R-HSA-975878;R-HSA-975879;R-HSA-975861;R-HSA-975874;R-HSA-975873;R-HSA-975857
R-HSA-193704	p75 NTR receptor-mediated signalling	1	110	0.00702741	0.354182	0.354182	3	50	0.00329728	9606	Homo sapiens	RTN4		R-HSA-9012761;R-HSA-193696;R-HSA-193655
R-HSA-1643685	Disease	12	2651	0.169361	0.355231	0.355231	68	1938	0.127803	9606	Homo sapiens	SMAD2;APBB1IP;TLR1;FCGR3A;DDX5;ARPC2;CSNK1A1;PIM1;TXNIP		R-HSA-9664275;R-HSA-6802919;R-HSA-9656211;R-HSA-6802918;R-HSA-9664273;R-HSA-9656209;R-HSA-2029466;R-HSA-9656215;R-HSA-9664278;R-HSA-9664406;R-HSA-6802914;R-HSA-9656214;R-HSA-6802912;R-HSA-9666458;R-HSA-6802926;R-HSA-6802925;R-HSA-4839746;R-HSA-6802922;R-HSA-6802921;R-HSA-5339713;R-HSA-9666435;R-HSA-6802935;R-HSA-6802934;R-HSA-6802933;R-HSA-6802932;R-HSA-3311014;R-HSA-9664261;R-HSA-9703436;R-HSA-6…
R-HSA-5610787	Hedgehog 'off' state	1	111	0.00709129	0.356753	0.356753	2	32	0.00211026	9606	Homo sapiens	CSNK1A1		R-HSA-5610722;R-HSA-5610718
R-HSA-1483255	PI Metabolism	1	112	0.00715518	0.359314	0.359314	3	89	0.00586916	9606	Homo sapiens	PIP4K2A		R-HSA-6811522;R-HSA-1676145;R-HSA-1675776
R-HSA-111885	Opioid Signalling	1	115	0.00734683	0.366937	0.366937	9	59	0.00389079	9606	Homo sapiens	GNAQ		R-HSA-167408;R-HSA-112037;R-HSA-167415;R-HSA-111879;R-HSA-167429;R-HSA-167419;R-HSA-167433;R-HSA-112271;R-HSA-111870
R-HSA-163125	Post-translational modification: synthesis of GPI-anchored proteins	1	115	0.00734683	0.366937	0.366937	1	16	0.00105513	9606	Homo sapiens	FCGR3A		R-HSA-8940388
R-HSA-9860931	Response of endothelial cells to shear stress	1	115	0.00734683	0.366937	0.366937	3	51	0.00336323	9606	Homo sapiens	GNAQ		R-HSA-9860800;R-HSA-9861486;R-HSA-9860796
R-HSA-9855142	Cellular responses to mechanical stimuli	1	115	0.00734683	0.366937	0.366937	3	51	0.00336323	9606	Homo sapiens	GNAQ		R-HSA-9860800;R-HSA-9861486;R-HSA-9860796
R-HSA-195258	RHO GTPase Effectors	2	325	0.0207628	0.369734	0.369734	5	113	0.00745186	9606	Homo sapiens	ARPC2;PRKCB		R-HSA-9626817;R-HSA-2029466;R-HSA-442592;R-HSA-2197690;R-HSA-2029473
R-HSA-6803157	Antimicrobial peptides	1	123	0.00785792	0.386831	0.386831	1	58	0.00382485	9606	Homo sapiens	TLR1		R-HSA-1974676
R-HSA-74160	Gene expression (Transcription)	9	1990	0.127132	0.389639	0.389639	60	1141	0.075244	9606	Homo sapiens	SMAD2;RYBP;CNOT7;PRKCB;KAT6A;TXNIP;PIP4K2A;SF1		R-HSA-2187303;R-HSA-870538;R-HSA-9736979;R-HSA-9625749;R-HSA-9736984;R-HSA-2187309;R-HSA-8937989;R-HSA-6805620;R-HSA-382096;R-HSA-209055;R-HSA-2187325;R-HSA-9736970;R-HSA-2187395;R-HSA-9625520;R-HSA-8939054;R-HSA-173481;R-HSA-8939066;R-HSA-173488;R-HSA-2186643;R-HSA-9731111;R-HSA-9736992;R-HSA-9625510;R-HSA-2127257;R-HSA-6798044;R-HSA-870449;R-HSA-2187293;R-HSA-9617838;R-HSA-9618004;R-HSA-9733203…
R-HSA-5663205	Infectious disease	7	1513	0.0966588	0.392349	0.392349	27	998	0.0658138	9606	Homo sapiens	TLR1;FCGR3A;DDX5;ARPC2;CSNK1A1;PIM1;TXNIP		R-HSA-9664275;R-HSA-9664273;R-HSA-2029466;R-HSA-9664278;R-HSA-9664406;R-HSA-1861595;R-HSA-9666458;R-HSA-1250264;R-HSA-180687;R-HSA-9666435;R-HSA-9682631;R-HSA-9694406;R-HSA-9664261;R-HSA-2197690;R-HSA-9664271;R-HSA-9664270;R-HSA-1250253;R-HSA-9664268;R-HSA-442592;R-HSA-9666426;R-HSA-9666425;R-HSA-9666430;R-HSA-9666428;R-HSA-9729318;R-HSA-1250272;R-HSA-9755368;R-HSA-2029473
R-HSA-9679506	SARS-CoV Infections	3	572	0.0365425	0.39613	0.39613	4	401	0.0264442	9606	Homo sapiens	TLR1;DDX5;CSNK1A1		R-HSA-9729318;R-HSA-9682631;R-HSA-9694406;R-HSA-9755368
R-HSA-381426	Regulation of Insulin-like Growth Factor (IGF) transport and uptake by Insulin-like Growth Factor Binding Proteins (IGFBPs)	1	127	0.00811346	0.396547	0.396547	1	14	0.000923239	9606	Homo sapiens	NUCB1		R-HSA-8952289
R-HSA-112315	Transmission across Chemical Synapses	2	344	0.0219766	0.396571	0.396571	3	167	0.0110129	9606	Homo sapiens	SLC38A1;PRKCB		R-HSA-212614;R-HSA-421007;R-HSA-416639
R-HSA-2029485	Role of phospholipids in phagocytosis	1	129	0.00824123	0.401347	0.401347	5	12	0.000791348	9606	Homo sapiens	FCGR3A		R-HSA-2029272;R-HSA-2029273;R-HSA-2029270;R-HSA-2029271;R-HSA-2029268
R-HSA-4420097	VEGFA-VEGFR2 Pathway	1	129	0.00824123	0.401347	0.401347	4	79	0.00520971	9606	Homo sapiens	PRKCB		R-HSA-5218813;R-HSA-5218823;R-HSA-5218805;R-HSA-5218821
R-HSA-69278	Cell Cycle, Mitotic	3	583	0.0372453	0.407941	0.407941	6	357	0.0235426	9606	Homo sapiens	NUMA1;PRKCB;PIM1		R-HSA-380278;R-HSA-5229194;R-HSA-5223304;R-HSA-380316;R-HSA-380508;R-HSA-9624845
R-HSA-166058	MyD88:MAL(TIRAP) cascade initiated on plasma membrane	1	133	0.00849677	0.410836	0.410836	16	76	0.00501187	9606	Homo sapiens	TLR1		R-HSA-166082;R-HSA-2201316;R-HSA-166119;R-HSA-166091;R-HSA-2201322;R-HSA-166286;R-HSA-937059;R-HSA-166284;R-HSA-937022;R-HSA-2559414;R-HSA-2262775;R-HSA-166362;R-HSA-937079;R-HSA-166363;R-HSA-166072;R-HSA-2262777
R-HSA-168188	Toll Like Receptor TLR6:TLR2 Cascade	1	133	0.00849677	0.410836	0.410836	16	78	0.00514376	9606	Homo sapiens	TLR1		R-HSA-166082;R-HSA-2201316;R-HSA-166119;R-HSA-166091;R-HSA-2201322;R-HSA-166286;R-HSA-937059;R-HSA-166284;R-HSA-937022;R-HSA-2559414;R-HSA-2262775;R-HSA-166362;R-HSA-937079;R-HSA-166363;R-HSA-166072;R-HSA-2262777
R-HSA-6811558	PI5P, PP2A and IER3 Regulate PI3K/AKT Signaling	1	134	0.00856066	0.413185	0.413185	1	7	0.00046162	9606	Homo sapiens	PIP4K2A		R-HSA-1675776
R-HSA-168179	Toll Like Receptor TLR1:TLR2 Cascade	1	136	0.00868843	0.417855	0.417855	17	78	0.00514376	9606	Homo sapiens	TLR1		R-HSA-166082;R-HSA-2201316;R-HSA-166119;R-HSA-166091;R-HSA-2201322;R-HSA-166286;R-HSA-937059;R-HSA-166284;R-HSA-937022;R-HSA-2559414;R-HSA-168951;R-HSA-2262775;R-HSA-166362;R-HSA-937079;R-HSA-166363;R-HSA-166072;R-HSA-2262777
R-HSA-181438	Toll Like Receptor 2 (TLR2) Cascade	1	136	0.00868843	0.417855	0.417855	17	80	0.00527565	9606	Homo sapiens	TLR1		R-HSA-166082;R-HSA-2201316;R-HSA-166119;R-HSA-166091;R-HSA-2201322;R-HSA-166286;R-HSA-937059;R-HSA-166284;R-HSA-937022;R-HSA-2559414;R-HSA-168951;R-HSA-2262775;R-HSA-166362;R-HSA-937079;R-HSA-166363;R-HSA-166072;R-HSA-2262777
R-HSA-2132295	MHC class II antigen presentation	1	137	0.00875232	0.420177	0.420177	3	26	0.00171459	9606	Homo sapiens	CTSS		R-HSA-2130706;R-HSA-2130504;R-HSA-2130349
R-HSA-162909	Host Interactions of HIV factors	1	138	0.0088162	0.422489	0.422489	1	54	0.00356107	9606	Homo sapiens	PIM1		R-HSA-180687
R-HSA-194138	Signaling by VEGF	1	140	0.00894397	0.427087	0.427087	4	86	0.00567133	9606	Homo sapiens	PRKCB		R-HSA-5218813;R-HSA-5218823;R-HSA-5218805;R-HSA-5218821
R-HSA-162582	Signal Transduction	13	3040	0.194212	0.428833	0.428833	165	2571	0.169546	9606	Homo sapiens	SMAD2;TLE4;DDX5;PRKCB;CSNK1A1;IKZF1;ADD3;RTN4;APBB1IP;ADGRE5;ARPC2;GNAQ;PIP4K2A		R-HSA-443910;R-HSA-114688;R-HSA-4649028;R-HSA-416516;R-HSA-111879;R-HSA-2187303;R-HSA-167429;R-HSA-443905;R-HSA-9009536;R-HSA-354060;R-HSA-167433;R-HSA-2187309;R-HSA-3322431;R-HSA-3322429;R-HSA-418582;R-HSA-354066;R-HSA-354077;R-HSA-1675776;R-HSA-354073;R-HSA-2187325;R-HSA-354087;R-HSA-8982703;R-HSA-377644;R-HSA-377641;R-HSA-377640;R-HSA-377643;R-HSA-8964280;R-HSA-8964284;R-HSA-354097;R-HSA-87967…
R-HSA-9664323	FCGR3A-mediated IL10 synthesis	1	141	0.00900786	0.429372	0.429372	7	20	0.00131891	9606	Homo sapiens	FCGR3A		R-HSA-9664275;R-HSA-9664273;R-HSA-9664278;R-HSA-9664261;R-HSA-9664271;R-HSA-9664270;R-HSA-9664268
R-HSA-199418	Negative regulation of the PI3K/AKT network	1	142	0.00907174	0.431648	0.431648	1	10	0.000659457	9606	Homo sapiens	PIP4K2A		R-HSA-1675776
R-HSA-1474165	Reproduction	1	146	0.00932729	0.440664	0.440664	1	44	0.00290161	9606	Homo sapiens	SUN2		R-HSA-912408
R-HSA-9843745	Adipogenesis	1	147	0.00939117	0.442896	0.442896	1	33	0.00217621	9606	Homo sapiens	ZNF638		R-HSA-381283
R-HSA-76005	Response to elevated platelet cytosolic Ca2+	1	148	0.00945506	0.445119	0.445119	3	14	0.000923239	9606	Homo sapiens	PRKCB		R-HSA-114553;R-HSA-114683;R-HSA-114684
R-HSA-1474228	Degradation of the extracellular matrix	1	148	0.00945506	0.445119	0.445119	2	105	0.00692429	9606	Homo sapiens	CTSS		R-HSA-1566981;R-HSA-2534160
R-HSA-9018519	Estrogen-dependent gene expression	1	153	0.00977448	0.456105	0.456105	6	66	0.00435241	9606	Homo sapiens	DDX5		R-HSA-9009533;R-HSA-9009536;R-HSA-9023859;R-HSA-9023861;R-HSA-9023860;R-HSA-9009526
R-HSA-163685	Integration of energy metabolism	1	153	0.00977448	0.456105	0.456105	5	73	0.00481403	9606	Homo sapiens	GNAQ		R-HSA-400023;R-HSA-416530;R-HSA-399998;R-HSA-400027;R-HSA-399995
R-HSA-3858494	Beta-catenin independent WNT signaling	1	153	0.00977448	0.456105	0.456105	1	51	0.00336323	9606	Homo sapiens	PRKCB		R-HSA-5138432
R-HSA-5358351	Signaling by Hedgehog	1	155	0.00990226	0.460439	0.460439	7	82	0.00540754	9606	Homo sapiens	CSNK1A1		R-HSA-5633040;R-HSA-5632672;R-HSA-5632674;R-HSA-5610722;R-HSA-5632671;R-HSA-5610718;R-HSA-5632670
R-HSA-913531	Interferon Signaling	2	397	0.0253626	0.468532	0.468532	2	119	0.00784753	9606	Homo sapiens	TRIM38		R-HSA-1031716;R-HSA-1031713
R-HSA-9705671	SARS-CoV-2 activates/modulates innate and adaptive immune responses	1	160	0.0102217	0.471126	0.471126	1	47	0.00309945	9606	Homo sapiens	TLR1		R-HSA-9755368
R-HSA-162599	Late Phase of HIV Life Cycle	1	160	0.0102217	0.471126	0.471126	1	78	0.00514376	9606	Homo sapiens	PIM1		R-HSA-180687
R-HSA-8856828	Clathrin-mediated endocytosis	1	161	0.0102856	0.473239	0.473239	11	35	0.0023081	9606	Homo sapiens	ARPC2		R-HSA-8868230;R-HSA-8868661;R-HSA-8868660;R-HSA-8868659;R-HSA-8868658;R-HSA-8869438;R-HSA-8868236;R-HSA-8868651;R-HSA-8871194;R-HSA-8871193;R-HSA-8868648
R-HSA-9018678	Biosynthesis of specialized proresolving mediators (SPMs)	1	161	0.0102856	0.473239	0.473239	8	125	0.00824321	9606	Homo sapiens	LTA4H		R-HSA-9024890;R-HSA-9018877;R-HSA-9020253;R-HSA-9020252;R-HSA-9020270;R-HSA-9018862;R-HSA-9020257;R-HSA-9020258
R-HSA-166016	Toll Like Receptor 4 (TLR4) Cascade	1	166	0.010605	0.483676	0.483676	16	113	0.00745186	9606	Homo sapiens	TLR1		R-HSA-166082;R-HSA-2201316;R-HSA-166119;R-HSA-166091;R-HSA-2201322;R-HSA-166286;R-HSA-937059;R-HSA-166284;R-HSA-937022;R-HSA-2559414;R-HSA-2262775;R-HSA-166362;R-HSA-937079;R-HSA-166363;R-HSA-166072;R-HSA-2262777
R-HSA-9758941	Gastrulation	1	167	0.0106689	0.485739	0.485739	20	104	0.00685835	9606	Homo sapiens	SMAD2		R-HSA-9823989;R-HSA-9756948;R-HSA-9756724;R-HSA-9823959;R-HSA-9823958;R-HSA-9823729;R-HSA-9796209;R-HSA-9754480;R-HSA-9823952;R-HSA-452353;R-HSA-9823836;R-HSA-9823966;R-HSA-9823992;R-HSA-9824472;R-HSA-9758501;R-HSA-9796225;R-HSA-9823950;R-HSA-9823849;R-HSA-9823977;R-HSA-480378
R-HSA-2142753	Arachidonate metabolism	1	170	0.0108605	0.491879	0.491879	1	88	0.00580322	9606	Homo sapiens	LTA4H		R-HSA-266072
R-HSA-425393	Transport of inorganic cations/anions and amino acids/oligopeptides	1	171	0.0109244	0.49391	0.49391	1	79	0.00520971	9606	Homo sapiens	SLC38A1		R-HSA-352119
R-HSA-73887	Death Receptor Signaling	1	172	0.0109883	0.495933	0.495933	3	119	0.00784753	9606	Homo sapiens	RTN4		R-HSA-9012761;R-HSA-193696;R-HSA-193655
R-HSA-162587	HIV Life Cycle	1	175	0.01118	0.501953	0.501953	1	117	0.00771564	9606	Homo sapiens	PIM1		R-HSA-180687
R-HSA-983705	Signaling by the B Cell Receptor (BCR)	1	176	0.0112439	0.503945	0.503945	2	45	0.00296755	9606	Homo sapiens	PRKCB		R-HSA-1168373;R-HSA-1168635
R-HSA-9006936	Signaling by TGFB family members	1	178	0.0113716	0.507903	0.507903	49	148	0.00975996	9606	Homo sapiens	SMAD2		R-HSA-2187303;R-HSA-870538;R-HSA-9736979;R-HSA-9736984;R-HSA-2187309;R-HSA-209055;R-HSA-2176445;R-HSA-2187325;R-HSA-9736970;R-HSA-2187395;R-HSA-2187401;R-HSA-173481;R-HSA-2187405;R-HSA-1225919;R-HSA-173488;R-HSA-2186643;R-HSA-9731111;R-HSA-9736992;R-HSA-2127257;R-HSA-870449;R-HSA-2187293;R-HSA-1549526;R-HSA-9733203;R-HSA-2176491;R-HSA-2186607;R-HSA-170835;R-HSA-2186741;R-HSA-1484099;R-HSA-2176503…
R-HSA-9664433	Leishmania parasite growth and survival	1	192	0.012266	0.534757	0.534757	7	40	0.00263783	9606	Homo sapiens	FCGR3A		R-HSA-9664275;R-HSA-9664273;R-HSA-9664278;R-HSA-9664261;R-HSA-9664271;R-HSA-9664270;R-HSA-9664268
R-HSA-9662851	Anti-inflammatory response favouring Leishmania parasite infection	1	192	0.012266	0.534757	0.534757	7	40	0.00263783	9606	Homo sapiens	FCGR3A		R-HSA-9664275;R-HSA-9664273;R-HSA-9664278;R-HSA-9664261;R-HSA-9664271;R-HSA-9664270;R-HSA-9664268
R-HSA-5689880	Ub-specific processing proteases	1	192	0.012266	0.534757	0.534757	1	40	0.00263783	9606	Homo sapiens	SMAD2		R-HSA-6781764
R-HSA-194315	Signaling by Rho GTPases	3	708	0.0452309	0.536011	0.536011	7	203	0.013387	9606	Homo sapiens	ARPC2;PRKCB;ADD3		R-HSA-9626817;R-HSA-2029466;R-HSA-442592;R-HSA-9693125;R-HSA-2197690;R-HSA-9693198;R-HSA-2029473
R-HSA-9678108	SARS-CoV-1 Infection	1	194	0.0123938	0.538474	0.538474	1	159	0.0104854	9606	Homo sapiens	DDX5		R-HSA-9682631
R-HSA-9716542	Signaling by Rho GTPases, Miro GTPases and RHOBTB3	3	724	0.0462531	0.551332	0.551332	7	212	0.0139805	9606	Homo sapiens	ARPC2;PRKCB;ADD3		R-HSA-9626817;R-HSA-2029466;R-HSA-442592;R-HSA-9693125;R-HSA-2197690;R-HSA-9693198;R-HSA-2029473
R-HSA-68877	Mitotic Prometaphase	1	212	0.0135437	0.570636	0.570636	2	25	0.00164864	9606	Homo sapiens	NUMA1		R-HSA-380316;R-HSA-380508
R-HSA-112316	Neuronal System	2	490	0.0313039	0.581915	0.581915	3	221	0.014574	9606	Homo sapiens	SLC38A1;PRKCB		R-HSA-212614;R-HSA-421007;R-HSA-416639
R-HSA-112314	Neurotransmitter receptors and postsynaptic signal transmission	1	232	0.0148214	0.603789	0.603789	2	110	0.00725402	9606	Homo sapiens	PRKCB		R-HSA-421007;R-HSA-416639
R-HSA-68882	Mitotic Anaphase	1	236	0.015077	0.61011	0.61011	1	32	0.00211026	9606	Homo sapiens	PIM1		R-HSA-9624845
R-HSA-2555396	Mitotic Metaphase and Anaphase	1	237	0.0151409	0.611675	0.611675	1	33	0.00217621	9606	Homo sapiens	PIM1		R-HSA-9624845
R-HSA-109582	Hemostasis	3	804	0.051364	0.623428	0.623428	34	342	0.0225534	9606	Homo sapiens	APBB1IP;PRKCB;GNAQ		R-HSA-443910;R-HSA-396996;R-HSA-443905;R-HSA-429441;R-HSA-428750;R-HSA-354060;R-HSA-354124;R-HSA-428749;R-HSA-428941;R-HSA-397835;R-HSA-372693;R-HSA-418581;R-HSA-418579;R-HSA-428752;R-HSA-418576;R-HSA-354066;R-HSA-354077;R-HSA-372697;R-HSA-354073;R-HSA-354149;R-HSA-429415;R-HSA-354087;R-HSA-372705;R-HSA-432096;R-HSA-377644;R-HSA-377641;R-HSA-377640;R-HSA-377643;R-HSA-354165;R-HSA-354097;R-HSA-114…
R-HSA-162906	HIV Infection	1	247	0.0157797	0.626988	0.626988	1	160	0.0105513	9606	Homo sapiens	PIM1		R-HSA-180687
R-HSA-9705683	SARS-CoV-2-host interactions	1	248	0.0158436	0.628486	0.628486	1	67	0.00441836	9606	Homo sapiens	TLR1		R-HSA-9755368
R-HSA-198933	Immunoregulatory interactions between a Lymphoid and a non-Lymphoid cell	1	249	0.0159075	0.629978	0.629978	1	44	0.00290161	9606	Homo sapiens	FCGR3A		R-HSA-199161
R-HSA-1280215	Cytokine Signaling in Immune system	4	1088	0.0695074	0.633024	0.633024	3	785	0.0517673	9606	Homo sapiens	PIM1;TRIM38		R-HSA-6790036;R-HSA-1031716;R-HSA-1031713
R-HSA-8939211	ESR-mediated signaling	1	257	0.0164186	0.641706	0.641706	6	114	0.00751781	9606	Homo sapiens	DDX5		R-HSA-9009533;R-HSA-9009536;R-HSA-9023859;R-HSA-9023861;R-HSA-9023860;R-HSA-9009526
R-HSA-597592	Post-translational protein modification	6	1661	0.106114	0.655062	0.655062	14	594	0.0391717	9606	Homo sapiens	SMAD2;FCGR3A;DDX5;NUCB1;PSMB9;SF1		R-HSA-9907925;R-HSA-6781764;R-HSA-8952289;R-HSA-3900177;R-HSA-8940388;R-HSA-9908186;R-HSA-9907928;R-HSA-9907941;R-HSA-9907940;R-HSA-4546385;R-HSA-4546386;R-HSA-3900194;R-HSA-9908108;R-HSA-9908105
R-HSA-5688426	Deubiquitination	1	275	0.0175685	0.666773	0.666773	1	77	0.00507782	9606	Homo sapiens	SMAD2		R-HSA-6781764
R-HSA-9824446	Viral Infection Pathways	4	1145	0.0731489	0.67335	0.67335	5	752	0.0495911	9606	Homo sapiens	TLR1;DDX5;CSNK1A1;PIM1		R-HSA-9729318;R-HSA-9682631;R-HSA-9694406;R-HSA-9755368;R-HSA-180687
R-HSA-416476	G alpha (q) signalling events	1	285	0.0182074	0.679944	0.679944	17	35	0.0023081	9606	Homo sapiens	GNAQ		R-HSA-416358;R-HSA-8982025;R-HSA-114688;R-HSA-416516;R-HSA-749448;R-HSA-8982026;R-HSA-749452;R-HSA-8982017;R-HSA-398188;R-HSA-400586;R-HSA-379048;R-HSA-418582;R-HSA-8964280;R-HSA-8964284;R-HSA-416510;R-HSA-750993;R-HSA-8964340
R-HSA-372790	Signaling by GPCR	3	877	0.0560276	0.682206	0.682206	31	392	0.0258507	9606	Homo sapiens	ADGRE5;PRKCB;GNAQ		R-HSA-8982025;R-HSA-114688;R-HSA-416516;R-HSA-749448;R-HSA-8982026;R-HSA-111879;R-HSA-749452;R-HSA-167429;R-HSA-8982017;R-HSA-751040;R-HSA-167433;R-HSA-400586;R-HSA-112271;R-HSA-418582;R-HSA-750993;R-HSA-416358;R-HSA-444773;R-HSA-112037;R-HSA-8982703;R-HSA-398188;R-HSA-379048;R-HSA-8964280;R-HSA-167408;R-HSA-8964284;R-HSA-167415;R-HSA-879674;R-HSA-416510;R-HSA-167419;R-HSA-8982709;R-HSA-8964340;R…
R-HSA-9711123	Cellular response to chemical stress	1	287	0.0183351	0.682517	0.682517	1	173	0.0114086	9606	Homo sapiens	TXNIP		R-HSA-1250272
R-HSA-1266738	Developmental Biology	6	1719	0.109819	0.688436	0.688436	42	910	0.0600106	9606	Homo sapiens	SMAD2;CNOT7;ARPC2;ZNF638;ZFP36L2;SF1		R-HSA-9756948;R-HSA-9693009;R-HSA-9692241;R-HSA-9823959;R-HSA-9823958;R-HSA-9823952;R-HSA-452353;R-HSA-9690395;R-HSA-1535903;R-HSA-9817692;R-HSA-9692250;R-HSA-9823836;R-HSA-9823966;R-HSA-480204;R-HSA-9824472;R-HSA-9796225;R-HSA-9819200;R-HSA-9823950;R-HSA-170847;R-HSA-9823989;R-HSA-452838;R-HSA-9756724;R-HSA-9823729;R-HSA-9796209;R-HSA-9754480;R-HSA-381283;R-HSA-3928595;R-HSA-9822335;R-HSA-982399…
R-HSA-5673001	RAF/MAP kinase cascade	1	309	0.0197406	0.709503	0.709503	8	75	0.00494592	9606	Homo sapiens	APBB1IP		R-HSA-9657603;R-HSA-5672980;R-HSA-5672978;R-HSA-9657606;R-HSA-5672972;R-HSA-9657608;R-HSA-5672973;R-HSA-9657599
R-HSA-1257604	PIP3 activates AKT signaling	1	312	0.0199323	0.713003	0.713003	1	88	0.00580322	9606	Homo sapiens	PIP4K2A		R-HSA-1675776
R-HSA-1483257	Phospholipid metabolism	1	314	0.0200601	0.715314	0.715314	3	218	0.0143762	9606	Homo sapiens	PIP4K2A		R-HSA-6811522;R-HSA-1676145;R-HSA-1675776
R-HSA-5684996	MAPK1/MAPK3 signaling	1	316	0.0201878	0.717606	0.717606	8	82	0.00540754	9606	Homo sapiens	APBB1IP		R-HSA-9657603;R-HSA-5672980;R-HSA-5672978;R-HSA-9657606;R-HSA-5672972;R-HSA-9657608;R-HSA-5672973;R-HSA-9657599
R-HSA-1474244	Extracellular matrix organization	1	328	0.0209544	0.730983	0.730983	3	319	0.0210367	9606	Homo sapiens	CTSS		R-HSA-2213200;R-HSA-1566981;R-HSA-2534160
R-HSA-449147	Signaling by Interleukins	2	646	0.04127	0.731029	0.731029	1	505	0.0333026	9606	Homo sapiens	PIM1		R-HSA-6790036
R-HSA-392499	Metabolism of proteins	8	2353	0.150323	0.732839	0.732839	28	887	0.0584938	9606	Homo sapiens	PTCD3;SMAD2;FCGR3A;DDX5;GNAQ;NUCB1;PSMB9;SF1		R-HSA-5389842;R-HSA-9907925;R-HSA-5419281;R-HSA-5368279;R-HSA-8850560;R-HSA-5389848;R-HSA-5389849;R-HSA-9908186;R-HSA-9907928;R-HSA-5419264;R-HSA-4546385;R-HSA-5419271;R-HSA-4546386;R-HSA-3900194;R-HSA-5419273;R-HSA-9908108;R-HSA-5419279;R-HSA-5389839;R-HSA-9908105;R-HSA-5419277;R-HSA-6781764;R-HSA-8952289;R-HSA-3900177;R-HSA-8940388;R-HSA-5419261;R-HSA-9907941;R-HSA-5389857;R-HSA-9907940
R-HSA-72766	Translation	1	339	0.0216572	0.742697	0.742697	13	99	0.00652862	9606	Homo sapiens	PTCD3		R-HSA-5389842;R-HSA-5419281;R-HSA-5368279;R-HSA-5389848;R-HSA-5389849;R-HSA-5419261;R-HSA-5419264;R-HSA-5389857;R-HSA-5419271;R-HSA-5419273;R-HSA-5419279;R-HSA-5389839;R-HSA-5419277
R-HSA-9006925	Intracellular signaling by second messengers	1	359	0.0229349	0.762722	0.762722	1	116	0.0076497	9606	Homo sapiens	PIP4K2A		R-HSA-1675776
R-HSA-5683057	MAPK family signaling cascades	1	367	0.023446	0.770296	0.770296	8	122	0.00804537	9606	Homo sapiens	APBB1IP		R-HSA-9657603;R-HSA-5672980;R-HSA-5672978;R-HSA-9657606;R-HSA-5672972;R-HSA-9657608;R-HSA-5672973;R-HSA-9657599
R-HSA-73894	DNA Repair	1	380	0.0242765	0.782099	0.782099	5	342	0.0225534	9606	Homo sapiens	MBD4		R-HSA-110353;R-HSA-110231;R-HSA-110232;R-HSA-110171;R-HSA-110172
R-HSA-9006931	Signaling by Nuclear Receptors	1	383	0.0244682	0.784737	0.784737	6	195	0.0128594	9606	Homo sapiens	DDX5		R-HSA-9009533;R-HSA-9009536;R-HSA-9023859;R-HSA-9023861;R-HSA-9023860;R-HSA-9009526
R-HSA-425407	SLC-mediated transmembrane transport	1	421	0.0268958	0.81555	0.81555	1	200	0.0131891	9606	Homo sapiens	SLC38A1		R-HSA-352119
R-HSA-418594	G alpha (i) signalling events	1	428	0.027343	0.820732	0.820732	9	74	0.00487998	9606	Homo sapiens	GNAQ		R-HSA-167408;R-HSA-112037;R-HSA-167415;R-HSA-111879;R-HSA-167429;R-HSA-167419;R-HSA-167433;R-HSA-112271;R-HSA-111870
R-HSA-8978868	Fatty acid metabolism	1	428	0.027343	0.820732	0.820732	1	231	0.0152334	9606	Homo sapiens	LTA4H		R-HSA-266072
R-HSA-388396	GPCR downstream signalling	2	796	0.0508529	0.830041	0.830041	29	175	0.0115405	9606	Homo sapiens	PRKCB;GNAQ		R-HSA-8982025;R-HSA-114688;R-HSA-416516;R-HSA-749448;R-HSA-8982026;R-HSA-111879;R-HSA-749452;R-HSA-167429;R-HSA-8982017;R-HSA-751040;R-HSA-167433;R-HSA-400586;R-HSA-112271;R-HSA-418582;R-HSA-750993;R-HSA-416358;R-HSA-112037;R-HSA-8982703;R-HSA-398188;R-HSA-379048;R-HSA-8964280;R-HSA-167408;R-HSA-8964284;R-HSA-167415;R-HSA-416510;R-HSA-167419;R-HSA-8982709;R-HSA-8964340;R-HSA-111870
R-HSA-9012999	RHO GTPase cycle	1	460	0.0293873	0.842656	0.842656	2	91	0.00600106	9606	Homo sapiens	ADD3		R-HSA-9693125;R-HSA-9693198
R-HSA-422475	Axon guidance	1	566	0.0361592	0.898064	0.898064	1	295	0.019454	9606	Homo sapiens	ARPC2		R-HSA-3928595
R-HSA-9675108	Nervous system development	1	602	0.0384591	0.912097	0.912097	1	321	0.0211686	9606	Homo sapiens	ARPC2		R-HSA-3928595
R-HSA-382551	Transport of small molecules	2	1002	0.0640133	0.913289	0.913289	2	465	0.0306647	9606	Homo sapiens	SLC38A1;ADD3		R-HSA-352119;R-HSA-5226999
R-HSA-500792	GPCR ligand binding	1	609	0.0389063	0.914596	0.914596	2	217	0.0143102	9606	Homo sapiens	ADGRE5		R-HSA-444773;R-HSA-879674
R-HSA-9006934	Signaling by Receptor Tyrosine Kinases	1	634	0.0405034	0.922964	0.922964	4	759	0.0500528	9606	Homo sapiens	PRKCB		R-HSA-5218813;R-HSA-5218823;R-HSA-5218805;R-HSA-5218821
R-HSA-199991	Membrane Trafficking	1	669	0.0427394	0.933339	0.933339	11	219	0.0144421	9606	Homo sapiens	ARPC2		R-HSA-8868230;R-HSA-8868661;R-HSA-8868660;R-HSA-8868659;R-HSA-8868658;R-HSA-8869438;R-HSA-8868236;R-HSA-8868651;R-HSA-8871194;R-HSA-8871193;R-HSA-8868648
R-HSA-8953897	Cellular responses to stimuli	2	1155	0.0737878	0.948739	0.948739	4	603	0.0397652	9606	Homo sapiens	GNAQ;TXNIP		R-HSA-1250272;R-HSA-9860800;R-HSA-9861486;R-HSA-9860796
R-HSA-5653656	Vesicle-mediated transport	1	829	0.0529611	0.965739	0.965739	11	252	0.0166183	9606	Homo sapiens	ARPC2		R-HSA-8868230;R-HSA-8868661;R-HSA-8868660;R-HSA-8868659;R-HSA-8868658;R-HSA-8869438;R-HSA-8868236;R-HSA-8868651;R-HSA-8871194;R-HSA-8871193;R-HSA-8868648
R-HSA-556833	Metabolism of lipids	2	1500	0.0958283	0.98532	0.98532	12	993	0.065484	9606	Homo sapiens	PIP4K2A;LTA4H		R-HSA-9024890;R-HSA-9018877;R-HSA-9020253;R-HSA-6811522;R-HSA-9020252;R-HSA-9020270;R-HSA-9018862;R-HSA-1676145;R-HSA-9020257;R-HSA-1675776;R-HSA-9020258;R-HSA-266072
R-HSA-2262752	Cellular responses to stress	1	1039	0.0663771	0.985854	0.985854	1	521	0.0343577	9606	Homo sapiens	TXNIP		R-HSA-1250272
R-HSA-1430728	Metabolism	3	3752	0.239698	0.999991	0.999991	17	2354	0.155236	9606	Homo sapiens	GNAQ;PIP4K2A;LTA4H		R-HSA-6811522;R-HSA-9020270;R-HSA-9018862;R-HSA-1676145;R-HSA-9020257;R-HSA-9020258;R-HSA-400023;R-HSA-9024890;R-HSA-416530;R-HSA-9018877;R-HSA-9020253;R-HSA-9020252;R-HSA-399998;R-HSA-1675776;R-HSA-266072;R-HSA-400027;R-HSA-399995

## Sheet: Vein, C2
Pathway identifier	Pathway name	#Entities found	#Entities total	Entities ratio	Entities pValue	Entities FDR	#Reactions found	#Reactions total	Reactions ratio	Species identifier	Species name	Submitted entities found	Mapped entities	Found reaction identifiers
R-HSA-6798695	Neutrophil degranulation	51	478	0.0305373	1.11022e-16	1.70974e-14	10	10	0.000659457	9606	Homo sapiens	ARHGAP9;FCN1;SERPINA1;GMFG;ITGB2;SLC2A3;LRMP;CTSS;MMP25;FCGR3B;ADGRE5;ANPEP;COTL1;ITGAX;SIRPA;B2M;CD53;FCER1G;CD93;SLC11A1;HLA-B;HLA-C;CYBB;TNFRSF1B;FGR;TYROBP;BIN2;PECAM1;PADI2;S100A9;S100A8;FTL;ROCK1;FGL2;FPR1;IQGAP2;CXCR1;CXCR2;S100A12;NCKAP1L;CD14;LILRB3;LYZ;CPPED1;IGF2R;BST2;PTPRC;SELL;VNN2;MNDA		R-HSA-6798743;R-HSA-6799350;R-HSA-6798739;R-HSA-6800434;R-HSA-6798751;R-HSA-6798749;R-HSA-6798748;R-HSA-6798747;R-HSA-6800426;R-HSA-6798745
R-HSA-877300	Interferon gamma signaling	39	177	0.0113077	1.11022e-16	1.70974e-14	21	23	0.00151675	9606	Homo sapiens	GBP5;SP100;STAT1;HLA-B;HLA-C;HLA-A;HLA-F;HLA-E;OASL;OAS1;IRF1;IRF7;HLA-DRA;TRIM38;GBP2;FCGR1A;B2M;GBP1;TRIM22;JAK1		R-HSA-997326;R-HSA-9730967;R-HSA-9732753;R-HSA-9734547;R-HSA-873924;R-HSA-873927;R-HSA-1031716;R-HSA-873926;R-HSA-873921;R-HSA-877281;R-HSA-9732729;R-HSA-1031713;R-HSA-873922;R-HSA-873917;R-HSA-877308;R-HSA-9678561;R-HSA-873919;R-HSA-873918;R-HSA-9732738;R-HSA-877269;R-HSA-909552
R-HSA-909733	Interferon alpha/beta signaling	48	129	0.00824123	1.11022e-16	1.70974e-14	22	25	0.00164864	9606	Homo sapiens	IFITM3;IFITM2;STAT1;MX2;STAT2;MX1;HLA-B;HLA-C;ADAR;ISG15;HLA-A;HLA-F;SAMHD1;IFIT1;IFIT3;HLA-E;OASL;IFIT2;BST2;OAS1;IRF1;IRF7;GBP2;JAK1		R-HSA-9696179;R-HSA-9678935;R-HSA-912680;R-HSA-9710963;R-HSA-909732;R-HSA-909729;R-HSA-997314;R-HSA-909730;R-HSA-997311;R-HSA-909725;R-HSA-909724;R-HSA-997309;R-HSA-909726;R-HSA-909721;R-HSA-913529;R-HSA-909720;R-HSA-909722;R-HSA-1015702;R-HSA-909719;R-HSA-909718;R-HSA-9710959;R-HSA-1015699
R-HSA-913531	Interferon Signaling	68	397	0.0253626	1.11022e-16	1.70974e-14	67	119	0.00784753	9606	Homo sapiens	IFITM3;SP100;IFITM2;ADAR;UBE2L6;SAMHD1;IFIT1;IFIT3;OASL;IFIT2;HERC5;GBP2;FCGR1A;GBP1;B2M;TRIM22;JAK1;GBP5;DDX58;STAT1;MX2;STAT2;MX1;HLA-B;HLA-C;ISG15;HLA-A;HLA-F;HLA-E;BST2;OAS1;IRF1;IRF7;HLA-DRA;TRIM38		R-HSA-936462;R-HSA-8983688;R-HSA-9730967;R-HSA-9732753;R-HSA-9734547;R-HSA-8983680;R-HSA-1169307;R-HSA-909725;R-HSA-909724;R-HSA-909726;R-HSA-909721;R-HSA-909720;R-HSA-9732738;R-HSA-909722;R-HSA-1015702;R-HSA-909719;R-HSA-909718;R-HSA-1015699;R-HSA-9696179;R-HSA-912680;R-HSA-9835443;R-HSA-909732;R-HSA-1031716;R-HSA-909729;R-HSA-1031713;R-HSA-909730;R-HSA-997311;R-HSA-873917;R-HSA-997309;R-HSA-873…
R-HSA-1280215	Cytokine Signaling in Immune system	116	1088	0.0695074	1.11022e-16	1.70974e-14	347	785	0.0517673	9606	Homo sapiens	IFITM3;IL1RN;IFITM2;CSF3R;ITGB2;SLA;ADAR;UBE2L6;IFIT1;IFIT3;OASL;IFIT2;TNFSF13B;HERC5;CASP4;CASP1;ITGAX;LGALS9;PRKACA;IL6R;B2M;TRIM22;JAK1;GBP5;DDX58;IL1R2;HLA-B;HLA-C;IRAK3;HLA-A;HLA-F;TNFRSF1B;DUSP6;HLA-E;OAS1;IRF1;IRF7;PELI1;LCP1;LTB;VAMP2;SP100;CEBPD;NLRC5;FPR1;IL2RG;SAMHD1;INPP5D;S100A12;PTK2B;GBP2;FCGR1A;GBP1;MCL1;LYN;MAP3K3;STAT1;MX2;STAT2;MX1;MSN;ISG15;SOD2;BST2;CD4;BCL6;HLA-DRA;TRIM38		R-HSA-936462;R-HSA-8983688;R-HSA-452100;R-HSA-9732753;R-HSA-452097;R-HSA-450063;R-HSA-8983680;R-HSA-452108;R-HSA-1112602;R-HSA-8987266;R-HSA-1112604;R-HSA-8950405;R-HSA-8987270;R-HSA-8950426;R-HSA-203797;R-HSA-9732738;R-HSA-5668417;R-HSA-8982163;R-HSA-8982162;R-HSA-1112587;R-HSA-452122;R-HSA-8982165;R-HSA-913424;R-HSA-8963734;R-HSA-8950441;R-HSA-6783556;R-HSA-508451;R-HSA-5668467;R-HSA-6786114;R-…
R-HSA-168256	Immune System	184	2653	0.169488	1.11022e-16	1.70974e-14	697	1723	0.113624	9606	Homo sapiens	IFITM3;FCN1;IL1RN;IFITM2;CSF3R;NCF1;NCF2;GMFG;SLA;UBE2L6;IFIT1;IFIT3;IFIT2;HERC5;ANPEP;COTL1;SIRPA;EP300;LGALS9;PRKACA;ARHGEF40;IL6R;B2M;TRIM22;GBP5;CD93;PRKCB;IL1R2;SLC11A1;HLA-B;TAP1;HLA-C;CYBB;HLA-A;HLA-F;HLA-E;TYROBP;JAML;BIN2;PADI2;TXNIP;S100A9;S100A8;FTL;FPR1;DAPP1;IQGAP2;RNF213;CLEC7A;INPP5D;S100A12;NCKAP1L;CD14;NLRP1;MCL1;LYN;FYB1;MSN;ISG15;LYZ;IGF2R;BST2;CYLD;PTPRC;SELL;VNN2;BCL6;HLA-DRA…		R-HSA-8983688;R-HSA-8983680;R-HSA-8863895;R-HSA-203797;R-HSA-936985;R-HSA-913424;R-HSA-6786114;R-HSA-913451;R-HSA-741411;R-HSA-6786124;R-HSA-8863914;R-HSA-937022;R-HSA-8937656;R-HSA-430135;R-HSA-8937654;R-HSA-937034;R-HSA-6786095;R-HSA-937029;R-HSA-6786092;R-HSA-6800426;R-HSA-6786101;R-HSA-937050;R-HSA-8854738;R-HSA-6800434;R-HSA-6786096;R-HSA-1168456;R-HSA-6786110;R-HSA-1168459;R-HSA-937044;R-HS…
R-HSA-168249	Innate Immune System	80	1334	0.0852233	3.21965e-15	4.24993e-13	242	744	0.0490636	9606	Homo sapiens	ARHGAP9;FCN1;SERPINA1;NCF1;NCF2;GMFG;ITGB2;SLC2A3;UBE2L6;LRMP;TREM1;CTSS;HERC5;FCGR3A;MMP25;FCGR3B;ADGRE5;ANPEP;CASP4;CASP1;COTL1;ITGAX;SIRPA;EP300;PRKACA;ARHGEF40;B2M;CD53;FCER1G;CD93;DDX58;SLC11A1;HLA-B;HLA-C;CYBB;IRAK3;TNFRSF1B;DUSP6;HLA-E;FGR;TYROBP;BIN2;IRF7;PELI1;PECAM1;TXNIP;PADI2;S100A9;S100A8;TRIM56;FTL;ROCK1;FGL2;NLRC5;FPR1;IQGAP2;IFI16;CXCR1;CLEC7A;CXCR2;S100A12;NCKAP1L;CD14;NLRP1;FCGR…		R-HSA-936462;R-HSA-177671;R-HSA-6803063;R-HSA-936475;R-HSA-203797;R-HSA-936985;R-HSA-5621366;R-HSA-2562564;R-HSA-9705137;R-HSA-5621363;R-HSA-741411;R-HSA-9823932;R-HSA-9823934;R-HSA-9705145;R-HSA-5621371;R-HSA-5621370;R-HSA-937022;R-HSA-9823910;R-HSA-9823904;R-HSA-5621347;R-HSA-9823906;R-HSA-2272795;R-HSA-5621356;R-HSA-5621353;R-HSA-5621352;R-HSA-5621355;R-HSA-5621354;R-HSA-5432849;R-HSA-937034;R…
R-HSA-449147	Signaling by Interleukins	49	646	0.04127	5.38791e-13	6.24998e-11	236	505	0.0333026	9606	Homo sapiens	IL1RN;CSF3R;CEBPD;ITGB2;NLRC5;FPR1;IL2RG;INPP5D;CASP4;CASP1;ITGAX;PTK2B;S100A12;LGALS9;PRKACA;IL6R;MCL1;JAK1;LYN;MAP3K3;STAT1;IL1R2;STAT2;MSN;IRAK3;TNFRSF1B;SOD2;DUSP6;CD4;BCL6;PELI1;LCP1;VAMP2		R-HSA-452100;R-HSA-452097;R-HSA-450063;R-HSA-452108;R-HSA-1112602;R-HSA-8987266;R-HSA-1112604;R-HSA-8950405;R-HSA-8987270;R-HSA-8950426;R-HSA-203797;R-HSA-8982163;R-HSA-8982162;R-HSA-1112587;R-HSA-452122;R-HSA-8982165;R-HSA-913424;R-HSA-8963734;R-HSA-8950441;R-HSA-6783556;R-HSA-508451;R-HSA-6786114;R-HSA-913451;R-HSA-6783552;R-HSA-6786124;R-HSA-8937656;R-HSA-8950448;R-HSA-449087;R-HSA-8950453;R-H…
R-HSA-1236977	Endosomal/Vacuolar pathway	7	15	0.000958283	8.56474e-08	8.82169e-06	4	4	0.000263783	9606	Homo sapiens	HLA-B;HLA-C;HLA-A;HLA-F;B2M;CTSS;HLA-E		R-HSA-1236964;R-HSA-1236948;R-HSA-1236954;R-HSA-1236943
R-HSA-1236975	Antigen processing-Cross presentation	15	115	0.00734683	1.27968e-07	1.17731e-05	17	23	0.00151675	9606	Homo sapiens	NCF1;NCF2;HLA-B;HLA-C;CYBB;TAP1;HLA-A;HLA-F;CTSS;HLA-E;CD14;FCGR1A;B2M;S100A9;S100A8		R-HSA-8863973;R-HSA-8951595;R-HSA-1236948;R-HSA-1236949;R-HSA-1236954;R-HSA-1236955;R-HSA-8863914;R-HSA-8863895;R-HSA-1236967;R-HSA-8863858;R-HSA-1236964;R-HSA-1236965;R-HSA-1236971;R-HSA-1236939;R-HSA-1236943;R-HSA-1236940;R-HSA-1236941
R-HSA-6785807	Interleukin-4 and Interleukin-13 signaling	19	211	0.0134798	7.86786e-07	6.609e-05	24	47	0.00309945	9606	Homo sapiens	CEBPD;BCL6;STAT1;ITGB2;ITGAX;TNFRSF1B;IL2RG;IL6R;MCL1;JAK1		R-HSA-6788582;R-HSA-6793958;R-HSA-6790022;R-HSA-6786050;R-HSA-6786114;R-HSA-6786095;R-HSA-6788623;R-HSA-6788622;R-HSA-6786092;R-HSA-6786124;R-HSA-6785898;R-HSA-6786058;R-HSA-451895;R-HSA-6786070;R-HSA-6786101;R-HSA-6788628;R-HSA-6790036;R-HSA-6786096;R-HSA-6786110;R-HSA-6785821;R-HSA-6788571;R-HSA-6788346;R-HSA-6790041;R-HSA-6786072
R-HSA-1280218	Adaptive Immune System	44	920	0.0587747	5.39161e-06	0.000415154	114	265	0.0174756	9606	Homo sapiens	IFITM3;IFITM2;NCF1;NCF2;ITGB2;FPR1;DAPP1;SLA;UBE2L6;TREM1;CTSS;HERC5;FCGR3A;HLA-DMA;RNF213;INPP5D;CD14;FCGR1A;PRKACA;B2M;LYN;CD74;FYB1;PRKCB;HLA-B;HLA-C;CYBB;TAP1;HLA-A;BTN3A2;HLA-F;LILRB3;HLA-E;CD4;TYROBP;PTPRC;SELL;JAML;HLA-DRA;S100A9;S100A8		R-HSA-199169;R-HSA-2130725;R-HSA-202245;R-HSA-202248;R-HSA-2130731;R-HSA-2130478;R-HSA-8863895;R-HSA-8850326;R-HSA-2130486;R-HSA-5690702;R-HSA-198955;R-HSA-198958;R-HSA-8863914;R-HSA-202291;R-HSA-5696358;R-HSA-430135;R-HSA-2130706;R-HSA-8850356;R-HSA-5685602;R-HSA-5685600;R-HSA-202307;R-HSA-913996;R-HSA-8951498;R-HSA-8951499;R-HSA-8951500;R-HSA-2213235;R-HSA-2213236;R-HSA-2213239;R-HSA-2213241;R-…
R-HSA-9705671	SARS-CoV-2 activates/modulates innate and adaptive immune responses	14	160	0.0102217	3.02573e-05	0.00214827	13	47	0.00309945	9606	Homo sapiens	DDX58;STAT1;STAT2;HLA-B;IRF7;HLA-C;ISG15;HLA-A;HLA-F;B2M;JAK1;HLA-E		R-HSA-9729725;R-HSA-9755359;R-HSA-983426;R-HSA-9717658;R-HSA-9755258;R-HSA-909726;R-HSA-9755328;R-HSA-9755244;R-HSA-9729454;R-HSA-9768142;R-HSA-9705320;R-HSA-918224;R-HSA-918225
R-HSA-5668599	RHO GTPases Activate NADPH Oxidases	7	38	0.00242765	3.64112e-05	0.00240314	11	14	0.000923239	9606	Homo sapiens	NCF1;NCF2;PRKCB;CYBB;PRKACA;S100A9;S100A8		R-HSA-9626848;R-HSA-9626832;R-HSA-9626880;R-HSA-9626816;R-HSA-5668629;R-HSA-9626817;R-HSA-5218827;R-HSA-5218841;R-HSA-5668735;R-HSA-5668605;R-HSA-5668731
R-HSA-1059683	Interleukin-6 signaling	5	17	0.00108605	5.5909e-05	0.00338866	20	20	0.00131891	9606	Homo sapiens	STAT1;IL6R;JAK1		R-HSA-1112690;R-HSA-1112755;R-HSA-1067667;R-HSA-1112565;R-HSA-1112727;R-HSA-1067640;R-HSA-1112602;R-HSA-1112538;R-HSA-1112604;R-HSA-1067676;R-HSA-1067646;R-HSA-1112510;R-HSA-1112703;R-HSA-1112514;R-HSA-1067651;R-HSA-1112708;R-HSA-1067688;R-HSA-1067659;R-HSA-1112587;R-HSA-9681294
R-HSA-983170	Antigen Presentation: Folding, assembly and peptide loading of class I MHC	7	41	0.00261931	5.84251e-05	0.00338866	14	16	0.00105513	9606	Homo sapiens	HLA-B;TAP1;HLA-C;HLA-A;HLA-F;B2M;HLA-E		R-HSA-8951499;R-HSA-983148;R-HSA-983146;R-HSA-983145;R-HSA-983144;R-HSA-983142;R-HSA-983427;R-HSA-983426;R-HSA-983138;R-HSA-983425;R-HSA-983424;R-HSA-983422;R-HSA-983421;R-HSA-983161
R-HSA-391160	Signal regulatory protein family interactions	5	18	0.00114994	7.30124e-05	0.00394267	10	10	0.000659457	9606	Homo sapiens	FYB1;TYROBP;PTK2B;SIRPA		R-HSA-391157;R-HSA-210274;R-HSA-391156;R-HSA-391158;R-HSA-391153;R-HSA-391152;R-HSA-391168;R-HSA-391155;R-HSA-391151;R-HSA-391150
R-HSA-1236974	ER-Phagosome pathway	10	93	0.00594135	7.9583e-05	0.00405874	8	10	0.000659457	9606	Homo sapiens	HLA-B;TAP1;HLA-C;HLA-A;CD14;HLA-F;S100A9;B2M;S100A8;HLA-E		R-HSA-8863895;R-HSA-8863973;R-HSA-8951595;R-HSA-8863858;R-HSA-1236965;R-HSA-1236949;R-HSA-1236971;R-HSA-8863914
R-HSA-198933	Immunoregulatory interactions between a Lymphoid and a non-Lymphoid cell	17	249	0.0159075	9.48371e-05	0.00455218	22	44	0.00290161	9606	Homo sapiens	IFITM3;IFITM2;ITGB2;HLA-B;HLA-C;HLA-A;HLA-F;LILRB3;TREM1;HLA-E;FCGR3A;TYROBP;JAML;SELL;FCGR1A;B2M		R-HSA-199043;R-HSA-199587;R-HSA-199169;R-HSA-199558;R-HSA-199046;R-HSA-198955;R-HSA-199050;R-HSA-199566;R-HSA-198958;R-HSA-5696358;R-HSA-8850326;R-HSA-8850356;R-HSA-5685602;R-HSA-199062;R-HSA-199093;R-HSA-5685600;R-HSA-199579;R-HSA-199161;R-HSA-199576;R-HSA-199583;R-HSA-6793275;R-HSA-199518
R-HSA-1169408	ISG15 antiviral mechanism	9	83	0.0053025	0.000168941	0.00777128	16	16	0.00105513	9606	Homo sapiens	HERC5;DDX58;STAT1;MX2;MX1;UBE2L6;ISG15;IFIT1;IFIT3;JAK1		R-HSA-1678841;R-HSA-936462;R-HSA-1169395;R-HSA-1678843;R-HSA-1169394;R-HSA-1678842;R-HSA-1169397;R-HSA-1169399;R-HSA-1169398;R-HSA-1169307;R-HSA-1176059;R-HSA-1169403;R-HSA-1169402;R-HSA-1169405;R-HSA-1169404;R-HSA-1169406
R-HSA-6783783	Interleukin-10 signaling	9	86	0.00549415	0.000218979	0.00963506	9	15	0.000989185	9606	Homo sapiens	IL1RN;IL1R2;FPR1;TNFRSF1B;JAK1		R-HSA-8937656;R-HSA-6784791;R-HSA-6784006;R-HSA-6784324;R-HSA-6784323;R-HSA-449811;R-HSA-6784319;R-HSA-449803;R-HSA-8937654
R-HSA-936440	Negative regulators of DDX58/IFIH1 signaling	6	37	0.00236376	0.000259253	0.0103651	10	13	0.000857294	9606	Homo sapiens	HERC5;CYLD;DDX58;NLRC5;UBE2L6;ISG15		R-HSA-936462;R-HSA-990526;R-HSA-937343;R-HSA-936412;R-HSA-936381;R-HSA-936378;R-HSA-936475;R-HSA-936390;R-HSA-936563;R-HSA-990528
R-HSA-4420097	VEGFA-VEGFR2 Pathway	11	129	0.00824123	0.000263211	0.0103651	16	79	0.00520971	9606	Homo sapiens	ROCK1;NCF1;NCF2;PRKCB;PTK2B;CYBB;NCKAP1L;PRKACA;STK4		R-HSA-5218830;R-HSA-5218827;R-HSA-5218826;R-HSA-2029465;R-HSA-5218823;R-HSA-5218854;R-HSA-5218821;R-HSA-5218851;R-HSA-5228992;R-HSA-5357472;R-HSA-5218813;R-HSA-5357477;R-HSA-5218841;R-HSA-5218805;R-HSA-5218836;R-HSA-3928647
R-HSA-9616222	Transcriptional regulation of granulopoiesis	8	70	0.00447199	0.000272765	0.0103651	8	27	0.00178053	9606	Homo sapiens	SPI1;CSF3R;H3F3A;EP300;IL6R		R-HSA-9616243;R-HSA-9634433;R-HSA-9616214;R-HSA-9617207;R-HSA-8865505;R-HSA-9617064;R-HSA-9634430;R-HSA-9634429
R-HSA-194138	Signaling by VEGF	11	140	0.00894397	0.000517996	0.0191659	16	86	0.00567133	9606	Homo sapiens	ROCK1;NCF1;NCF2;PRKCB;PTK2B;CYBB;NCKAP1L;PRKACA;STK4		R-HSA-5218830;R-HSA-5218827;R-HSA-5218826;R-HSA-2029465;R-HSA-5218823;R-HSA-5218854;R-HSA-5218821;R-HSA-5218851;R-HSA-5228992;R-HSA-5357472;R-HSA-5218813;R-HSA-5357477;R-HSA-5218841;R-HSA-5218805;R-HSA-5218836;R-HSA-3928647
R-HSA-6783589	Interleukin-6 family signaling	5	30	0.00191657	0.000749112	0.0262189	30	34	0.00224215	9606	Homo sapiens	STAT1;IL6R;JAK1		R-HSA-6783524;R-HSA-1067667;R-HSA-1112727;R-HSA-1112602;R-HSA-1112538;R-HSA-1112604;R-HSA-1067676;R-HSA-6783530;R-HSA-1112514;R-HSA-448660;R-HSA-1067651;R-HSA-1112708;R-HSA-6784189;R-HSA-1067659;R-HSA-1112587;R-HSA-9681294;R-HSA-1112690;R-HSA-6783556;R-HSA-1112755;R-HSA-1112565;R-HSA-6783681;R-HSA-6783552;R-HSA-1067640;R-HSA-6784204;R-HSA-1067646;R-HSA-1112510;R-HSA-1112703;R-HSA-5696482;R-HSA-10…
R-HSA-1169410	Antiviral mechanism by IFN-stimulated genes	12	172	0.0109883	0.000822805	0.0279754	24	71	0.00468214	9606	Homo sapiens	DDX58;STAT1;MX2;MX1;UBE2L6;ADAR;ISG15;IFIT1;IFIT3;OASL;HERC5;OAS1;JAK1		R-HSA-936462;R-HSA-1678841;R-HSA-8983688;R-HSA-1169395;R-HSA-1678843;R-HSA-1169394;R-HSA-1678842;R-HSA-9833973;R-HSA-1169397;R-HSA-9835443;R-HSA-1169399;R-HSA-1169398;R-HSA-8985153;R-HSA-8983680;R-HSA-1169307;R-HSA-1176059;R-HSA-1169403;R-HSA-1169402;R-HSA-1169405;R-HSA-1169404;R-HSA-9833723;R-HSA-1169406;R-HSA-9835944;R-HSA-8983671
R-HSA-451927	Interleukin-2 family signaling	6	47	0.00300262	0.000898628	0.0288917	51	59	0.00389079	9606	Homo sapiens	STAT1;INPP5D;PTK2B;LGALS9;IL2RG;JAK1		R-HSA-912527;R-HSA-452100;R-HSA-508292;R-HSA-8983309;R-HSA-452097;R-HSA-8983425;R-HSA-450063;R-HSA-8983424;R-HSA-8983299;R-HSA-452108;R-HSA-8983298;R-HSA-9006850;R-HSA-8983300;R-HSA-8985988;R-HSA-9006873;R-HSA-9005980;R-HSA-452122;R-HSA-913424;R-HSA-8963734;R-HSA-9006870;R-HSA-508451;R-HSA-8985900;R-HSA-9011748;R-HSA-9009700;R-HSA-8983335;R-HSA-5340385;R-HSA-451895;R-HSA-8985914;R-HSA-451900;R-HS…
R-HSA-168928	DDX58/IFIH1-mediated induction of interferon-alpha/beta	9	105	0.00670798	0.000902866	0.0288917	45	53	0.00349512	9606	Homo sapiens	HERC5;CYLD;DDX58;NLRC5;IRF7;EP300;S100A12;UBE2L6;ISG15		R-HSA-936462;R-HSA-1028815;R-HSA-9604499;R-HSA-1028812;R-HSA-936390;R-HSA-168909;R-HSA-990528;R-HSA-936412;R-HSA-933532;R-HSA-933533;R-HSA-933530;R-HSA-933531;R-HSA-936475;R-HSA-918232;R-HSA-933528;R-HSA-933526;R-HSA-918230;R-HSA-933527;R-HSA-1028821;R-HSA-918229;R-HSA-933525;R-HSA-1028820;R-HSA-1028819;R-HSA-918227;R-HSA-933523;R-HSA-918224;R-HSA-1028817;R-HSA-1028816;R-HSA-918225;R-HSA-168166;R…
R-HSA-2172127	DAP12 interactions	6	52	0.00332205	0.00149758	0.0449273	26	33	0.00217621	9606	Homo sapiens	TYROBP;HLA-B;HLA-C;B2M;TREM1;HLA-E		R-HSA-2424484;R-HSA-2424486;R-HSA-2424487;R-HSA-2424480;R-HSA-210309;R-HSA-2424482;R-HSA-2130151;R-HSA-2395439;R-HSA-2272753;R-HSA-2396594;R-HSA-210271;R-HSA-210274;R-HSA-210273;R-HSA-2426566;R-HSA-2426569;R-HSA-2395412;R-HSA-210289;R-HSA-210295;R-HSA-210292;R-HSA-210298;R-HSA-2272795;R-HSA-2172123;R-HSA-2395801;R-HSA-2272668;R-HSA-2172126;R-HSA-210300
R-HSA-9013149	RAC1 GTPase cycle	12	191	0.0122021	0.00196676	0.0570361	4	6	0.000395674	9606	Homo sapiens	ARHGAP9;FMNL1;ARHGAP30;NCF1;NCF2;DOCK8;ARHGDIB;TAGAP;CYBB;NCKAP1L;ARHGAP26;IQGAP2		R-HSA-9013145;R-HSA-9013144;R-HSA-9013147;R-HSA-9013143
R-HSA-447115	Interleukin-12 family signaling	8	96	0.00613301	0.0020417	0.0592093	36	114	0.00751781	9606	Homo sapiens	STAT1;MSN;LCP1;SOD2;JAK1		R-HSA-8950537;R-HSA-8950218;R-HSA-8984012;R-HSA-8950733;R-HSA-9617941;R-HSA-8984014;R-HSA-8984001;R-HSA-8950210;R-HSA-8984963;R-HSA-8950340;R-HSA-8950405;R-HSA-8984964;R-HSA-8950426;R-HSA-8983835;R-HSA-6809140;R-HSA-8983834;R-HSA-8983518;R-HSA-8950354;R-HSA-8984021;R-HSA-8950485;R-HSA-8984023;R-HSA-8950441;R-HSA-8983983;R-HSA-8983841;R-HSA-8983845;R-HSA-8950757;R-HSA-448427;R-HSA-1067646;R-HSA-89…
R-HSA-8985947	Interleukin-9 signaling	3	11	0.000702741	0.00227227	0.059642	11	13	0.000857294	9606	Homo sapiens	STAT1;IL2RG;JAK1		R-HSA-8985929;R-HSA-451895;R-HSA-8985914;R-HSA-8985981;R-HSA-8985900;R-HSA-8985966;R-HSA-8985973;R-HSA-8985988;R-HSA-9011748;R-HSA-8963734;R-HSA-8985943
R-HSA-9010642	ROBO receptors bind AKAP5	3	11	0.000702741	0.00227227	0.059642	4	7	0.00046162	9606	Homo sapiens	PRKACA		R-HSA-9010681;R-HSA-9010641;R-HSA-9010643;R-HSA-9010646
R-HSA-9705683	SARS-CoV-2-host interactions	14	248	0.0158436	0.00229392	0.059642	13	67	0.00441836	9606	Homo sapiens	DDX58;STAT1;STAT2;HLA-B;IRF7;HLA-C;ISG15;HLA-A;HLA-F;B2M;JAK1;HLA-E		R-HSA-9729725;R-HSA-9755359;R-HSA-983426;R-HSA-9717658;R-HSA-9755258;R-HSA-909726;R-HSA-9755328;R-HSA-9755244;R-HSA-9729454;R-HSA-9768142;R-HSA-9705320;R-HSA-918224;R-HSA-918225
R-HSA-449836	Other interleukin signaling	4	24	0.00153325	0.00254167	0.0635417	5	17	0.00112108	9606	Homo sapiens	CD4;CSF3R;VAMP2;JAK1		R-HSA-448661;R-HSA-8854738;R-HSA-449087;R-HSA-449117;R-HSA-6787737
R-HSA-9020958	Interleukin-21 signaling	3	12	0.000766626	0.00290022	0.0696052	5	5	0.000329728	9606	Homo sapiens	STAT1;IL2RG;JAK1		R-HSA-9006873;R-HSA-9006844;R-HSA-9005980;R-HSA-9006850;R-HSA-9006870
R-HSA-112411	MAPK1 (ERK2) activation	3	12	0.000766626	0.00290022	0.0696052	1	3	0.000197837	9606	Homo sapiens	IL6R;JAK1		R-HSA-109858
R-HSA-1236973	Cross-presentation of particulate exogenous antigens (phagosomes)	3	13	0.000830512	0.0036252	0.0833795	1	3	0.000197837	9606	Homo sapiens	NCF1;NCF2;CYBB		R-HSA-1236967
R-HSA-110056	MAPK3 (ERK1) activation	3	13	0.000830512	0.0036252	0.0833795	1	4	0.000263783	9606	Homo sapiens	IL6R;JAK1		R-HSA-109857
R-HSA-9020591	Interleukin-12 signaling	7	84	0.00536638	0.00382309	0.0841081	7	56	0.00369296	9606	Homo sapiens	MSN;LCP1;SOD2;JAK1		R-HSA-8950426;R-HSA-8950218;R-HSA-9617941;R-HSA-8950448;R-HSA-8950354;R-HSA-8950757;R-HSA-8952807
R-HSA-9705462	Inactivation of CSF3 (G-CSF) signaling	4	27	0.00172491	0.00385729	0.084579	9	9	0.000593511	9606	Homo sapiens	LYN;CSF3R;STAT1;JAK1		R-HSA-9705461;R-HSA-9705729;R-HSA-9705458;R-HSA-9705726;R-HSA-9707977;R-HSA-9705465;R-HSA-9705738;R-HSA-9705466;R-HSA-9705467
R-HSA-422356	Regulation of insulin secretion	8	108	0.00689964	0.00413795	0.084579	13	38	0.00250594	9606	Homo sapiens	MARCKS;CACNA1A;PRKACA;PLCB2;VAMP2;GNAI2		R-HSA-400037;R-HSA-381644;R-HSA-400015;R-HSA-265645;R-HSA-265166;R-HSA-399978;R-HSA-381707;R-HSA-400023;R-HSA-381713;R-HSA-265682;R-HSA-399998;R-HSA-400063;R-HSA-400092
R-HSA-912694	Regulation of IFNA/IFNB signaling	4	28	0.00178879	0.00438185	0.084579	4	5	0.000329728	9606	Homo sapiens	STAT1;STAT2;JAK1		R-HSA-997311;R-HSA-997309;R-HSA-912680;R-HSA-997314
R-HSA-112409	RAF-independent MAPK1/3 activation	4	28	0.00178879	0.00438185	0.084579	3	12	0.000791348	9606	Homo sapiens	IL6R;DUSP6;JAK1		R-HSA-109857;R-HSA-109858;R-HSA-5675376
R-HSA-210990	PECAM1 interactions	3	14	0.000894397	0.00445152	0.084579	7	7	0.00046162	9606	Homo sapiens	LYN;INPP5D;PECAM1		R-HSA-210291;R-HSA-210290;R-HSA-210304;R-HSA-210294;R-HSA-210277;R-HSA-210283;R-HSA-210285
R-HSA-9020558	Interleukin-2 signaling	3	14	0.000894397	0.00445152	0.084579	15	19	0.00125297	9606	Homo sapiens	PTK2B;IL2RG;JAK1		R-HSA-451942;R-HSA-919404;R-HSA-452100;R-HSA-508292;R-HSA-508451;R-HSA-508513;R-HSA-452097;R-HSA-450063;R-HSA-452108;R-HSA-450027;R-HSA-451895;R-HSA-451900;R-HSA-452122;R-HSA-508282;R-HSA-452091
R-HSA-9614085	FOXO-mediated transcription	8	110	0.00702741	0.0046079	0.0875501	14	85	0.00560538	9606	Homo sapiens	BTG1;BCL6;TXNIP;EP300;SOD2		R-HSA-9620915;R-HSA-9617683;R-HSA-9622579;R-HSA-9617972;R-HSA-9620891;R-HSA-9617758;R-HSA-9620515;R-HSA-9622627;R-HSA-9622630;R-HSA-9617735;R-HSA-9617832;R-HSA-9617833;R-HSA-9622604;R-HSA-9622572
R-HSA-5621575	CD209 (DC-SIGN) signaling	4	30	0.00191657	0.00557088	0.100276	4	11	0.000725402	9606	Homo sapiens	LYN;EP300;PRKACA		R-HSA-5660660;R-HSA-5624486;R-HSA-5660666;R-HSA-5624473
R-HSA-166016	Toll Like Receptor 4 (TLR4) Cascade	10	166	0.010605	0.00602705	0.106151	59	113	0.00745186	9606	Homo sapiens	ITGB2;NLRC5;IRF7;PELI1;S100A12;IRAK3;CD14;S100A9;S100A8;DUSP6		R-HSA-177671;R-HSA-9750942;R-HSA-166286;R-HSA-166284;R-HSA-2559414;R-HSA-166038;R-HSA-5362500;R-HSA-203797;R-HSA-936985;R-HSA-166168;R-HSA-166041;R-HSA-166175;R-HSA-2562564;R-HSA-9823932;R-HSA-9823934;R-HSA-937022;R-HSA-450358;R-HSA-9823910;R-HSA-9823904;R-HSA-9750946;R-HSA-9823906;R-HSA-2213017;R-HSA-166072;R-HSA-166082;R-HSA-937034;R-HSA-2201316;R-HSA-2569057;R-HSA-9750226;R-HSA-166091;R-HSA-25…
R-HSA-9012999	RHO GTPase cycle	20	460	0.0293873	0.0060354	0.106151	39	91	0.00600106	9606	Homo sapiens	ARHGAP9;NCF1;ROCK1;NCF2;DOCK8;CYBB;ARHGAP26;IQGAP2;FMNL1;ARHGAP30;ARHGDIB;CDC42EP3;TAGAP;EFHD2;EPSTI1;PTK2B;PHIP;NCKAP1L;ARHGEF2;ARHGEF40		R-HSA-9018766;R-HSA-9018754;R-HSA-8981637;R-HSA-9018758;R-HSA-9013145;R-HSA-9014424;R-HSA-9013144;R-HSA-9013147;R-HSA-9018778;R-HSA-9013023;R-HSA-9013022;R-HSA-9013009;R-HSA-9017488;R-HSA-8980691;R-HSA-9017491;R-HSA-9696271;R-HSA-9693198;R-HSA-9014295;R-HSA-9013143;R-HSA-9696268;R-HSA-9014294;R-HSA-9013161;R-HSA-9013024;R-HSA-9012835;R-HSA-9018787;R-HSA-9013157;R-HSA-9013159;R-HSA-9013158;R-HSA-9…
R-HSA-983169	Class I MHC mediated antigen processing & presentation	18	399	0.0254903	0.0062607	0.106151	36	48	0.00316539	9606	Homo sapiens	NCF1;NCF2;HLA-B;HLA-C;CYBB;TAP1;UBE2L6;HLA-A;HLA-F;CTSS;HLA-E;HERC5;RNF213;CD14;FCGR1A;B2M;S100A9;S100A8		R-HSA-8951499;R-HSA-1236948;R-HSA-1236949;R-HSA-1236954;R-HSA-1236955;R-HSA-983427;R-HSA-983426;R-HSA-983425;R-HSA-983424;R-HSA-8863895;R-HSA-1236939;R-HSA-1236943;R-HSA-1236940;R-HSA-1236941;R-HSA-8863973;R-HSA-983148;R-HSA-8951595;R-HSA-983147;R-HSA-983146;R-HSA-983145;R-HSA-983144;R-HSA-983142;R-HSA-983140;R-HSA-983138;R-HSA-8863914;R-HSA-983422;R-HSA-983421;R-HSA-1236967;R-HSA-8863858;R-HSA-1…
R-HSA-9833110	RSV-host interactions	8	116	0.00741072	0.00626602	0.106151	8	27	0.00178053	9606	Homo sapiens	HERC5;DDX58;STAT2;EP300;UBE2L6;ISG15;CD14;JAK1		R-HSA-9833155;R-HSA-9836227;R-HSA-9836769;R-HSA-9837231;R-HSA-9717469;R-HSA-909719;R-HSA-9833388;R-HSA-1028817
R-HSA-8983711	OAS antiviral response	3	16	0.00102217	0.00642328	0.106151	4	15	0.000989185	9606	Homo sapiens	OAS1;DDX58;OASL		R-HSA-8983688;R-HSA-8985153;R-HSA-8983680;R-HSA-8983671
R-HSA-512988	Interleukin-3, Interleukin-5 and GM-CSF signaling	5	50	0.00319428	0.00663443	0.106151	10	38	0.00250594	9606	Homo sapiens	LYN;INPP5D;IL2RG;PRKACA;JAK1		R-HSA-879917;R-HSA-508247;R-HSA-453111;R-HSA-912527;R-HSA-913374;R-HSA-453104;R-HSA-913451;R-HSA-912629;R-HSA-913424;R-HSA-912627
R-HSA-8950505	Gene and protein expression by JAK-STAT signaling after Interleukin-12 stimulation	6	73	0.00466364	0.0076831	0.12293	3	36	0.00237404	9606	Homo sapiens	MSN;LCP1;SOD2		R-HSA-8950426;R-HSA-8950218;R-HSA-9617941
R-HSA-202427	Phosphorylation of CD3 and TCR zeta chains	4	33	0.00210822	0.00772973	0.123676	5	7	0.00046162	9606	Homo sapiens	CD4;PTPRC;HLA-DRA;B2M		R-HSA-202291;R-HSA-202214;R-HSA-202165;R-HSA-202233;R-HSA-8852200
R-HSA-202733	Cell surface interactions at the vascular wall	13	257	0.0164186	0.00785451	0.125672	18	65	0.00428647	9606	Homo sapiens	LYN;CD74;FCER1G;SELPLG;JAML;SELL;INPP5D;ITGB2;ITGAX;PECAM1;SIRPA;TREM1		R-HSA-210304;R-HSA-202727;R-HSA-2870221;R-HSA-210277;R-HSA-202724;R-HSA-210283;R-HSA-202703;R-HSA-202702;R-HSA-210285;R-HSA-210291;R-HSA-114577;R-HSA-210290;R-HSA-5676133;R-HSA-202704;R-HSA-210294;R-HSA-199093;R-HSA-203156;R-HSA-202718
R-HSA-5620971	Pyroptosis	4	34	0.00217211	0.0085558	0.128337	4	23	0.00151675	9606	Homo sapiens	IRF1;CASP4;CASP1		R-HSA-9710101;R-HSA-9710294;R-HSA-9647680;R-HSA-9710295
R-HSA-5218859	Regulated Necrosis	6	76	0.0048553	0.00924274	0.138641	9	52	0.00342917	9606	Homo sapiens	IRF1;CASP4;CASP1;TNFSF10;PELI1		R-HSA-3465429;R-HSA-9710101;R-HSA-9710294;R-HSA-9647680;R-HSA-9710295;R-HSA-5675456;R-HSA-5213462;R-HSA-9686922;R-HSA-9686920
R-HSA-9674555	Signaling by CSF3 (G-CSF)	4	35	0.00223599	0.00943756	0.141563	21	21	0.00138486	9606	Homo sapiens	LYN;CSF3R;STAT1;JAK1		R-HSA-9674546;R-HSA-9705461;R-HSA-9677585;R-HSA-9674550;R-HSA-9705458;R-HSA-9705726;R-HSA-9674808;R-HSA-9674558;R-HSA-9705465;R-HSA-9705466;R-HSA-9705467;R-HSA-9674563;R-HSA-9674562;R-HSA-9674816;R-HSA-9674567;R-HSA-9676071;R-HSA-9705729;R-HSA-9677579;R-HSA-9707977;R-HSA-9674542;R-HSA-9705738
R-HSA-9701898	STAT3 nuclear events downstream of ALK signaling	3	19	0.00121382	0.0102243	0.14314	4	11	0.000725402	9606	Homo sapiens	EP300;IL2RG		R-HSA-9701556;R-HSA-9701557;R-HSA-9851058;R-HSA-9701531
R-HSA-416700	Other semaphorin interactions	3	19	0.00121382	0.0102243	0.14314	3	9	0.000593511	9606	Homo sapiens	PTPRC;TYROBP;PLXNC1		R-HSA-416725;R-HSA-373746;R-HSA-434989
R-HSA-168898	Toll-like Receptor Cascades	11	210	0.013416	0.0109444	0.152434	77	217	0.0143102	9606	Homo sapiens	ITGB2;NLRC5;IRF7;PELI1;S100A12;IRAK3;CD14;S100A9;S100A8;CTSS;DUSP6		R-HSA-975118;R-HSA-177671;R-HSA-9750942;R-HSA-166286;R-HSA-975106;R-HSA-166284;R-HSA-2559414;R-HSA-933533;R-HSA-166038;R-HSA-933531;R-HSA-5362500;R-HSA-203797;R-HSA-936985;R-HSA-166168;R-HSA-166041;R-HSA-1678981;R-HSA-975122;R-HSA-166175;R-HSA-2562564;R-HSA-975142;R-HSA-9823932;R-HSA-9823934;R-HSA-975139;R-HSA-937022;R-HSA-450358;R-HSA-9823910;R-HSA-9823904;R-HSA-9750946;R-HSA-9823906;R-HSA-22130…
R-HSA-9833109	Evasion by RSV of host interferon responses	4	37	0.00236376	0.0113737	0.152434	5	12	0.000791348	9606	Homo sapiens	DDX58;STAT2;EP300;JAK1		R-HSA-9833155;R-HSA-9717469;R-HSA-909719;R-HSA-9833388;R-HSA-1028817
R-HSA-5099900	WNT5A-dependent internalization of FZD4	3	20	0.00127771	0.0117257	0.152434	3	5	0.000329728	9606	Homo sapiens	PRKCB;ARRB2;PRKACA		R-HSA-5138459;R-HSA-5138432;R-HSA-5138433
R-HSA-399997	Acetylcholine regulates insulin secretion	3	20	0.00127771	0.0117257	0.152434	4	7	0.00046162	9606	Homo sapiens	MARCKS;PRKACA;PLCB2		R-HSA-400023;R-HSA-399998;R-HSA-400015;R-HSA-399978
R-HSA-9694516	SARS-CoV-2 Infection	16	365	0.0233182	0.0123596	0.160674	14	210	0.0138486	9606	Homo sapiens	DDX58;STAT1;STAT2;HLA-B;HLA-C;ISG15;HLA-A;HLA-F;PARP9;PARP14;HLA-E;IRF7;B2M;JAK1		R-HSA-9729725;R-HSA-9755359;R-HSA-9729279;R-HSA-983426;R-HSA-9717658;R-HSA-9755258;R-HSA-909726;R-HSA-9755328;R-HSA-9755244;R-HSA-9729454;R-HSA-9768142;R-HSA-9705320;R-HSA-918224;R-HSA-918225
R-HSA-9013148	CDC42 GTPase cycle	9	159	0.0101578	0.0129677	0.16117	4	6	0.000395674	9606	Homo sapiens	ARHGAP9;FMNL1;ARHGAP30;DOCK8;CDC42EP3;TAGAP;ARHGDIB;ARHGAP26;IQGAP2		R-HSA-9013161;R-HSA-9013157;R-HSA-9013159;R-HSA-9013158
R-HSA-918233	TRAF3-dependent IRF activation pathway	3	21	0.0013416	0.0133472	0.16117	11	11	0.000725402	9606	Homo sapiens	DDX58;IRF7;EP300		R-HSA-1028815;R-HSA-1028812;R-HSA-9705137;R-HSA-918232;R-HSA-1028821;R-HSA-918229;R-HSA-9705320;R-HSA-918227;R-HSA-1028817;R-HSA-1028816;R-HSA-918225
R-HSA-109582	Hemostasis	29	804	0.051364	0.013386	0.16117	72	342	0.0225534	9606	Homo sapiens	SELPLG;SERPINA1;DOCK8;PLEK;ITGB2;JMJD1C;ARRB2;TREM1;GNAI2;INPP5D;ITGAX;SIRPA;PRKACA;LYN;SRGN;CD74;NFE2;FCER1G;PRKCB;H3F3A;APBB1IP;FGR;SELL;JAML;IRF1;PECAM1		R-HSA-997263;R-HSA-443910;R-HSA-1011598;R-HSA-210304;R-HSA-392195;R-HSA-418176;R-HSA-432129;R-HSA-443905;R-HSA-429441;R-HSA-354060;R-HSA-432143;R-HSA-392202;R-HSA-114577;R-HSA-432148;R-HSA-481044;R-HSA-354066;R-HSA-203156;R-HSA-354077;R-HSA-354073;R-HSA-418200;R-HSA-432295;R-HSA-354087;R-HSA-114600;R-HSA-377644;R-HSA-435244;R-HSA-377641;R-HSA-377640;R-HSA-377643;R-HSA-5676133;R-HSA-354097;R-HSA-9…
R-HSA-168188	Toll Like Receptor TLR6:TLR2 Cascade	8	133	0.00849677	0.0134309	0.16117	26	78	0.00514376	9606	Homo sapiens	NLRC5;PELI1;S100A12;IRAK3;CD14;S100A9;S100A8;DUSP6		R-HSA-166082;R-HSA-937034;R-HSA-2201316;R-HSA-9750226;R-HSA-166091;R-HSA-9750942;R-HSA-2201322;R-HSA-166286;R-HSA-166284;R-HSA-2559464;R-HSA-2559414;R-HSA-937050;R-HSA-2262775;R-HSA-203797;R-HSA-166362;R-HSA-166363;R-HSA-937044;R-HSA-2262777;R-HSA-168166;R-HSA-166119;R-HSA-937059;R-HSA-937022;R-HSA-168950;R-HSA-9750946;R-HSA-937079;R-HSA-166072
R-HSA-166058	MyD88:MAL(TIRAP) cascade initiated on plasma membrane	8	133	0.00849677	0.0134309	0.16117	24	76	0.00501187	9606	Homo sapiens	NLRC5;PELI1;S100A12;IRAK3;CD14;S100A9;S100A8;DUSP6		R-HSA-166082;R-HSA-937034;R-HSA-168166;R-HSA-2201316;R-HSA-166119;R-HSA-9750226;R-HSA-166091;R-HSA-9750942;R-HSA-2201322;R-HSA-166286;R-HSA-937059;R-HSA-166284;R-HSA-937022;R-HSA-2559414;R-HSA-937050;R-HSA-2262775;R-HSA-203797;R-HSA-9750946;R-HSA-166362;R-HSA-166363;R-HSA-937079;R-HSA-937044;R-HSA-166072;R-HSA-2262777
R-HSA-164938	Nef-mediates down modulation of cell surface receptors by recruiting them to clathrin adapters	3	22	0.00140548	0.0150902	0.166596	9	15	0.000989185	9606	Homo sapiens	CD4;HLA-A;B2M		R-HSA-182243;R-HSA-167537;R-HSA-167601;R-HSA-182279;R-HSA-182263;R-HSA-182286;R-HSA-200879;R-HSA-167566;R-HSA-167597
R-HSA-181438	Toll Like Receptor 2 (TLR2) Cascade	8	136	0.00868843	0.0151451	0.166596	28	80	0.00527565	9606	Homo sapiens	NLRC5;PELI1;S100A12;IRAK3;CD14;S100A9;S100A8;DUSP6		R-HSA-166082;R-HSA-937034;R-HSA-2201316;R-HSA-9750226;R-HSA-166091;R-HSA-9750942;R-HSA-2201322;R-HSA-2559468;R-HSA-166286;R-HSA-166284;R-HSA-2559464;R-HSA-2559414;R-HSA-937050;R-HSA-2262775;R-HSA-203797;R-HSA-166362;R-HSA-166363;R-HSA-937044;R-HSA-2262777;R-HSA-168166;R-HSA-166119;R-HSA-937059;R-HSA-937022;R-HSA-168950;R-HSA-168951;R-HSA-9750946;R-HSA-937079;R-HSA-166072
R-HSA-168179	Toll Like Receptor TLR1:TLR2 Cascade	8	136	0.00868843	0.0151451	0.166596	26	78	0.00514376	9606	Homo sapiens	NLRC5;PELI1;S100A12;IRAK3;CD14;S100A9;S100A8;DUSP6		R-HSA-166082;R-HSA-937034;R-HSA-2201316;R-HSA-9750226;R-HSA-166091;R-HSA-9750942;R-HSA-2201322;R-HSA-2559468;R-HSA-166286;R-HSA-166284;R-HSA-2559414;R-HSA-937050;R-HSA-2262775;R-HSA-203797;R-HSA-166362;R-HSA-166363;R-HSA-937044;R-HSA-2262777;R-HSA-168166;R-HSA-166119;R-HSA-937059;R-HSA-937022;R-HSA-168951;R-HSA-9750946;R-HSA-937079;R-HSA-166072
R-HSA-163358	PKA-mediated phosphorylation of key metabolic factors	2	8	0.000511084	0.0151899	0.167089	3	5	0.000329728	9606	Homo sapiens	PRKACA		R-HSA-163672;R-HSA-163676;R-HSA-163773
R-HSA-194315	Signaling by Rho GTPases	26	708	0.0452309	0.0152419	0.167661	80	203	0.013387	9606	Homo sapiens	ARHGAP9;NCF1;ROCK1;NCF2;DOCK8;IQGAP2;STK4;TAGAP;ARHGDIB;EFHD2;EPSTI1;PTK2B;NCKAP1L;PRKACA;ARHGEF40;PRKCB;H3F3A;CYBB;ARHGAP26;FMNL1;ARHGAP30;CDC42EP3;PHIP;ARHGEF2;S100A9;S100A8		R-HSA-2029469;R-HSA-2029466;R-HSA-9018766;R-HSA-2029465;R-HSA-419087;R-HSA-9018754;R-HSA-8981637;R-HSA-419083;R-HSA-9018758;R-HSA-9013145;R-HSA-5625797;R-HSA-9014424;R-HSA-9013144;R-HSA-5625796;R-HSA-9626880;R-HSA-9013147;R-HSA-9018778;R-HSA-9013023;R-HSA-9013022;R-HSA-9013009;R-HSA-9017488;R-HSA-9017491;R-HSA-2197690;R-HSA-9696271;R-HSA-9693198;R-HSA-9014295;R-HSA-9013143;R-HSA-9696268;R-HSA-901…
R-HSA-9679506	SARS-CoV Infections	22	572	0.0365425	0.0154323	0.169755	27	401	0.0264442	9606	Homo sapiens	ROCK1;DDX58;STAT1;STAT2;HLA-B;FPR1;HLA-C;ISG15;HLA-A;HLA-F;PARP9;PARP14;HLA-E;BST2;CASP4;IRF7;CASP1;EP300;IL6R;B2M;JAK1		R-HSA-9678935;R-HSA-9693589;R-HSA-9755359;R-HSA-983426;R-HSA-9690461;R-HSA-9717658;R-HSA-909726;R-HSA-9755328;R-HSA-9679044;R-HSA-9768142;R-HSA-9681294;R-HSA-918224;R-HSA-918225;R-HSA-9696179;R-HSA-9731057;R-HSA-9680443;R-HSA-9729725;R-HSA-9729279;R-HSA-9755258;R-HSA-9728804;R-HSA-9678561;R-HSA-9735840;R-HSA-9755244;R-HSA-9729454;R-HSA-9737710;R-HSA-9705320;R-HSA-9686061
R-HSA-9020702	Interleukin-1 signaling	7	112	0.00715518	0.016699	0.183689	13	59	0.00389079	9606	Homo sapiens	MAP3K3;IL1RN;IL1R2;NLRC5;PELI1;S100A12;IRAK3		R-HSA-507719;R-HSA-168166;R-HSA-450690;R-HSA-9750226;R-HSA-446894;R-HSA-8948066;R-HSA-9750942;R-HSA-450827;R-HSA-446130;R-HSA-9750946;R-HSA-8948063;R-HSA-445757;R-HSA-451418
R-HSA-4419969	Depolymerization of the Nuclear Lamina	3	23	0.00146937	0.0169556	0.186512	5	6	0.000395674	9606	Homo sapiens	PRKCB;PRKACA;LPIN2		R-HSA-5229194;R-HSA-5221130;R-HSA-5195402;R-HSA-5223304;R-HSA-4419948
R-HSA-9614657	FOXO-mediated transcription of cell death genes	3	23	0.00146937	0.0169556	0.186512	5	15	0.000989185	9606	Homo sapiens	BCL6;EP300		R-HSA-9622579;R-HSA-9622627;R-HSA-9622630;R-HSA-9622604;R-HSA-9622572
R-HSA-9716542	Signaling by Rho GTPases, Miro GTPases and RHOBTB3	26	724	0.0462531	0.0195463	0.195463	80	212	0.0139805	9606	Homo sapiens	ARHGAP9;NCF1;ROCK1;NCF2;DOCK8;IQGAP2;STK4;TAGAP;ARHGDIB;EFHD2;EPSTI1;PTK2B;NCKAP1L;PRKACA;ARHGEF40;PRKCB;H3F3A;CYBB;ARHGAP26;FMNL1;ARHGAP30;CDC42EP3;PHIP;ARHGEF2;S100A9;S100A8		R-HSA-2029469;R-HSA-2029466;R-HSA-9018766;R-HSA-2029465;R-HSA-419087;R-HSA-9018754;R-HSA-8981637;R-HSA-419083;R-HSA-9018758;R-HSA-9013145;R-HSA-5625797;R-HSA-9014424;R-HSA-9013144;R-HSA-5625796;R-HSA-9626880;R-HSA-9013147;R-HSA-9018778;R-HSA-9013023;R-HSA-9013022;R-HSA-9013009;R-HSA-9017488;R-HSA-9017491;R-HSA-2197690;R-HSA-9696271;R-HSA-9693198;R-HSA-9014295;R-HSA-9013143;R-HSA-9696268;R-HSA-901…
R-HSA-9725370	Signaling by ALK fusions and activated point mutants	7	119	0.00760238	0.0223281	0.223281	6	63	0.00415458	9606	Homo sapiens	RNF213;BCL2A1;STAT1;MSN;MCL1		R-HSA-9851142;R-HSA-9700181;R-HSA-9700179;R-HSA-9724090;R-HSA-9851112;R-HSA-9725338
R-HSA-9700206	Signaling by ALK in cancer	7	119	0.00760238	0.0223281	0.223281	6	71	0.00468214	9606	Homo sapiens	RNF213;BCL2A1;STAT1;MSN;MCL1		R-HSA-9851142;R-HSA-9700181;R-HSA-9700179;R-HSA-9724090;R-HSA-9851112;R-HSA-9725338
R-HSA-114516	Disinhibition of SNARE formation	2	10	0.000638855	0.0230276	0.230276	2	2	0.000131891	9606	Homo sapiens	PRKCB;PRKACA		R-HSA-114683;R-HSA-114684
R-HSA-5602498	MyD88 deficiency (TLR2/4)	3	26	0.00166102	0.0232924	0.232924	2	2	0.000131891	9606	Homo sapiens	CD14;S100A9;S100A8		R-HSA-5602383;R-HSA-5602606
R-HSA-9819196	Zygotic genome activation (ZGA)	3	26	0.00166102	0.0232924	0.232924	3	17	0.00112108	9606	Homo sapiens	TUT7;EP300		R-HSA-9820807;R-HSA-9816396;R-HSA-9818523
R-HSA-202433	Generation of second messenger molecules	4	47	0.00300262	0.0247979	0.234197	5	17	0.00112108	9606	Homo sapiens	CD4;FYB1;HLA-DRA;B2M		R-HSA-430135;R-HSA-202245;R-HSA-202248;R-HSA-202216;R-HSA-430201
R-HSA-5603041	IRAK4 deficiency (TLR2/4)	3	27	0.00172491	0.0256522	0.234197	1	1	6.59457e-05	9606	Homo sapiens	CD14;S100A9;S100A8		R-HSA-5602353
R-HSA-373755	Semaphorin interactions	5	71	0.00453587	0.0260219	0.234197	9	41	0.00270377	9606	Homo sapiens	PTPRC;TYROBP;ROCK1;PLXNC1;STK4		R-HSA-416725;R-HSA-399939;R-HSA-399952;R-HSA-373746;R-HSA-9680443;R-HSA-419087;R-HSA-419197;R-HSA-434989;R-HSA-419049
R-HSA-168643	Nucleotide-binding domain, leucine rich repeat containing receptor (NLR) signaling pathways	5	72	0.00459976	0.0274014	0.245936	12	46	0.0030335	9606	Homo sapiens	CYLD;CASP4;CASP1;TXNIP;NLRP1		R-HSA-1250272;R-HSA-844447;R-HSA-844617;R-HSA-844618;R-HSA-844612;R-HSA-741411;R-HSA-844438;R-HSA-1250264;R-HSA-879222;R-HSA-879201;R-HSA-622420;R-HSA-1250253
R-HSA-164940	Nef mediated downregulation of MHC class I complex cell surface expression	2	11	0.000702741	0.0274468	0.245936	4	4	0.000263783	9606	Homo sapiens	HLA-A;B2M		R-HSA-182243;R-HSA-182279;R-HSA-182263;R-HSA-182286
R-HSA-8939246	RUNX1 regulates transcription of genes involved in differentiation of myeloid cells	2	11	0.000702741	0.0274468	0.245936	2	7	0.00046162	9606	Homo sapiens	PRKCB		R-HSA-8939066;R-HSA-8939054
R-HSA-163685	Integration of energy metabolism	8	153	0.00977448	0.0279571	0.245936	17	73	0.00481403	9606	Homo sapiens	MARCKS;CACNA1A;PRKACA;PLCB2;VAMP2;GNAI2		R-HSA-400037;R-HSA-381644;R-HSA-400015;R-HSA-265645;R-HSA-265166;R-HSA-399978;R-HSA-381707;R-HSA-400023;R-HSA-111925;R-HSA-381713;R-HSA-265682;R-HSA-399998;R-HSA-400063;R-HSA-400092;R-HSA-163672;R-HSA-163676;R-HSA-163773
R-HSA-9670439	Signaling by phosphorylated juxtamembrane, extracellular and kinase domain KIT mutants	3	28	0.00178879	0.0281355	0.245936	7	11	0.000725402	9606	Homo sapiens	LYN;STAT1		R-HSA-9670418;R-HSA-9670417;R-HSA-9670416;R-HSA-9670426;R-HSA-9670414;R-HSA-9670413;R-HSA-9670412
R-HSA-9669938	Signaling by KIT in disease	3	28	0.00178879	0.0281355	0.245936	7	26	0.00171459	9606	Homo sapiens	LYN;STAT1		R-HSA-9670418;R-HSA-9670417;R-HSA-9670416;R-HSA-9670426;R-HSA-9670414;R-HSA-9670413;R-HSA-9670412
R-HSA-8980692	RHOA GTPase cycle	8	154	0.00983837	0.0288897	0.245936	4	6	0.000395674	9606	Homo sapiens	ARHGAP9;ARHGAP30;ROCK1;TAGAP;ARHGDIB;ARHGEF2;ARHGAP26;ARHGEF40		R-HSA-9013009;R-HSA-9012835;R-HSA-8980691;R-HSA-8981637
R-HSA-9820952	Respiratory Syncytial Virus Infection Pathway	8	154	0.00983837	0.0288897	0.245936	8	101	0.00666051	9606	Homo sapiens	HERC5;DDX58;STAT2;EP300;UBE2L6;ISG15;CD14;JAK1		R-HSA-9833155;R-HSA-9836227;R-HSA-9836769;R-HSA-9837231;R-HSA-9717469;R-HSA-909719;R-HSA-9833388;R-HSA-1028817
R-HSA-9013423	RAC3 GTPase cycle	6	100	0.00638855	0.0305398	0.245936	3	6	0.000395674	9606	Homo sapiens	NCF1;NCF2;ARHGDIB;CYBB;NCKAP1L;ARHGAP26		R-HSA-9018808;R-HSA-9018807;R-HSA-9018806
R-HSA-912526	Interleukin receptor SHC signaling	3	29	0.00185268	0.0307421	0.245936	6	6	0.000395674	9606	Homo sapiens	INPP5D;IL2RG;JAK1		R-HSA-508247;R-HSA-453111;R-HSA-912527;R-HSA-913374;R-HSA-453104;R-HSA-913424
R-HSA-8854691	Interleukin-20 family signaling	3	29	0.00185268	0.0307421	0.245936	49	56	0.00369296	9606	Homo sapiens	STAT1;STAT2;JAK1		R-HSA-8987150;R-HSA-8987266;R-HSA-8987141;R-HSA-8987012;R-HSA-8987015;R-HSA-8987014;R-HSA-8987270;R-HSA-8987033;R-HSA-8987161;R-HSA-448661;R-HSA-8987039;R-HSA-8982163;R-HSA-8982162;R-HSA-8982165;R-HSA-8987156;R-HSA-8987179;R-HSA-8987040;R-HSA-8987043;R-HSA-8987042;R-HSA-8987070;R-HSA-8987063;R-HSA-8987080;R-HSA-9009227;R-HSA-448708;R-HSA-8987084;R-HSA-8986446;R-HSA-8987202;R-HSA-8987097;R-HSA-898…
R-HSA-164952	The role of Nef in HIV-1 replication and disease pathogenesis	3	29	0.00185268	0.0307421	0.245936	9	20	0.00131891	9606	Homo sapiens	CD4;HLA-A;B2M		R-HSA-182243;R-HSA-167537;R-HSA-167601;R-HSA-182279;R-HSA-182263;R-HSA-182286;R-HSA-200879;R-HSA-167566;R-HSA-167597
R-HSA-112040	G-protein mediated events	5	75	0.00479141	0.0318156	0.254525	14	41	0.00270377	9606	Homo sapiens	PRKACA;PLCB2;GNAI2		R-HSA-111970;R-HSA-112037;R-HSA-111879;R-HSA-8951727;R-HSA-170666;R-HSA-392206;R-HSA-170671;R-HSA-111919;R-HSA-170674;R-HSA-111925;R-HSA-111924;R-HSA-170686;R-HSA-111966;R-HSA-111870
R-HSA-1433557	Signaling by SCF-KIT	4	51	0.00325816	0.0320383	0.256307	21	39	0.00257188	9606	Homo sapiens	LYN;STAT1;PRKACA		R-HSA-1433428;R-HSA-205319;R-HSA-1433488;R-HSA-1433456;R-HSA-1562641;R-HSA-1470012;R-HSA-205289;R-HSA-1470010;R-HSA-1472121;R-HSA-1470009;R-HSA-205234;R-HSA-1433508;R-HSA-1433542;R-HSA-205238;R-HSA-205205;R-HSA-1433506;R-HSA-1433454;R-HSA-1433451;R-HSA-1433418;R-HSA-1433514;R-HSA-205244
R-HSA-75072	mRNA Editing	2	12	0.000766626	0.0321764	0.257411	5	9	0.000593511	9606	Homo sapiens	ADAR;APOBEC3A		R-HSA-75090;R-HSA-111237;R-HSA-77609;R-HSA-83677;R-HSA-77614
R-HSA-202430	Translocation of ZAP-70 to Immunological synapse	3	30	0.00191657	0.0334711	0.267769	4	4	0.000263783	9606	Homo sapiens	CD4;HLA-DRA;B2M		R-HSA-8855381;R-HSA-202168;R-HSA-202344;R-HSA-202174
R-HSA-9020956	Interleukin-27 signaling	2	13	0.000830512	0.0372001	0.297601	11	20	0.00131891	9606	Homo sapiens	STAT1;JAK1		R-HSA-8950537;R-HSA-8950441;R-HSA-8950716;R-HSA-8950733;R-HSA-8950782;R-HSA-8950210;R-HSA-8950340;R-HSA-448427;R-HSA-8950485;R-HSA-1067646;R-HSA-8950518
R-HSA-6799990	Metal sequestration by antimicrobial proteins	2	13	0.000830512	0.0372001	0.297601	2	5	0.000329728	9606	Homo sapiens	S100A9;S100A8		R-HSA-6798528;R-HSA-6798474
R-HSA-195258	RHO GTPase Effectors	13	325	0.0207628	0.042291	0.317272	41	113	0.00745186	9606	Homo sapiens	NCF1;ROCK1;NCF2;PRKCB;H3F3A;CYBB;IQGAP2;STK4;FMNL1;NCKAP1L;PRKACA;S100A9;S100A8		R-HSA-5665686;R-HSA-9626832;R-HSA-5668629;R-HSA-2029469;R-HSA-5218827;R-HSA-2029466;R-HSA-5665809;R-HSA-2029465;R-HSA-419087;R-HSA-419083;R-HSA-5625883;R-HSA-5625797;R-HSA-5625796;R-HSA-9626880;R-HSA-9626816;R-HSA-9626817;R-HSA-5218841;R-HSA-5663232;R-HSA-442832;R-HSA-5625870;R-HSA-2197690;R-HSA-5665802;R-HSA-5626507;R-HSA-5626549;R-HSA-5672304;R-HSA-442592;R-HSA-9680443;R-HSA-5668735;R-HSA-56277…
R-HSA-389948	PD-1 signaling	3	33	0.00210822	0.0423843	0.317272	1	5	0.000329728	9606	Homo sapiens	CD4;HLA-DRA;B2M		R-HSA-389758
R-HSA-9832991	Formation of the posterior neural plate	2	14	0.000894397	0.0425019	0.317272	4	6	0.000395674	9606	Homo sapiens	ZEB2		R-HSA-9833063;R-HSA-9832845;R-HSA-9833066;R-HSA-9832907
R-HSA-5619110	Defective SLCO1B1 causes hyperbilirubinemia, Rotor type (HBLRR)	1	2	0.000127771	0.0453246	0.317272	1	1	6.59457e-05	9606	Homo sapiens	LST1		R-HSA-5661184
R-HSA-77042	Formation of editosomes by ADAR proteins	1	2	0.000127771	0.0453246	0.317272	2	4	0.000263783	9606	Homo sapiens	ADAR		R-HSA-75090;R-HSA-111237
R-HSA-622312	Inflammasomes	3	34	0.00217211	0.0455936	0.319155	10	28	0.00184648	9606	Homo sapiens	CASP4;CASP1;TXNIP;NLRP1		R-HSA-1250272;R-HSA-844447;R-HSA-844617;R-HSA-844618;R-HSA-844612;R-HSA-844438;R-HSA-1250264;R-HSA-879222;R-HSA-879201;R-HSA-1250253
R-HSA-446652	Interleukin-1 family signaling	8	170	0.0108605	0.0468272	0.32779	20	92	0.006067	9606	Homo sapiens	MAP3K3;IL1RN;IL1R2;CASP4;CASP1;NLRC5;PELI1;S100A12;IRAK3		R-HSA-448678;R-HSA-507719;R-HSA-168166;R-HSA-450690;R-HSA-9012556;R-HSA-9750226;R-HSA-448673;R-HSA-446894;R-HSA-8948066;R-HSA-9750942;R-HSA-450827;R-HSA-446130;R-HSA-9750946;R-HSA-8948063;R-HSA-9012542;R-HSA-9012689;R-HSA-448702;R-HSA-448703;R-HSA-445757;R-HSA-451418
R-HSA-9658195	Leishmania infection	12	301	0.0192295	0.0507302	0.355112	34	95	0.00626484	9606	Homo sapiens	LYN;FGR;FCGR3A;ENTPD1;CASP4;DPEP2;CASP1;TXNIP;NCKAP1L;FCGR1A;PRKACA;GNAI2		R-HSA-9664275;R-HSA-9664273;R-HSA-2029469;R-HSA-392129;R-HSA-2029466;R-HSA-9664278;R-HSA-9664406;R-HSA-2029465;R-HSA-844612;R-HSA-9666458;R-HSA-1250264;R-HSA-9666435;R-HSA-9664261;R-HSA-266012;R-HSA-8850846;R-HSA-2197690;R-HSA-9664271;R-HSA-9664270;R-HSA-1250253;R-HSA-9664268;R-HSA-448678;R-HSA-442592;R-HSA-8951727;R-HSA-9666426;R-HSA-9666425;R-HSA-9666430;R-HSA-111919;R-HSA-9666428;R-HSA-2130194…
R-HSA-9824443	Parasitic Infection Pathways	12	301	0.0192295	0.0507302	0.355112	34	95	0.00626484	9606	Homo sapiens	LYN;FGR;FCGR3A;ENTPD1;CASP4;DPEP2;CASP1;TXNIP;NCKAP1L;FCGR1A;PRKACA;GNAI2		R-HSA-9664275;R-HSA-9664273;R-HSA-2029469;R-HSA-392129;R-HSA-2029466;R-HSA-9664278;R-HSA-9664406;R-HSA-2029465;R-HSA-844612;R-HSA-9666458;R-HSA-1250264;R-HSA-9666435;R-HSA-9664261;R-HSA-266012;R-HSA-8850846;R-HSA-2197690;R-HSA-9664271;R-HSA-9664270;R-HSA-1250253;R-HSA-9664268;R-HSA-448678;R-HSA-442592;R-HSA-8951727;R-HSA-9666426;R-HSA-9666425;R-HSA-9666430;R-HSA-111919;R-HSA-9666428;R-HSA-2130194…
R-HSA-2424491	DAP12 signaling	3	36	0.00229988	0.0523615	0.359556	10	17	0.00112108	9606	Homo sapiens	TYROBP;B2M;HLA-E		R-HSA-2395412;R-HSA-2424484;R-HSA-210289;R-HSA-2424486;R-HSA-2424487;R-HSA-2424480;R-HSA-2396594;R-HSA-2424482;R-HSA-2395439;R-HSA-2395801
R-HSA-9692916	SARS-CoV-1 activates/modulates innate immune responses	4	60	0.00383313	0.052418	0.359556	4	30	0.00197837	9606	Homo sapiens	BST2;DDX58;CASP4;FPR1;CASP1		R-HSA-9728804;R-HSA-9735840;R-HSA-9731057;R-HSA-9693589
R-HSA-877312	Regulation of IFNG signaling	2	16	0.00102217	0.0538794	0.359556	4	4	0.000263783	9606	Homo sapiens	STAT1;JAK1		R-HSA-877308;R-HSA-997326;R-HSA-877269;R-HSA-877281
R-HSA-8983432	Interleukin-15 signaling	2	16	0.00102217	0.0538794	0.359556	14	17	0.00112108	9606	Homo sapiens	IL2RG;JAK1		R-HSA-8983371;R-HSA-8983309;R-HSA-8983374;R-HSA-8983425;R-HSA-8983424;R-HSA-8983299;R-HSA-8983298;R-HSA-8983394;R-HSA-8983300;R-HSA-9009700;R-HSA-8983335;R-HSA-8983384;R-HSA-8983378;R-HSA-449115
R-HSA-8984722	Interleukin-35 Signalling	2	16	0.00102217	0.0538794	0.359556	18	26	0.00171459	9606	Homo sapiens	STAT1;JAK1		R-HSA-8984012;R-HSA-8983983;R-HSA-8984014;R-HSA-8984001;R-HSA-8983841;R-HSA-8984963;R-HSA-8983845;R-HSA-8950405;R-HSA-8984964;R-HSA-8983835;R-HSA-8950522;R-HSA-6809140;R-HSA-8983834;R-HSA-8983996;R-HSA-8983518;R-HSA-8984021;R-HSA-8950453;R-HSA-8984023
R-HSA-9617629	Regulation of FOXO transcriptional activity by acetylation	2	16	0.00102217	0.0538794	0.359556	4	9	0.000593511	9606	Homo sapiens	TXNIP;EP300		R-HSA-9620515;R-HSA-9617683;R-HSA-9617735;R-HSA-9617758
R-HSA-9833482	PKR-mediated signaling	5	88	0.00562193	0.0558867	0.359556	4	40	0.00263783	9606	Homo sapiens	HERC5;STAT1;UBE2L6;ADAR;ISG15		R-HSA-9833973;R-HSA-9835443;R-HSA-9833723;R-HSA-9835944
R-HSA-975155	MyD88 dependent cascade initiated on endosome	6	117	0.00747461	0.057108	0.359556	14	75	0.00494592	9606	Homo sapiens	NLRC5;IRF7;PELI1;S100A12;CD14;DUSP6		R-HSA-975118;R-HSA-168166;R-HSA-9750226;R-HSA-975142;R-HSA-9750942;R-HSA-975106;R-HSA-975139;R-HSA-450358;R-HSA-933533;R-HSA-933531;R-HSA-203797;R-HSA-9750946;R-HSA-975188;R-HSA-975122
R-HSA-977225	Amyloid fiber formation	5	89	0.00568581	0.0580772	0.359556	8	33	0.00217621	9606	Homo sapiens	H3F3A;UBE2L6;LYZ;SORL1;B2M		R-HSA-976734;R-HSA-8871494;R-HSA-5660757;R-HSA-8871506;R-HSA-5658496;R-HSA-977224;R-HSA-5660753;R-HSA-977136
R-HSA-442720	CREB1 phosphorylation through the activation of Adenylate Cyclase	2	17	0.00108605	0.059926	0.359556	4	6	0.000395674	9606	Homo sapiens	PRKACA		R-HSA-111925;R-HSA-111924;R-HSA-8951727;R-HSA-111919
R-HSA-5676594	TNF receptor superfamily (TNFSF) members mediating non-canonical NF-kB pathway	2	17	0.00108605	0.059926	0.359556	5	12	0.000791348	9606	Homo sapiens	LTB;TNFSF13B		R-HSA-5676599;R-HSA-5676596;R-HSA-5668789;R-HSA-5676593;R-HSA-5676591
R-HSA-75892	Platelet Adhesion to exposed collagen	2	17	0.00108605	0.059926	0.359556	3	8	0.000527565	9606	Homo sapiens	LYN;FCER1G		R-HSA-114577;R-HSA-432295;R-HSA-210282
R-HSA-9683610	Maturation of nucleoprotein	2	17	0.00108605	0.059926	0.359556	1	9	0.000593511	9606	Homo sapiens	PARP9;PARP14		R-HSA-9686061
R-HSA-418597	G alpha (z) signalling events	4	63	0.00402479	0.0604687	0.362812	7	13	0.000857294	9606	Homo sapiens	RGS2;PRKCB;PRKACA;GNAI2		R-HSA-392129;R-HSA-8982703;R-HSA-8982018;R-HSA-751040;R-HSA-8982021;R-HSA-8982709;R-HSA-8981892
R-HSA-3299685	Detoxification of Reactive Oxygen Species	4	64	0.00408867	0.0632898	0.379739	3	34	0.00224215	9606	Homo sapiens	NCF1;NCF2;CYBB;SOD2		R-HSA-3299680;R-HSA-6807557;R-HSA-1222376
R-HSA-168181	Toll Like Receptor 7/8 (TLR7/8) Cascade	6	121	0.00773015	0.0648926	0.389355	14	85	0.00560538	9606	Homo sapiens	NLRC5;IRF7;PELI1;S100A12;CD14;DUSP6		R-HSA-975118;R-HSA-168166;R-HSA-9750226;R-HSA-975142;R-HSA-9750942;R-HSA-975106;R-HSA-975139;R-HSA-450358;R-HSA-933533;R-HSA-933531;R-HSA-203797;R-HSA-9750946;R-HSA-975188;R-HSA-975122
R-HSA-9013404	RAC2 GTPase cycle	5	92	0.00587747	0.0649401	0.389641	3	10	0.000659457	9606	Homo sapiens	NCF1;NCF2;CYBB;NCKAP1L;ARHGAP26		R-HSA-9014424;R-HSA-9014295;R-HSA-9014294
R-HSA-1433559	Regulation of KIT signaling	2	18	0.00114994	0.0661928	0.397157	4	8	0.000527565	9606	Homo sapiens	LYN;PRKACA		R-HSA-1433508;R-HSA-205319;R-HSA-1433506;R-HSA-205244
R-HSA-8963896	HDL assembly	2	18	0.00114994	0.0661928	0.397157	1	9	0.000593511	9606	Homo sapiens	PRKACA		R-HSA-5682101
R-HSA-202403	TCR signaling	6	122	0.00779403	0.0669313	0.397659	16	52	0.00342917	9606	Homo sapiens	CD4;PTPRC;FYB1;INPP5D;HLA-DRA;B2M		R-HSA-202307;R-HSA-202214;R-HSA-202245;R-HSA-202248;R-HSA-202216;R-HSA-202344;R-HSA-8852200;R-HSA-202291;R-HSA-430135;R-HSA-8855381;R-HSA-202165;R-HSA-202233;R-HSA-202168;R-HSA-202174;R-HSA-202237;R-HSA-430201
R-HSA-166020	Transfer of LPS from LBP carrier to CD14	1	3	0.000191657	0.0672126	0.397659	2	2	0.000131891	9606	Homo sapiens	CD14		R-HSA-166038;R-HSA-169719
R-HSA-6803157	Antimicrobial peptides	6	123	0.00785792	0.0690071	0.397659	8	58	0.00382485	9606	Homo sapiens	CD4;SLC11A1;ARHGEF40;LYZ;S100A9;S100A8		R-HSA-6803063;R-HSA-8948027;R-HSA-1471314;R-HSA-435171;R-HSA-6798528;R-HSA-8862320;R-HSA-8862300;R-HSA-6798474
R-HSA-168138	Toll Like Receptor 9 (TLR9) Cascade	6	124	0.0079218	0.0711199	0.397659	14	86	0.00567133	9606	Homo sapiens	NLRC5;IRF7;PELI1;S100A12;CD14;DUSP6		R-HSA-975118;R-HSA-168166;R-HSA-9750226;R-HSA-975142;R-HSA-9750942;R-HSA-975106;R-HSA-975139;R-HSA-450358;R-HSA-933533;R-HSA-933531;R-HSA-203797;R-HSA-9750946;R-HSA-975188;R-HSA-975122
R-HSA-9680350	Signaling by CSF1 (M-CSF) in myeloid cells	3	41	0.00261931	0.0712386	0.397659	3	14	0.000923239	9606	Homo sapiens	LYN;STAT1;INPP5D		R-HSA-9680389;R-HSA-9680388;R-HSA-9680348
R-HSA-5686938	Regulation of TLR by endogenous ligand	3	41	0.00261931	0.0712386	0.397659	2	13	0.000857294	9606	Homo sapiens	CD14;S100A9;S100A8		R-HSA-5432849;R-HSA-8869694
R-HSA-168638	NOD1/2 Signaling Pathway	3	41	0.00261931	0.0712386	0.397659	2	18	0.00118702	9606	Homo sapiens	CYLD;CASP4;CASP1		R-HSA-741411;R-HSA-622420
R-HSA-9634600	Regulation of glycolysis by fructose 2,6-bisphosphate metabolism	2	19	0.00121382	0.0726664	0.397659	1	4	0.000263783	9606	Homo sapiens	PRKACA		R-HSA-163773
R-HSA-9823739	Formation of the anterior neural plate	2	19	0.00121382	0.0726664	0.397659	3	15	0.000989185	9606	Homo sapiens	ZEB2		R-HSA-9832845;R-HSA-9833066;R-HSA-9832907
R-HSA-112043	PLC beta mediated events	4	69	0.0044081	0.0784062	0.397659	9	32	0.00211026	9606	Homo sapiens	PRKACA;PLCB2		R-HSA-111970;R-HSA-111925;R-HSA-112037;R-HSA-111924;R-HSA-111879;R-HSA-8951727;R-HSA-111919;R-HSA-111966;R-HSA-111870
R-HSA-140534	Caspase activation via Death Receptors in the presence of ligand	2	20	0.00127771	0.0793343	0.397659	5	9	0.000593511	9606	Homo sapiens	TNFSF10;CD14		R-HSA-139952;R-HSA-2562564;R-HSA-141156;R-HSA-3465448;R-HSA-3371359
R-HSA-6803207	TP53 Regulates Transcription of Caspase Activators and Caspases	2	20	0.00127771	0.0793343	0.397659	2	17	0.00112108	9606	Homo sapiens	CASP4;CASP1		R-HSA-6798082;R-HSA-6798081
R-HSA-111933	Calmodulin induced events	3	43	0.00274708	0.0795318	0.397659	6	23	0.00151675	9606	Homo sapiens	PRKACA		R-HSA-111970;R-HSA-111925;R-HSA-111924;R-HSA-8951727;R-HSA-111919;R-HSA-111966
R-HSA-111997	CaM pathway	3	43	0.00274708	0.0795318	0.397659	6	24	0.0015827	9606	Homo sapiens	PRKACA		R-HSA-111970;R-HSA-111925;R-HSA-111924;R-HSA-8951727;R-HSA-111919;R-HSA-111966
R-HSA-8853659	RET signaling	3	43	0.00274708	0.0795318	0.397659	2	24	0.0015827	9606	Homo sapiens	PRKACA		R-HSA-8854908;R-HSA-8855915
R-HSA-9664433	Leishmania parasite growth and survival	8	192	0.012266	0.08147	0.405464	13	40	0.00263783	9606	Homo sapiens	FGR;LYN;FCGR3A;DPEP2;FCGR1A;PRKACA;GNAI2		R-HSA-9664275;R-HSA-9664273;R-HSA-392129;R-HSA-9664278;R-HSA-8951727;R-HSA-111919;R-HSA-111925;R-HSA-111924;R-HSA-9664261;R-HSA-266012;R-HSA-9664271;R-HSA-9664270;R-HSA-9664268
R-HSA-9662851	Anti-inflammatory response favouring Leishmania parasite infection	8	192	0.012266	0.08147	0.405464	13	40	0.00263783	9606	Homo sapiens	FGR;LYN;FCGR3A;DPEP2;FCGR1A;PRKACA;GNAI2		R-HSA-9664275;R-HSA-9664273;R-HSA-392129;R-HSA-9664278;R-HSA-8951727;R-HSA-111919;R-HSA-111925;R-HSA-111924;R-HSA-9664261;R-HSA-266012;R-HSA-9664271;R-HSA-9664270;R-HSA-9664268
R-HSA-76002	Platelet activation, signaling and aggregation	11	293	0.0187185	0.0826375	0.405464	38	119	0.00784753	9606	Homo sapiens	LYN;SRGN;APBB1IP;FCER1G;SERPINA1;PRKCB;PLEK;PECAM1;ARRB2;PRKACA;GNAI2		R-HSA-139842;R-HSA-443910;R-HSA-392195;R-HSA-418176;R-HSA-443905;R-HSA-429441;R-HSA-354060;R-HSA-354124;R-HSA-392202;R-HSA-372693;R-HSA-482772;R-HSA-481044;R-HSA-453200;R-HSA-354066;R-HSA-354077;R-HSA-372697;R-HSA-354073;R-HSA-418200;R-HSA-354149;R-HSA-429415;R-HSA-354087;R-HSA-372705;R-HSA-432096;R-HSA-481007;R-HSA-114600;R-HSA-377644;R-HSA-377641;R-HSA-377640;R-HSA-377643;R-HSA-354165;R-HSA-354…
R-HSA-933541	TRAF6 mediated IRF7 activation	3	44	0.00281096	0.0838289	0.405464	13	13	0.000857294	9606	Homo sapiens	DDX58;IRF7;EP300		R-HSA-9604499;R-HSA-933538;R-HSA-9705145;R-HSA-933536;R-HSA-933537;R-HSA-933533;R-HSA-933531;R-HSA-918230;R-HSA-933527;R-HSA-933525;R-HSA-1028820;R-HSA-1028819;R-HSA-9705323
R-HSA-936964	Activation of IRF3, IRF7 mediated by TBK1, IKKÎµ (IKBKE)	2	21	0.0013416	0.0861841	0.405464	15	15	0.000989185	9606	Homo sapiens	IRF7;CD14		R-HSA-177671;R-HSA-166245;R-HSA-168933;R-HSA-5362486;R-HSA-9824882;R-HSA-9823932;R-HSA-9823934;R-HSA-9823910;R-HSA-5362500;R-HSA-9823904;R-HSA-9823939;R-HSA-9823906;R-HSA-2213017;R-HSA-2201338;R-HSA-166271
R-HSA-3656535	TGFBR1 LBD Mutants in Cancer	1	4	0.000255542	0.0886002	0.405464	1	1	6.59457e-05	9606	Homo sapiens	FPR1		R-HSA-3656382
R-HSA-75064	mRNA Editing: A to I Conversion	1	4	0.000255542	0.0886002	0.405464	3	6	0.000395674	9606	Homo sapiens	ADAR		R-HSA-75090;R-HSA-111237;R-HSA-77614
R-HSA-75102	C6 deamination of adenosine	1	4	0.000255542	0.0886002	0.405464	1	2	0.000131891	9606	Homo sapiens	ADAR		R-HSA-77614
R-HSA-844615	The AIM2 inflammasome	1	4	0.000255542	0.0886002	0.405464	1	4	0.000263783	9606	Homo sapiens	CASP4;CASP1		R-HSA-844618
R-HSA-201556	Signaling by ALK	3	46	0.00293873	0.0927127	0.405464	4	42	0.00276972	9606	Homo sapiens	EP300;IL2RG		R-HSA-9701556;R-HSA-9701557;R-HSA-9851058;R-HSA-9701531
R-HSA-5260271	Diseases of Immune System	3	47	0.00300262	0.0972946	0.405464	3	14	0.000923239	9606	Homo sapiens	CD14;S100A9;S100A8		R-HSA-5602353;R-HSA-5602383;R-HSA-5602606
R-HSA-5602358	Diseases associated with the TLR signaling cascade	3	47	0.00300262	0.0972946	0.405464	3	14	0.000923239	9606	Homo sapiens	CD14;S100A9;S100A8		R-HSA-5602353;R-HSA-5602383;R-HSA-5602606
R-HSA-432142	Platelet sensitization by LDL	2	23	0.00146937	0.100383	0.405464	7	9	0.000593511	9606	Homo sapiens	FGR;PECAM1		R-HSA-432148;R-HSA-210294;R-HSA-210277;R-HSA-432129;R-HSA-432143;R-HSA-8948034;R-HSA-435244
R-HSA-416993	Trafficking of GluR2-containing AMPA receptors	2	23	0.00146937	0.100383	0.405464	2	3	0.000197837	9606	Homo sapiens	PRKCB;PRKACA		R-HSA-421007;R-HSA-416639
R-HSA-163615	PKA activation	2	23	0.00146937	0.100383	0.405464	2	4	0.000263783	9606	Homo sapiens	PRKACA		R-HSA-111925;R-HSA-8951727
R-HSA-164378	PKA activation in glucagon signalling	2	23	0.00146937	0.100383	0.405464	1	2	0.000131891	9606	Homo sapiens	PRKACA		R-HSA-111925
R-HSA-2132295	MHC class II antigen presentation	6	137	0.00875232	0.101911	0.405464	25	26	0.00171459	9606	Homo sapiens	CD74;HLA-DMA;HLA-DRA;SLA;B2M;CTSS		R-HSA-2130336;R-HSA-8951498;R-HSA-8951500;R-HSA-2130725;R-HSA-2130731;R-HSA-2130349;R-HSA-2130478;R-HSA-2213235;R-HSA-2213236;R-HSA-2213239;R-HSA-2130486;R-HSA-2213241;R-HSA-8856157;R-HSA-2213243;R-HSA-2130619;R-HSA-2213244;R-HSA-2213246;R-HSA-2213248;R-HSA-2130500;R-HSA-2130504;R-HSA-2130378;R-HSA-2130640;R-HSA-2130641;R-HSA-2130706;R-HSA-2130393
R-HSA-8936459	RUNX1 regulates genes involved in megakaryocyte differentiation and platelet function	4	76	0.0048553	0.102283	0.405464	22	33	0.00217621	9606	Homo sapiens	NFE2;H3F3A;EP300		R-HSA-8936616;R-HSA-8936584;R-HSA-8937097;R-HSA-8937037;R-HSA-8936621;R-HSA-8936608;R-HSA-8936481;R-HSA-8938338;R-HSA-8936995;R-HSA-8937016;R-HSA-8938328;R-HSA-8937113;R-HSA-8937050;R-HSA-8935740;R-HSA-8936989;R-HSA-8937118;R-HSA-8937022;R-HSA-8935730;R-HSA-8936979;R-HSA-8935731;R-HSA-8936628;R-HSA-8936599
R-HSA-844456	The NLRP3 inflammasome	2	24	0.00153325	0.10771	0.405464	4	18	0.00118702	9606	Homo sapiens	CASP4;CASP1;TXNIP		R-HSA-1250272;R-HSA-844612;R-HSA-1250264;R-HSA-1250253
R-HSA-392517	Rap1 signalling	2	24	0.00153325	0.10771	0.405464	1	7	0.00046162	9606	Homo sapiens	PRKACA		R-HSA-913996
R-HSA-9694631	Maturation of nucleoprotein	2	24	0.00153325	0.10771	0.405464	1	14	0.000923239	9606	Homo sapiens	PARP9;PARP14		R-HSA-9729279
R-HSA-844455	The NLRP1 inflammasome	1	5	0.000319428	0.109499	0.405464	4	4	0.000263783	9606	Homo sapiens	NLRP1		R-HSA-844447;R-HSA-844438;R-HSA-879222;R-HSA-879201
R-HSA-844623	The IPAF inflammasome	1	5	0.000319428	0.109499	0.405464	1	2	0.000131891	9606	Homo sapiens	CASP4;CASP1		R-HSA-844617
R-HSA-1834949	Cytosolic sensors of pathogen-associated DNA	4	78	0.00498307	0.109654	0.405464	6	50	0.00329728	9606	Homo sapiens	IFI16;IRF7;EP300;TRIM56		R-HSA-1834939;R-HSA-9604487;R-HSA-3134804;R-HSA-1834951;R-HSA-3134883;R-HSA-1964496
R-HSA-111996	Ca-dependent events	3	50	0.00319428	0.111572	0.405464	6	27	0.00178053	9606	Homo sapiens	PRKACA		R-HSA-111970;R-HSA-111925;R-HSA-111924;R-HSA-8951727;R-HSA-111919;R-HSA-111966
R-HSA-9664323	FCGR3A-mediated IL10 synthesis	6	141	0.00900786	0.112596	0.405464	11	20	0.00131891	9606	Homo sapiens	FGR;LYN;FCGR3A;FCGR1A;PRKACA		R-HSA-9664275;R-HSA-9664273;R-HSA-111925;R-HSA-111924;R-HSA-9664278;R-HSA-9664261;R-HSA-8951727;R-HSA-9664271;R-HSA-9664270;R-HSA-111919;R-HSA-9664268
R-HSA-8878171	Transcriptional regulation by RUNX1	9	246	0.0157158	0.122142	0.405464	30	132	0.00870483	9606	Homo sapiens	NFE2;PHC2;SPI1;PRKCB;H3F3A;EP300		R-HSA-8936584;R-HSA-8937097;R-HSA-8937037;R-HSA-8937989;R-HSA-8938328;R-HSA-8937113;R-HSA-8937050;R-HSA-8865491;R-HSA-8936989;R-HSA-8937118;R-HSA-8936979;R-HSA-8865498;R-HSA-8936599;R-HSA-8936616;R-HSA-8878050;R-HSA-8936621;R-HSA-8865505;R-HSA-8939054;R-HSA-8936608;R-HSA-8936481;R-HSA-8938338;R-HSA-8936995;R-HSA-8878056;R-HSA-8937016;R-HSA-8939066;R-HSA-8935740;R-HSA-8937022;R-HSA-8935730;R-HSA-8…
R-HSA-5357786	TNFR1-induced proapoptotic signaling	2	26	0.00166102	0.122765	0.405464	2	3	0.000197837	9606	Homo sapiens	CYLD;USP4		R-HSA-140978;R-HSA-83582
R-HSA-111931	PKA-mediated phosphorylation of CREB	2	26	0.00166102	0.122765	0.405464	4	7	0.00046162	9606	Homo sapiens	PRKACA		R-HSA-111925;R-HSA-111924;R-HSA-8951727;R-HSA-111919
R-HSA-9824594	Regulation of MITF-M-dependent genes involved in apoptosis	2	26	0.00166102	0.122765	0.405464	2	15	0.000989185	9606	Homo sapiens	BCL2A1		R-HSA-9858559;R-HSA-9858571
R-HSA-1222556	ROS and RNS production in phagocytes	4	82	0.00523861	0.12508	0.405464	2	45	0.00296755	9606	Homo sapiens	NCF1;NCF2;SLC11A1;CYBB		R-HSA-6789092;R-HSA-435171
R-HSA-9660821	ADORA2B mediated anti-inflammatory cytokines production	3	53	0.00338593	0.126593	0.405464	5	12	0.000791348	9606	Homo sapiens	PRKACA;GNAI2		R-HSA-392129;R-HSA-111925;R-HSA-111924;R-HSA-8951727;R-HSA-111919
R-HSA-1489509	DAG and IP3 signaling	3	53	0.00338593	0.126593	0.405464	6	28	0.00184648	9606	Homo sapiens	PRKACA		R-HSA-111970;R-HSA-111925;R-HSA-111924;R-HSA-8951727;R-HSA-111919;R-HSA-111966
R-HSA-5633008	TP53 Regulates Transcription of Cell Death Genes	4	83	0.0053025	0.129073	0.405464	4	68	0.0044843	9606	Homo sapiens	BCL6;CASP4;CASP1		R-HSA-6798082;R-HSA-6798081;R-HSA-6800253;R-HSA-6800250
R-HSA-9818035	NFE2L2 regulating ER-stress associated genes	1	6	0.000383313	0.129919	0.405464	2	2	0.000131891	9606	Homo sapiens	EP300		R-HSA-9796068;R-HSA-9796061
R-HSA-5250982	Toxicity of tetanus toxin (tetX)	1	6	0.000383313	0.129919	0.405464	1	5	0.000329728	9606	Homo sapiens	VAMP2		R-HSA-5228578
R-HSA-9671555	Signaling by PDGFR in disease	2	27	0.00172491	0.130474	0.405464	4	24	0.0015827	9606	Homo sapiens	BIN2;STAT1		R-HSA-9673761;R-HSA-9672176;R-HSA-9673760;R-HSA-9672159
R-HSA-9617828	FOXO-mediated transcription of cell cycle genes	2	27	0.00172491	0.130474	0.405464	2	22	0.0014508	9606	Homo sapiens	BTG1		R-HSA-9620915;R-HSA-9620891
R-HSA-111885	Opioid Signalling	5	115	0.00734683	0.131485	0.405464	17	59	0.00389079	9606	Homo sapiens	PRKACA;PLCB2;GNAI2		R-HSA-111970;R-HSA-112037;R-HSA-177284;R-HSA-111879;R-HSA-8951727;R-HSA-170666;R-HSA-392206;R-HSA-180073;R-HSA-170671;R-HSA-111919;R-HSA-170674;R-HSA-111925;R-HSA-111924;R-HSA-177275;R-HSA-170686;R-HSA-111966;R-HSA-111870
R-HSA-9664424	Cell recruitment (pro-inflammatory response)	3	54	0.00344982	0.131754	0.405464	8	23	0.00151675	9606	Homo sapiens	ENTPD1;CASP4;CASP1;TXNIP		R-HSA-448678;R-HSA-1250272;R-HSA-448702;R-HSA-844612;R-HSA-448703;R-HSA-8850846;R-HSA-1250264;R-HSA-1250253
R-HSA-9660826	Purinergic signaling in leishmaniasis infection	3	54	0.00344982	0.131754	0.405464	8	23	0.00151675	9606	Homo sapiens	ENTPD1;CASP4;CASP1;TXNIP		R-HSA-448678;R-HSA-1250272;R-HSA-448702;R-HSA-844612;R-HSA-448703;R-HSA-8850846;R-HSA-1250264;R-HSA-1250253
R-HSA-76005	Response to elevated platelet cytosolic Ca2+	6	148	0.00945506	0.132598	0.405464	6	14	0.000923239	9606	Homo sapiens	SRGN;SERPINA1;PRKCB;PLEK;PECAM1;PRKACA		R-HSA-482772;R-HSA-481044;R-HSA-481007;R-HSA-114553;R-HSA-114683;R-HSA-114684
R-HSA-975138	TRAF6 mediated induction of NFkB and MAP kinases upon TLR7/8 or 9 activation	5	116	0.00741072	0.134898	0.405464	9	60	0.00395674	9606	Homo sapiens	NLRC5;PELI1;S100A12;CD14;DUSP6		R-HSA-450358;R-HSA-168166;R-HSA-203797;R-HSA-9750946;R-HSA-9750226;R-HSA-975142;R-HSA-9750942;R-HSA-975122;R-HSA-975139
R-HSA-196807	Nicotinate metabolism	4	85	0.00543027	0.137216	0.405464	3	29	0.00191242	9606	Homo sapiens	NAMPT;PARP9;PARP14;NADK		R-HSA-8938073;R-HSA-197250;R-HSA-197198
R-HSA-879518	Transport of organic anions	2	28	0.00178879	0.138291	0.405464	4	9	0.000593511	9606	Homo sapiens	SLCO3A1;LST1		R-HSA-9631987;R-HSA-194083;R-HSA-879575;R-HSA-879584
R-HSA-189200	Cellular hexose transport	2	28	0.00178879	0.138291	0.405464	2	18	0.00118702	9606	Homo sapiens	SLC2A3		R-HSA-8981564;R-HSA-8981553
R-HSA-6803205	TP53 regulates transcription of several additional cell death genes whose specific roles in p53-dependent apoptosis remain uncertain	2	28	0.00178879	0.138291	0.405464	2	19	0.00125297	9606	Homo sapiens	BCL6		R-HSA-6800253;R-HSA-6800250
R-HSA-9692914	SARS-CoV-1-host interactions	5	118	0.00753849	0.141841	0.405464	5	48	0.00316539	9606	Homo sapiens	BST2;DDX58;CASP4;FPR1;CASP1;EP300		R-HSA-9728804;R-HSA-9735840;R-HSA-9731057;R-HSA-9693589;R-HSA-9737710
R-HSA-9634597	GPER1 signaling	3	56	0.00357759	0.14229	0.405464	4	10	0.000659457	9606	Homo sapiens	PRKACA;GNAI2		R-HSA-392129;R-HSA-111925;R-HSA-111924;R-HSA-8951727
R-HSA-388841	Costimulation by the CD28 family	4	87	0.00555804	0.145561	0.405464	4	35	0.0023081	9606	Homo sapiens	LYN;CD4;HLA-DRA;B2M		R-HSA-388833;R-HSA-388829;R-HSA-388831;R-HSA-389758
R-HSA-982772	Growth hormone receptor signaling	2	29	0.00185268	0.146208	0.405464	4	28	0.00184648	9606	Homo sapiens	LYN;STAT1		R-HSA-1168768;R-HSA-1168456;R-HSA-1168459;R-HSA-1168767
R-HSA-9818026	NFE2L2 regulating inflammation associated genes	1	7	0.000447199	0.149873	0.405464	3	3	0.000197837	9606	Homo sapiens	EP300		R-HSA-9796054;R-HSA-9796070;R-HSA-9796066
R-HSA-9673768	Signaling by membrane-tethered fusions of PDGFRA or PDGFRB	1	7	0.000447199	0.149873	0.405464	2	2	0.000131891	9606	Homo sapiens	BIN2		R-HSA-9673761;R-HSA-9673760
R-HSA-9022535	Loss of phosphorylation of MECP2 at T308	1	7	0.000447199	0.149873	0.405464	1	1	6.59457e-05	9606	Homo sapiens	PRKACA		R-HSA-9005561
R-HSA-3656534	Loss of Function of TGFBR1 in Cancer	1	7	0.000447199	0.149873	0.405464	1	2	0.000131891	9606	Homo sapiens	FPR1		R-HSA-3656382
R-HSA-3134963	DEx/H-box helicases activate type I IFN and inflammatory cytokines production	1	7	0.000447199	0.149873	0.405464	1	5	0.000329728	9606	Homo sapiens	IRF7		R-HSA-9604487
R-HSA-5250989	Toxicity of botulinum toxin type G (botG)	1	7	0.000447199	0.149873	0.405464	1	5	0.000329728	9606	Homo sapiens	VAMP2		R-HSA-5250962
R-HSA-3134973	LRR FLII-interacting protein 1 (LRRFIP1) activates type I IFN production	1	7	0.000447199	0.149873	0.405464	1	5	0.000329728	9606	Homo sapiens	EP300		R-HSA-3134883
R-HSA-933542	TRAF6 mediated NF-kB activation	2	30	0.00191657	0.154215	0.405464	3	4	0.000263783	9606	Homo sapiens	DDX58;S100A12		R-HSA-168166;R-HSA-933530;R-HSA-933528
R-HSA-5669034	TNFs bind their physiological receptors	2	30	0.00191657	0.154215	0.405464	2	13	0.000857294	9606	Homo sapiens	TNFRSF1B;TNFSF13B		R-HSA-5676607;R-HSA-5669097
R-HSA-8963898	Plasma lipoprotein assembly	2	30	0.00191657	0.154215	0.405464	1	19	0.00125297	9606	Homo sapiens	PRKACA		R-HSA-5682101
R-HSA-8863678	Neurodegenerative Diseases	2	30	0.00191657	0.154215	0.405464	1	22	0.0014508	9606	Homo sapiens	SOD2		R-HSA-8870703
R-HSA-8862803	Deregulated CDK5 triggers multiple neurodegenerative pathways in Alzheimer's disease models	2	30	0.00191657	0.154215	0.405464	1	22	0.0014508	9606	Homo sapiens	SOD2		R-HSA-8870703
R-HSA-5357801	Programmed Cell Death	8	225	0.0143742	0.155627	0.405464	15	193	0.0127275	9606	Homo sapiens	ROCK1;IRF1;CASP4;CASP1;TNFSF10;PELI1;CD14		R-HSA-3465429;R-HSA-9710101;R-HSA-9710294;R-HSA-2562564;R-HSA-9710295;R-HSA-141156;R-HSA-201611;R-HSA-3371359;R-HSA-139952;R-HSA-9647680;R-HSA-5675456;R-HSA-5213462;R-HSA-9686922;R-HSA-9686920;R-HSA-3465448
R-HSA-9006934	Signaling by Receptor Tyrosine Kinases	19	634	0.0405034	0.155628	0.405464	50	759	0.0500528	9606	Homo sapiens	LYN;RALB;NCF1;ROCK1;NCF2;PRKCB;STAT1;CYBB;IL2RG;STK4;DUSP6;EP300;PTK2B;NCKAP1L;PRKACA		R-HSA-205319;R-HSA-1433488;R-HSA-1562641;R-HSA-9613460;R-HSA-2029465;R-HSA-5228992;R-HSA-9701531;R-HSA-171026;R-HSA-205205;R-HSA-203797;R-HSA-9613451;R-HSA-9701556;R-HSA-9701557;R-HSA-9851058;R-HSA-8934446;R-HSA-1470012;R-HSA-1470010;R-HSA-1470009;R-HSA-205234;R-HSA-1433508;R-HSA-5218813;R-HSA-205238;R-HSA-1433506;R-HSA-5218805;R-HSA-1433514;R-HSA-205244;R-HSA-1433428;R-HSA-5218830;R-HSA-5218827;…
R-HSA-166166	MyD88-independent TLR4 cascade	5	122	0.00779403	0.156181	0.405464	34	78	0.00514376	9606	Homo sapiens	NLRC5;IRF7;S100A12;CD14;DUSP6		R-HSA-177671;R-HSA-2569057;R-HSA-9750226;R-HSA-2562541;R-HSA-9750942;R-HSA-937029;R-HSA-168915;R-HSA-5362500;R-HSA-203797;R-HSA-9823939;R-HSA-936985;R-HSA-2201338;R-HSA-168921;R-HSA-166175;R-HSA-2562564;R-HSA-168166;R-HSA-166245;R-HSA-168933;R-HSA-5362486;R-HSA-9824882;R-HSA-9823932;R-HSA-9823934;R-HSA-450358;R-HSA-9823910;R-HSA-9823904;R-HSA-936952;R-HSA-9750946;R-HSA-9823906;R-HSA-2559568;R-HSA…
R-HSA-937061	TRIF (TICAM1)-mediated TLR4 signaling	5	122	0.00779403	0.156181	0.405464	32	76	0.00501187	9606	Homo sapiens	NLRC5;IRF7;S100A12;CD14;DUSP6		R-HSA-177671;R-HSA-2569057;R-HSA-9750226;R-HSA-2562541;R-HSA-9750942;R-HSA-937029;R-HSA-168915;R-HSA-5362500;R-HSA-203797;R-HSA-9823939;R-HSA-936985;R-HSA-2201338;R-HSA-168921;R-HSA-2562564;R-HSA-168166;R-HSA-166245;R-HSA-168933;R-HSA-5362486;R-HSA-9824882;R-HSA-9823932;R-HSA-9823934;R-HSA-450358;R-HSA-9823910;R-HSA-9823904;R-HSA-936952;R-HSA-9750946;R-HSA-9823906;R-HSA-2213017;R-HSA-936951;R-HSA…
R-HSA-1266695	Interleukin-7 signaling	2	31	0.00198045	0.162304	0.405464	11	26	0.00171459	9606	Homo sapiens	IL2RG;JAK1		R-HSA-449958;R-HSA-451895;R-HSA-8983003;R-HSA-1264832;R-HSA-1295540;R-HSA-9025969;R-HSA-6785165;R-HSA-1295519;R-HSA-449978;R-HSA-8983063;R-HSA-1295516
R-HSA-5218921	VEGFR2 mediated cell proliferation	2	31	0.00198045	0.162304	0.405464	4	12	0.000791348	9606	Homo sapiens	PRKCB;PRKACA		R-HSA-5218813;R-HSA-5218823;R-HSA-5218805;R-HSA-5218821
R-HSA-5663205	Infectious disease	41	1513	0.0966588	0.167533	0.405464	102	998	0.0658138	9606	Homo sapiens	CEBPD;ROCK1;FPR1;UBE2L6;CORO1A;GNAI2;HERC5;FCGR3A;RNF213;CASP4;CASP1;EP300;NCKAP1L;CD14;FCGR1A;PRKACA;IL6R;B2M;JAK1;LYN;ENTPD1;DDX58;STAT1;STAT2;HLA-B;HLA-C;ISG15;HLA-A;PARP9;HLA-F;PARP14;HLA-E;FGR;BST2;CD4;IRF7;DPEP2;TXNIP;VAMP2		R-HSA-182279;R-HSA-9664406;R-HSA-9693589;R-HSA-9666458;R-HSA-182286;R-HSA-9717658;R-HSA-9666435;R-HSA-266012;R-HSA-8850846;R-HSA-5250892;R-HSA-9681294;R-HSA-9696179;R-HSA-8951727;R-HSA-9729725;R-HSA-111919;R-HSA-2130194;R-HSA-9735840;R-HSA-111925;R-HSA-111924;R-HSA-9837231;R-HSA-9729454;R-HSA-9833388;R-HSA-844612;R-HSA-9717469;R-HSA-9755359;R-HSA-9755328;R-HSA-9833155;R-HSA-9836227;R-HSA-9679044;…
R-HSA-983231	Factors involved in megakaryocyte development and platelet production	7	194	0.0123938	0.167611	0.405464	9	43	0.00283566	9606	Homo sapiens	NFE2;DOCK8;IRF1;H3F3A;JMJD1C;PRKACA		R-HSA-997263;R-HSA-1011598;R-HSA-1008220;R-HSA-994106;R-HSA-1008200;R-HSA-994020;R-HSA-992708;R-HSA-994034;R-HSA-1008240
R-HSA-9678108	SARS-CoV-1 Infection	7	194	0.0123938	0.167611	0.405464	6	159	0.0104854	9606	Homo sapiens	BST2;DDX58;CASP4;FPR1;CASP1;EP300;PARP9;PARP14		R-HSA-9728804;R-HSA-9735840;R-HSA-9731057;R-HSA-9693589;R-HSA-9737710;R-HSA-9686061
R-HSA-9652817	Signaling by MAPK mutants	1	8	0.000511084	0.16937	0.405464	1	1	6.59457e-05	9606	Homo sapiens	DUSP6		R-HSA-9652816
R-HSA-75158	TRAIL signaling	1	8	0.000511084	0.16937	0.405464	5	6	0.000395674	9606	Homo sapiens	TNFSF10		R-HSA-141139;R-HSA-75187;R-HSA-141316;R-HSA-75238;R-HSA-75146
R-HSA-75094	Formation of the Editosome	1	8	0.000511084	0.16937	0.405464	1	2	0.000131891	9606	Homo sapiens	APOBEC3A		R-HSA-77609
R-HSA-5250924	B-WICH complex positively regulates rRNA expression	3	61	0.00389702	0.169767	0.405464	3	3	0.000197837	9606	Homo sapiens	H3F3A;EP300;SF3B1		R-HSA-5250930;R-HSA-5250947;R-HSA-5250938
R-HSA-432722	Golgi Associated Vesicle Biogenesis	3	61	0.00389702	0.169767	0.405464	5	7	0.00046162	9606	Homo sapiens	IGF2R;VAMP2;FTL		R-HSA-421831;R-HSA-421836;R-HSA-434362;R-HSA-421835;R-HSA-421833
R-HSA-197264	Nicotinamide salvaging	3	61	0.00389702	0.169767	0.405464	2	12	0.000791348	9606	Homo sapiens	NAMPT;PARP9;PARP14		R-HSA-8938073;R-HSA-197250
R-HSA-5357769	Caspase activation via extrinsic apoptotic signalling pathway	2	32	0.00204434	0.170468	0.405464	5	17	0.00112108	9606	Homo sapiens	TNFSF10;CD14		R-HSA-139952;R-HSA-2562564;R-HSA-141156;R-HSA-3465448;R-HSA-3371359
R-HSA-9022699	MECP2 regulates neuronal receptors and channels	2	32	0.00204434	0.170468	0.405464	2	26	0.00171459	9606	Homo sapiens	SLC2A3		R-HSA-9022186;R-HSA-9022175
R-HSA-6802957	Oncogenic MAPK signaling	4	93	0.00594135	0.171716	0.405464	26	46	0.0030335	9606	Homo sapiens	APBB1IP;ZC3HAV1;ARRB2;DUSP6		R-HSA-6802919;R-HSA-9656211;R-HSA-6802918;R-HSA-9656209;R-HSA-9652816;R-HSA-9656215;R-HSA-6802914;R-HSA-6803234;R-HSA-9656214;R-HSA-6803233;R-HSA-6802912;R-HSA-6802927;R-HSA-6802926;R-HSA-6802925;R-HSA-6802922;R-HSA-6802921;R-HSA-6802935;R-HSA-6802934;R-HSA-6802933;R-HSA-6802932;R-HSA-6802943;R-HSA-6802942;R-HSA-6802911;R-HSA-6802910;R-HSA-6803230;R-HSA-6803227
R-HSA-5687128	MAPK6/MAPK4 signaling	4	93	0.00594135	0.171716	0.405464	4	40	0.00263783	9606	Homo sapiens	CDC42EP3;PRKACA;STK4		R-HSA-5692775;R-HSA-5687088;R-HSA-5687086;R-HSA-5627775
R-HSA-3928663	EPHA-mediated growth cone collapse	2	33	0.00210822	0.178699	0.405464	4	4	0.000263783	9606	Homo sapiens	LYN;ROCK1		R-HSA-3928651;R-HSA-3928602;R-HSA-3928648;R-HSA-3928616
R-HSA-5357956	TNFR1-induced NF-kappa-B signaling pathway	2	33	0.00210822	0.178699	0.405464	2	5	0.000329728	9606	Homo sapiens	CYLD;USP4		R-HSA-5357776;R-HSA-5357860
R-HSA-9841251	Mitochondrial unfolded protein response (UPRmt)	2	33	0.00210822	0.178699	0.405464	1	21	0.00138486	9606	Homo sapiens	SOD2		R-HSA-9856665
R-HSA-9734009	Defective Intrinsic Pathway for Apoptosis	2	33	0.00210822	0.178699	0.405464	1	24	0.0015827	9606	Homo sapiens	SOD2		R-HSA-8870703
R-HSA-5663202	Diseases of signal transduction by growth factor receptors and second messengers	16	533	0.034051	0.179209	0.405464	56	516	0.034028	9606	Homo sapiens	LYN;BCL2A1;STAT1;FPR1;MSN;ARRB2;ZC3HAV1;DUSP6;APBB1IP;RNF213;BIN2;EP300;MCL1		R-HSA-6802919;R-HSA-9656211;R-HSA-9670418;R-HSA-6802918;R-HSA-9670417;R-HSA-9656209;R-HSA-9670416;R-HSA-9656215;R-HSA-6802914;R-HSA-9656214;R-HSA-2220964;R-HSA-6802912;R-HSA-2220966;R-HSA-6802927;R-HSA-9670426;R-HSA-3656382;R-HSA-6802926;R-HSA-6802925;R-HSA-2220971;R-HSA-6802922;R-HSA-6802921;R-HSA-9725338;R-HSA-6802935;R-HSA-9851142;R-HSA-6802934;R-HSA-6802933;R-HSA-2220979;R-HSA-6802932;R-HSA-2…
R-HSA-1500931	Cell-Cell communication	6	165	0.0105411	0.187433	0.405464	13	93	0.00613295	9606	Homo sapiens	ZEB2;FYB1;TYROBP;PTK2B;SIRPA		R-HSA-210274;R-HSA-391168;R-HSA-391151;R-HSA-391150;R-HSA-391157;R-HSA-9760965;R-HSA-391156;R-HSA-391158;R-HSA-391153;R-HSA-9761025;R-HSA-391152;R-HSA-391155;R-HSA-9761027
R-HSA-9027283	Erythropoietin activates STAT5	1	9	0.00057497	0.188421	0.405464	3	3	0.000197837	9606	Homo sapiens	LYN		R-HSA-9012651;R-HSA-9012650;R-HSA-9012654
R-HSA-8857538	PTK6 promotes HIF1A stabilization	1	9	0.00057497	0.188421	0.405464	4	6	0.000395674	9606	Homo sapiens	LRRK2		R-HSA-8857583;R-HSA-8857565;R-HSA-9634702;R-HSA-8857577
R-HSA-9818749	Regulation of NFE2L2 gene expression	1	9	0.00057497	0.188421	0.405464	2	7	0.00046162	9606	Homo sapiens	EP300		R-HSA-9796080;R-HSA-9796060
R-HSA-5250955	Toxicity of botulinum toxin type D (botD)	1	9	0.00057497	0.188421	0.405464	1	5	0.000329728	9606	Homo sapiens	VAMP2		R-HSA-5250606
R-HSA-5250981	Toxicity of botulinum toxin type F (botF)	1	9	0.00057497	0.188421	0.405464	1	5	0.000329728	9606	Homo sapiens	VAMP2		R-HSA-5250892
R-HSA-3304351	Signaling by TGF-beta Receptor Complex in Cancer	1	9	0.00057497	0.188421	0.405464	1	7	0.00046162	9606	Homo sapiens	FPR1		R-HSA-3656382
R-HSA-8874211	CREB3 factors activate genes	1	9	0.00057497	0.188421	0.405464	1	21	0.00138486	9606	Homo sapiens	CREBRF		R-HSA-8874849
R-HSA-2980766	Nuclear Envelope Breakdown	3	65	0.00415256	0.192749	0.405464	5	13	0.000857294	9606	Homo sapiens	PRKCB;PRKACA;LPIN2		R-HSA-5229194;R-HSA-5221130;R-HSA-5195402;R-HSA-5223304;R-HSA-4419948
R-HSA-5656169	Termination of translesion DNA synthesis	2	35	0.00223599	0.195331	0.405464	6	9	0.000593511	9606	Homo sapiens	ISG15;UBE2L6		R-HSA-5653766;R-HSA-5653780;R-HSA-5653756;R-HSA-5653786;R-HSA-5653754;R-HSA-5653770
R-HSA-180024	DARPP-32 events	2	35	0.00223599	0.195331	0.405464	5	12	0.000791348	9606	Homo sapiens	PRKACA		R-HSA-111925;R-HSA-177284;R-HSA-8951727;R-HSA-177275;R-HSA-180073
R-HSA-8979227	Triglyceride metabolism	3	66	0.00421644	0.198613	0.405464	3	24	0.0015827	9606	Homo sapiens	PRKACA;LPIN2		R-HSA-163418;R-HSA-163416;R-HSA-75899
R-HSA-202424	Downstream TCR signaling	4	99	0.00632467	0.199355	0.405464	2	24	0.0015827	9606	Homo sapiens	CD4;INPP5D;HLA-DRA;B2M		R-HSA-202307;R-HSA-202237
R-HSA-9706574	RHOBTB GTPase Cycle	2	36	0.00229988	0.203719	0.405464	2	4	0.000263783	9606	Homo sapiens	ROCK1;PHIP		R-HSA-9018778;R-HSA-9018787
R-HSA-9013508	NOTCH3 Intracellular Domain Regulates Transcription	2	36	0.00229988	0.203719	0.405464	7	22	0.0014508	9606	Homo sapiens	STAT1;EP300		R-HSA-9021451;R-HSA-9021450;R-HSA-9021325;R-HSA-9013567;R-HSA-9016751;R-HSA-9014129;R-HSA-9021334
R-HSA-167590	Nef Mediated CD4 Down-regulation	1	10	0.000638855	0.207037	0.405464	5	5	0.000329728	9606	Homo sapiens	CD4		R-HSA-167537;R-HSA-167601;R-HSA-200879;R-HSA-167566;R-HSA-167597
R-HSA-9732724	IFNG signaling activates MAPKs	1	10	0.000638855	0.207037	0.405464	3	3	0.000197837	9606	Homo sapiens	JAK1		R-HSA-9732753;R-HSA-9732738;R-HSA-9732729
R-HSA-2562578	TRIF-mediated programmed cell death	1	10	0.000638855	0.207037	0.405464	3	3	0.000197837	9606	Homo sapiens	CD14		R-HSA-2562564;R-HSA-2569057;R-HSA-2562541
R-HSA-72200	mRNA Editing: C to U Conversion	1	10	0.000638855	0.207037	0.405464	2	3	0.000197837	9606	Homo sapiens	APOBEC3A		R-HSA-77609;R-HSA-83677
R-HSA-2470946	Cohesin Loading onto Chromatin	1	10	0.000638855	0.207037	0.405464	1	2	0.000131891	9606	Homo sapiens	NIPBL		R-HSA-2470935
R-HSA-8964046	VLDL clearance	1	10	0.000638855	0.207037	0.405464	1	3	0.000197837	9606	Homo sapiens	APOBR		R-HSA-8854408
R-HSA-210455	Astrocytic Glutamate-Glutamine Uptake And Metabolism	1	10	0.000638855	0.207037	0.405464	1	3	0.000197837	9606	Homo sapiens	SAT1		R-HSA-212614
R-HSA-112313	Neurotransmitter uptake and metabolism In glial cells	1	10	0.000638855	0.207037	0.405464	1	3	0.000197837	9606	Homo sapiens	SAT1		R-HSA-212614
R-HSA-9839389	TGFBR3 regulates TGF-beta signaling	1	10	0.000638855	0.207037	0.405464	2	8	0.000527565	9606	Homo sapiens	ARRB2		R-HSA-9839378;R-HSA-9839358
R-HSA-399719	Trafficking of AMPA receptors	2	37	0.00236376	0.212146	0.405464	2	4	0.000263783	9606	Homo sapiens	PRKCB;PRKACA		R-HSA-421007;R-HSA-416639
R-HSA-2029481	FCGR activation	4	103	0.00658021	0.218479	0.405464	5	6	0.000395674	9606	Homo sapiens	FGR;LYN;FCGR3A;FCGR1A		R-HSA-2029455;R-HSA-2029452;R-HSA-2029449;R-HSA-2029459;R-HSA-2029457
R-HSA-9013407	RHOH GTPase cycle	2	38	0.00242765	0.220607	0.405464	2	3	0.000197837	9606	Homo sapiens	ROCK1;ARHGDIB		R-HSA-9018754;R-HSA-9018758
R-HSA-3371378	Regulation by c-FLIP	1	11	0.000702741	0.225226	0.405464	2	4	0.000263783	9606	Homo sapiens	TNFSF10		R-HSA-3465448;R-HSA-3371359
R-HSA-69416	Dimerization of procaspase-8	1	11	0.000702741	0.225226	0.405464	1	3	0.000197837	9606	Homo sapiens	TNFSF10		R-HSA-141156
R-HSA-444473	Formyl peptide receptors bind formyl peptides and many other ligands	1	11	0.000702741	0.225226	0.405464	1	3	0.000197837	9606	Homo sapiens	FPR1		R-HSA-444527
R-HSA-5250958	Toxicity of botulinum toxin type B (botB)	1	11	0.000702741	0.225226	0.405464	1	5	0.000329728	9606	Homo sapiens	VAMP2		R-HSA-194796
R-HSA-9637628	Modulation by Mtb of host immune system	1	11	0.000702741	0.225226	0.405464	1	6	0.000395674	9606	Homo sapiens	B2M		R-HSA-9637635
R-HSA-1462054	Alpha-defensins	1	11	0.000702741	0.225226	0.405464	1	12	0.000791348	9606	Homo sapiens	CD4		R-HSA-1471314
R-HSA-8939243	RUNX1 interacts with co-factors whose precise effect on RUNX1 targets is not known	2	39	0.00249154	0.229094	0.405464	3	5	0.000329728	9606	Homo sapiens	PHC2;EP300		R-HSA-8878050;R-HSA-8937989;R-HSA-8878056
R-HSA-6804758	Regulation of TP53 Activity through Acetylation	2	39	0.00249154	0.229094	0.405464	8	14	0.000923239	9606	Homo sapiens	KAT6A;EP300		R-HSA-6811479;R-HSA-6805638;R-HSA-5628871;R-HSA-6805620;R-HSA-6811508;R-HSA-6805650;R-HSA-3222093;R-HSA-6805640
R-HSA-399721	Glutamate binding, activation of AMPA receptors and synaptic plasticity	2	39	0.00249154	0.229094	0.405464	2	9	0.000593511	9606	Homo sapiens	PRKCB;PRKACA		R-HSA-421007;R-HSA-416639
R-HSA-5675482	Regulation of necroptotic cell death	2	39	0.00249154	0.229094	0.405464	4	21	0.00138486	9606	Homo sapiens	TNFSF10;PELI1		R-HSA-3465429;R-HSA-5675456;R-HSA-9686922;R-HSA-9686920
R-HSA-1855204	Synthesis of IP3 and IP4 in the cytosol	2	39	0.00249154	0.229094	0.405464	2	12	0.000791348	9606	Homo sapiens	INPP5D;PLCB2		R-HSA-1855177;R-HSA-1855218
R-HSA-5683057	MAPK family signaling cascades	11	367	0.023446	0.235873	0.405464	16	122	0.00804537	9606	Homo sapiens	APBB1IP;CDC42EP3;ARRB2;IL2RG;PRKACA;STK4;IL6R;DUSP6;JAK1		R-HSA-109857;R-HSA-5672980;R-HSA-109858;R-HSA-5672978;R-HSA-5675376;R-HSA-5687088;R-HSA-5627775;R-HSA-9657599;R-HSA-9657603;R-HSA-5692775;R-HSA-5672965;R-HSA-9657606;R-HSA-5687086;R-HSA-5672972;R-HSA-9657608;R-HSA-5672973
R-HSA-163359	Glucagon signaling in metabolic regulation	2	40	0.00255542	0.237603	0.405464	1	6	0.000395674	9606	Homo sapiens	PRKACA		R-HSA-111925
R-HSA-199220	Vitamin B5 (pantothenate) metabolism	2	40	0.00255542	0.237603	0.405464	1	16	0.00105513	9606	Homo sapiens	VNN2		R-HSA-8938300
R-HSA-6802952	Signaling by BRAF and RAF1 fusions	3	73	0.00466364	0.240714	0.405464	5	5	0.000329728	9606	Homo sapiens	APBB1IP;ZC3HAV1;ARRB2		R-HSA-6802935;R-HSA-6802934;R-HSA-6802933;R-HSA-6802932;R-HSA-6802927
R-HSA-9818032	NFE2L2 regulating MDR associated enzymes	1	12	0.000766626	0.243	0.405464	8	8	0.000527565	9606	Homo sapiens	EP300		R-HSA-9796039;R-HSA-9796065;R-HSA-9796048;R-HSA-9796077;R-HSA-9796076;R-HSA-9796079;R-HSA-9796042;R-HSA-9796074
R-HSA-5218900	CASP8 activity is inhibited	1	12	0.000766626	0.243	0.405464	2	2	0.000131891	9606	Homo sapiens	TNFSF10		R-HSA-3465429;R-HSA-5675456
R-HSA-448706	Interleukin-1 processing	1	12	0.000766626	0.243	0.405464	4	5	0.000329728	9606	Homo sapiens	CASP4;CASP1		R-HSA-448678;R-HSA-448673;R-HSA-448702;R-HSA-448703
R-HSA-2025928	Calcineurin activates NFAT	1	12	0.000766626	0.243	0.405464	2	3	0.000197837	9606	Homo sapiens	FPR1		R-HSA-2025882;R-HSA-9690461
R-HSA-2855086	Ficolins bind to repetitive carbohydrate structures on the target cell surface	1	12	0.000766626	0.243	0.405464	1	3	0.000197837	9606	Homo sapiens	FCN1		R-HSA-2855125
R-HSA-8866907	Activation of the TFAP2 (AP-2) family of transcription factors	1	12	0.000766626	0.243	0.405464	1	4	0.000263783	9606	Homo sapiens	EP300		R-HSA-8864307
R-HSA-9762293	Regulation of CDH11 gene transcription	1	12	0.000766626	0.243	0.405464	3	14	0.000923239	9606	Homo sapiens	ZEB2		R-HSA-9760965;R-HSA-9761025;R-HSA-9761027
R-HSA-450520	HuR (ELAVL1) binds and stabilizes mRNA	1	12	0.000766626	0.243	0.405464	1	7	0.00046162	9606	Homo sapiens	PRKACA		R-HSA-450550
R-HSA-8851680	Butyrophilin (BTN) family interactions	1	12	0.000766626	0.243	0.405464	1	8	0.000527565	9606	Homo sapiens	BTN3A2		R-HSA-8851038
R-HSA-9768919	NPAS4 regulates expression of target genes	2	41	0.00261931	0.246128	0.405464	2	36	0.00237404	9606	Homo sapiens	NAMPT		R-HSA-9769316;R-HSA-9769323
R-HSA-975871	MyD88 cascade initiated on plasma membrane	4	109	0.00696352	0.248017	0.405464	8	70	0.0046162	9606	Homo sapiens	NLRC5;PELI1;S100A12;DUSP6		R-HSA-168166;R-HSA-937050;R-HSA-937034;R-HSA-203797;R-HSA-9750946;R-HSA-9750226;R-HSA-937044;R-HSA-9750942
R-HSA-168142	Toll Like Receptor 10 (TLR10) Cascade	4	109	0.00696352	0.248017	0.405464	8	71	0.00468214	9606	Homo sapiens	NLRC5;PELI1;S100A12;DUSP6		R-HSA-168166;R-HSA-937050;R-HSA-937034;R-HSA-203797;R-HSA-9750946;R-HSA-9750226;R-HSA-937044;R-HSA-9750942
R-HSA-168176	Toll Like Receptor 5 (TLR5) Cascade	4	109	0.00696352	0.248017	0.405464	8	71	0.00468214	9606	Homo sapiens	NLRC5;PELI1;S100A12;DUSP6		R-HSA-168166;R-HSA-937050;R-HSA-937034;R-HSA-203797;R-HSA-9750946;R-HSA-9750226;R-HSA-937044;R-HSA-9750942
R-HSA-9013026	RHOB GTPase cycle	3	75	0.00479141	0.253014	0.405464	3	6	0.000395674	9606	Homo sapiens	ROCK1;ARHGEF2;ARHGAP26		R-HSA-9013023;R-HSA-9013022;R-HSA-9013024
R-HSA-163560	Triglyceride catabolism	2	42	0.00268319	0.254664	0.405464	2	17	0.00112108	9606	Homo sapiens	PRKACA		R-HSA-163418;R-HSA-163416
R-HSA-9662360	Sensory processing of sound by inner hair cells of the cochlea	3	76	0.0048553	0.259197	0.405464	2	7	0.00046162	9606	Homo sapiens	RIPOR2;MSN;VAMP2		R-HSA-9662096;R-HSA-9659380
R-HSA-173107	Binding and entry of HIV virion	1	13	0.000830512	0.260367	0.405464	8	8	0.000527565	9606	Homo sapiens	CD4		R-HSA-164515;R-HSA-164500;R-HSA-164507;R-HSA-164521;R-HSA-164510;R-HSA-164524;R-HSA-164508;R-HSA-164509
R-HSA-9027277	Erythropoietin activates Phospholipase C gamma (PLCG)	1	13	0.000830512	0.260367	0.405464	3	3	0.000197837	9606	Homo sapiens	LYN		R-HSA-9027373;R-HSA-9032478;R-HSA-9027425
R-HSA-6803544	Ion influx/efflux at host-pathogen interface	1	13	0.000830512	0.260367	0.405464	1	2	0.000131891	9606	Homo sapiens	SLC11A1		R-HSA-435171
R-HSA-2179392	EGFR Transactivation by Gastrin	1	13	0.000830512	0.260367	0.405464	2	6	0.000395674	9606	Homo sapiens	PRKACA		R-HSA-2179413;R-HSA-400015
R-HSA-9664535	LTC4-CYSLTR mediated IL4 production	1	13	0.000830512	0.260367	0.405464	1	3	0.000197837	9606	Homo sapiens	DPEP2		R-HSA-266012
R-HSA-174362	Transport and synthesis of PAPS	1	13	0.000830512	0.260367	0.405464	1	4	0.000263783	9606	Homo sapiens	SAT1		R-HSA-427555
R-HSA-114604	GPVI-mediated activation cascade	2	43	0.00274708	0.263205	0.405464	5	25	0.00164864	9606	Homo sapiens	LYN;FCER1G		R-HSA-139842;R-HSA-453200;R-HSA-437118;R-HSA-114600;R-HSA-453183
R-HSA-1368108	BMAL1:CLOCK,NPAS2 activates circadian gene expression	2	43	0.00274708	0.263205	0.405464	2	20	0.00131891	9606	Homo sapiens	NAMPT		R-HSA-5663122;R-HSA-1368889
R-HSA-6802948	Signaling by high-kinase activity BRAF mutants	2	44	0.00281096	0.271748	0.405464	4	6	0.000395674	9606	Homo sapiens	APBB1IP;ARRB2		R-HSA-6802912;R-HSA-6802911;R-HSA-6802910;R-HSA-6803227
R-HSA-9013420	RHOU GTPase cycle	2	44	0.00281096	0.271748	0.405464	1	4	0.000263783	9606	Homo sapiens	ARHGAP30;PTK2B		R-HSA-9018766
R-HSA-3899300	SUMOylation of transcription cofactors	2	44	0.00281096	0.271748	0.405464	4	27	0.00178053	9606	Homo sapiens	PHC2;EP300		R-HSA-3899291;R-HSA-3108203;R-HSA-3927824;R-HSA-3108209
R-HSA-933543	NF-kB activation through FADD/RIP-1 pathway mediated by caspase-8 and -10	1	14	0.000894397	0.277336	0.405464	5	5	0.000329728	9606	Homo sapiens	DDX58		R-HSA-933532;R-HSA-168934;R-HSA-933526;R-HSA-933539;R-HSA-933523
R-HSA-112308	Presynaptic depolarization and calcium channel opening	1	14	0.000894397	0.277336	0.405464	1	1	6.59457e-05	9606	Homo sapiens	CACNA1A		R-HSA-210420
R-HSA-9635465	Suppression of apoptosis	1	14	0.000894397	0.277336	0.405464	1	7	0.00046162	9606	Homo sapiens	RNF213		R-HSA-9635609
R-HSA-5250913	Positive epigenetic regulation of rRNA expression	3	79	0.00504696	0.27786	0.405464	5	7	0.00046162	9606	Homo sapiens	H3F3A;EP300;SF3B1		R-HSA-427383;R-HSA-5250930;R-HSA-5250947;R-HSA-5250938;R-HSA-427336
R-HSA-9013106	RHOC GTPase cycle	3	79	0.00504696	0.27786	0.405464	3	6	0.000395674	9606	Homo sapiens	ROCK1;ARHGAP26;ARHGEF40		R-HSA-9013109;R-HSA-9013111;R-HSA-9013110
R-HSA-8856825	Cargo recognition for clathrin-mediated endocytosis	4	115	0.00734683	0.278353	0.405464	4	15	0.000989185	9606	Homo sapiens	CD4;ARRB2;IGF2R;VAMP2		R-HSA-8866277;R-HSA-8867613;R-HSA-8866269;R-HSA-8866283
R-HSA-9860931	Response of endothelial cells to shear stress	4	115	0.00734683	0.278353	0.405464	11	51	0.00336323	9606	Homo sapiens	STAT1;PECAM1;PRKACA		R-HSA-9861318;R-HSA-9865511;R-HSA-9865524;R-HSA-9860500;R-HSA-111925;R-HSA-8985983;R-HSA-9860816;R-HSA-8951727;R-HSA-9860477;R-HSA-9860571;R-HSA-8985943
R-HSA-9855142	Cellular responses to mechanical stimuli	4	115	0.00734683	0.278353	0.405464	11	51	0.00336323	9606	Homo sapiens	STAT1;PECAM1;PRKACA		R-HSA-9861318;R-HSA-9865511;R-HSA-9865524;R-HSA-9860500;R-HSA-111925;R-HSA-8985983;R-HSA-9860816;R-HSA-8951727;R-HSA-9860477;R-HSA-9860571;R-HSA-8985943
R-HSA-163125	Post-translational modification: synthesis of GPI-anchored proteins	4	115	0.00734683	0.278353	0.405464	1	16	0.00105513	9606	Homo sapiens	CD52;FCGR3A;FCGR3B;VNN2;GLIPR2		R-HSA-8940388
R-HSA-5213460	RIPK1-mediated regulated necrosis	2	45	0.00287485	0.280287	0.405464	5	29	0.00191242	9606	Homo sapiens	TNFSF10;PELI1		R-HSA-3465429;R-HSA-5675456;R-HSA-5213462;R-HSA-9686922;R-HSA-9686920
R-HSA-5621481	C-type lectin receptors (CLRs)	6	190	0.0121382	0.280516	0.405464	18	68	0.0044843	9606	Homo sapiens	LYN;FCER1G;CLEC7A;EP300;PRKACA		R-HSA-5660660;R-HSA-5621366;R-HSA-5621363;R-HSA-5660666;R-HSA-5624473;R-HSA-5621371;R-HSA-5621370;R-HSA-5607738;R-HSA-5624486;R-HSA-5607750;R-HSA-5607745;R-HSA-5621347;R-HSA-5621356;R-HSA-5607758;R-HSA-5621353;R-HSA-5621352;R-HSA-5621355;R-HSA-5621354
R-HSA-9018519	Estrogen-dependent gene expression	5	153	0.00977448	0.28325	0.405464	29	66	0.00435241	9606	Homo sapiens	H3F3A;EP300;CHD1		R-HSA-9011981;R-HSA-9023884;R-HSA-9008271;R-HSA-9011983;R-HSA-9018497;R-HSA-9018499;R-HSA-9011975;R-HSA-9009371;R-HSA-9012186;R-HSA-9008285;R-HSA-9011985;R-HSA-9011984;R-HSA-9038163;R-HSA-9009065;R-HSA-9012203;R-HSA-9011949;R-HSA-9012205;R-HSA-9011950;R-HSA-9023840;R-HSA-9012000;R-HSA-9009378;R-HSA-9011941;R-HSA-9038052;R-HSA-9023846;R-HSA-9008315;R-HSA-9011966;R-HSA-9011952;R-HSA-9023859;R-HSA-9…
R-HSA-199992	trans-Golgi Network Vesicle Budding	3	80	0.00511084	0.28411	0.405464	10	19	0.00125297	9606	Homo sapiens	IGF2R;VAMP2;FTL		R-HSA-421831;R-HSA-432706;R-HSA-376369;R-HSA-432707;R-HSA-432688;R-HSA-421836;R-HSA-434362;R-HSA-421835;R-HSA-432712;R-HSA-421833
R-HSA-168164	Toll Like Receptor 3 (TLR3) Cascade	4	117	0.00747461	0.288599	0.405464	9	79	0.00520971	9606	Homo sapiens	NLRC5;IRF7;S100A12;DUSP6		R-HSA-9013979;R-HSA-9013978;R-HSA-168166;R-HSA-177671;R-HSA-203797;R-HSA-9750946;R-HSA-9750226;R-HSA-168933;R-HSA-9750942
R-HSA-9824878	Regulation of TBK1, IKKÎµ (IKBKE)-mediated activation of IRF3, IRF7	1	15	0.000958283	0.293918	0.405464	3	3	0.000197837	9606	Homo sapiens	CD14		R-HSA-9823904;R-HSA-9823939;R-HSA-9823934
R-HSA-1234158	Regulation of gene expression by Hypoxia-inducible Factor	1	15	0.000958283	0.293918	0.405464	4	7	0.00046162	9606	Homo sapiens	EP300		R-HSA-1234167;R-HSA-1235035;R-HSA-1235070;R-HSA-1235037
R-HSA-9818028	NFE2L2 regulates pentose phosphate pathway genes	1	15	0.000958283	0.293918	0.405464	4	8	0.000527565	9606	Homo sapiens	EP300		R-HSA-9761812;R-HSA-9761828;R-HSA-9761846;R-HSA-9761849
R-HSA-202670	ERKs are inactivated	1	15	0.000958283	0.293918	0.405464	1	2	0.000131891	9606	Homo sapiens	DUSP6		R-HSA-203797
R-HSA-166662	Lectin pathway of complement activation	1	15	0.000958283	0.293918	0.405464	2	6	0.000395674	9606	Homo sapiens	FCN1		R-HSA-166726;R-HSA-2855125
R-HSA-9013973	TICAM1-dependent activation of IRF3/IRF7	1	15	0.000958283	0.293918	0.405464	4	15	0.000989185	9606	Homo sapiens	IRF7		R-HSA-9013979;R-HSA-9013978;R-HSA-177671;R-HSA-168933
R-HSA-68884	Mitotic Telophase/Cytokinesis	1	15	0.000958283	0.293918	0.405464	1	4	0.000263783	9606	Homo sapiens	NIPBL		R-HSA-2470935
R-HSA-110313	Translesion synthesis by Y family DNA polymerases bypasses lesions on DNA template	2	48	0.0030665	0.305843	0.405464	6	28	0.00184648	9606	Homo sapiens	ISG15;UBE2L6		R-HSA-5653766;R-HSA-5653780;R-HSA-5653756;R-HSA-5653786;R-HSA-5653754;R-HSA-5653770
R-HSA-9027276	Erythropoietin activates Phosphoinositide-3-kinase (PI3K)	1	16	0.00102217	0.310119	0.405464	7	7	0.00046162	9606	Homo sapiens	LYN		R-HSA-9027273;R-HSA-9027272;R-HSA-9021627;R-HSA-9027275;R-HSA-9027281;R-HSA-9012657;R-HSA-9027280
R-HSA-8951936	RUNX3 regulates p14-ARF	1	16	0.00102217	0.310119	0.405464	6	8	0.000527565	9606	Homo sapiens	EP300		R-HSA-8951977;R-HSA-8952058;R-HSA-8951966;R-HSA-8951951;R-HSA-8952081;R-HSA-8952101
R-HSA-975144	IRAK1 recruits IKK complex upon TLR7/8 or 9 stimulation	1	16	0.00102217	0.310119	0.405464	3	4	0.000263783	9606	Homo sapiens	PELI1		R-HSA-975142;R-HSA-975122;R-HSA-975139
R-HSA-937039	IRAK1 recruits IKK complex	1	16	0.00102217	0.310119	0.405464	3	4	0.000263783	9606	Homo sapiens	PELI1		R-HSA-937050;R-HSA-937034;R-HSA-937044
R-HSA-8941856	RUNX3 regulates NOTCH signaling	1	16	0.00102217	0.310119	0.405464	5	7	0.00046162	9606	Homo sapiens	EP300		R-HSA-1980047;R-HSA-8878243;R-HSA-4396347;R-HSA-8878237;R-HSA-8878220
R-HSA-879415	Advanced glycosylation endproduct receptor signaling	1	16	0.00102217	0.310119	0.405464	2	4	0.000263783	9606	Homo sapiens	S100A12		R-HSA-879411;R-HSA-879362
R-HSA-4655427	SUMOylation of DNA methylation proteins	1	16	0.00102217	0.310119	0.405464	1	3	0.000197837	9606	Homo sapiens	PHC2		R-HSA-4655440
R-HSA-1679131	Trafficking and processing of endosomal TLR	1	16	0.00102217	0.310119	0.405464	2	7	0.00046162	9606	Homo sapiens	CTSS		R-HSA-1678920;R-HSA-1678981
R-HSA-351200	Interconversion of polyamines	1	16	0.00102217	0.310119	0.405464	2	7	0.00046162	9606	Homo sapiens	SAT1		R-HSA-351207;R-HSA-351208
R-HSA-9820865	Z-decay: degradation of maternal mRNAs by zygotically expressed factors	1	16	0.00102217	0.310119	0.405464	1	4	0.000263783	9606	Homo sapiens	TUT7		R-HSA-8941312
R-HSA-2197563	NOTCH2 intracellular domain regulates transcription	1	16	0.00102217	0.310119	0.405464	2	9	0.000593511	9606	Homo sapiens	EP300		R-HSA-2976551;R-HSA-2976563
R-HSA-9005891	Loss of function of MECP2 in Rett syndrome	1	16	0.00102217	0.310119	0.405464	1	5	0.000329728	9606	Homo sapiens	PRKACA		R-HSA-9005561
R-HSA-9005895	Pervasive developmental disorders	1	16	0.00102217	0.310119	0.405464	1	5	0.000329728	9606	Homo sapiens	PRKACA		R-HSA-9005561
R-HSA-9675151	Disorders of Developmental Biology	1	16	0.00102217	0.310119	0.405464	1	5	0.000329728	9606	Homo sapiens	PRKACA		R-HSA-9005561
R-HSA-9697154	Disorders of Nervous System Development	1	16	0.00102217	0.310119	0.405464	1	5	0.000329728	9606	Homo sapiens	PRKACA		R-HSA-9005561
R-HSA-5674135	MAP2K and MAPK activation	2	49	0.00313039	0.314327	0.405464	8	12	0.000791348	9606	Homo sapiens	APBB1IP;ARRB2		R-HSA-9657603;R-HSA-5672980;R-HSA-5672978;R-HSA-9657606;R-HSA-5672972;R-HSA-9657608;R-HSA-5672973;R-HSA-9657599
R-HSA-9656223	Signaling by RAF1 mutants	2	49	0.00313039	0.314327	0.405464	4	7	0.00046162	9606	Homo sapiens	APBB1IP;ARRB2		R-HSA-9656211;R-HSA-9656209;R-HSA-9656215;R-HSA-9656214
R-HSA-5610785	GLI3 is processed to GLI3R by the proteasome	2	49	0.00313039	0.314327	0.405464	1	5	0.000329728	9606	Homo sapiens	PRKACA		R-HSA-5610720
R-HSA-5610783	Degradation of GLI2 by the proteasome	2	49	0.00313039	0.314327	0.405464	1	5	0.000329728	9606	Homo sapiens	PRKACA		R-HSA-5610717
R-HSA-5610780	Degradation of GLI1 by the proteasome	2	49	0.00313039	0.314327	0.405464	1	6	0.000395674	9606	Homo sapiens	PRKACA		R-HSA-5610741
R-HSA-9615017	FOXO-mediated transcription of oxidative stress, metabolic and neuronal genes	2	49	0.00313039	0.314327	0.405464	3	34	0.00224215	9606	Homo sapiens	SOD2		R-HSA-9617972;R-HSA-9617832;R-HSA-9617833
R-HSA-9683701	Translation of Structural Proteins	2	49	0.00313039	0.314327	0.405464	1	37	0.00243999	9606	Homo sapiens	PARP9;PARP14		R-HSA-9686061
R-HSA-416482	G alpha (12/13) signalling events	3	86	0.00549415	0.321797	0.405464	3	15	0.000989185	9606	Homo sapiens	ROCK1;ARHGEF2;ARHGEF40		R-HSA-9680443;R-HSA-419166;R-HSA-419049
R-HSA-216083	Integrin cell surface interactions	3	86	0.00549415	0.321797	0.405464	7	55	0.00362701	9606	Homo sapiens	ITGB2;PECAM1;ITGAX		R-HSA-216082;R-HSA-202704;R-HSA-210304;R-HSA-202727;R-HSA-216069;R-HSA-199050;R-HSA-202718
R-HSA-4086400	PCP/CE pathway	3	86	0.00549415	0.321797	0.405464	3	24	0.0015827	9606	Homo sapiens	PRKCB;ARRB2;PRKACA		R-HSA-5138459;R-HSA-5138432;R-HSA-5138433
R-HSA-381676	Glucagon-like Peptide-1 (GLP1) regulates insulin secretion	2	50	0.00319428	0.322789	0.405464	3	12	0.000791348	9606	Homo sapiens	PRKACA		R-HSA-381713;R-HSA-381644;R-HSA-381707
R-HSA-975110	TRAF6 mediated IRF7 activation in TLR7/8 or 9 signaling	1	17	0.00108605	0.325951	0.405464	5	5	0.000329728	9606	Homo sapiens	IRF7		R-HSA-975118;R-HSA-933533;R-HSA-933531;R-HSA-975188;R-HSA-975106
R-HSA-2559584	Formation of Senescence-Associated Heterochromatin Foci (SAHF)	1	17	0.00108605	0.325951	0.405464	2	2	0.000131891	9606	Homo sapiens	UBN1		R-HSA-3878123;R-HSA-4647594
R-HSA-9818030	NFE2L2 regulating tumorigenic genes	1	17	0.00108605	0.325951	0.405464	11	12	0.000791348	9606	Homo sapiens	EP300		R-HSA-9796069;R-HSA-9796084;R-HSA-9796071;R-HSA-9796055;R-HSA-9796064;R-HSA-9796051;R-HSA-9796082;R-HSA-9796044;R-HSA-9796057;R-HSA-9796043;R-HSA-9796059
R-HSA-6788467	IL-6-type cytokine receptor ligand interactions	1	17	0.00108605	0.325951	0.405464	10	14	0.000923239	9606	Homo sapiens	JAK1		R-HSA-448660;R-HSA-6783524;R-HSA-6783556;R-HSA-5696482;R-HSA-6783681;R-HSA-6783552;R-HSA-6784189;R-HSA-6784204;R-HSA-6783530;R-HSA-449976
R-HSA-6811555	PI5P Regulates TP53 Acetylation	1	17	0.00108605	0.325951	0.405464	2	8	0.000527565	9606	Homo sapiens	EP300		R-HSA-6811479;R-HSA-6811508
R-HSA-9659379	Sensory processing of sound	3	87	0.00555804	0.328091	0.405464	3	13	0.000857294	9606	Homo sapiens	RIPOR2;MSN;VAMP2		R-HSA-9663363;R-HSA-9662096;R-HSA-9659380
R-HSA-9637690	Response of Mtb to phagocytosis	2	51	0.00325816	0.331224	0.405464	2	30	0.00197837	9606	Homo sapiens	RNF213;CORO1A		R-HSA-9635609;R-HSA-9636396
R-HSA-9856530	High laminar flow shear stress activates signaling by PIEZO1 and PECAM1:CDH5:KDR in endothelial cells	3	88	0.00562193	0.334385	0.405464	7	31	0.00204432	9606	Homo sapiens	PECAM1;PRKACA		R-HSA-9861318;R-HSA-9860500;R-HSA-111925;R-HSA-9860816;R-HSA-8951727;R-HSA-9860477;R-HSA-9860571
R-HSA-3928662	EPHB-mediated forward signaling	2	52	0.00332205	0.339629	0.405464	7	26	0.00171459	9606	Homo sapiens	LYN;ROCK1		R-HSA-3928623;R-HSA-4093336;R-HSA-3928627;R-HSA-3928577;R-HSA-3928576;R-HSA-3928583;R-HSA-3928645
R-HSA-1483115	Hydrolysis of LPC	1	18	0.00114994	0.341419	0.405464	2	6	0.000395674	9606	Homo sapiens	PLBD1		R-HSA-1482612;R-HSA-1482685
R-HSA-975163	IRAK2 mediated activation of TAK1 complex upon TLR7/8 or 9 stimulation	1	18	0.00114994	0.341419	0.405464	1	5	0.000329728	9606	Homo sapiens	CD14		R-HSA-450358
R-HSA-432040	Vasopressin regulates renal water homeostasis via Aquaporins	2	53	0.00338593	0.348001	0.405464	3	15	0.000989185	9606	Homo sapiens	PRKACA		R-HSA-111925;R-HSA-8951727;R-HSA-432232
R-HSA-9679191	Potential therapeutics for SARS	5	168	0.0107328	0.350741	0.405464	7	36	0.00237404	9606	Homo sapiens	ROCK1;STAT2;FPR1;IL6R;JAK1		R-HSA-9696179;R-HSA-9678561;R-HSA-9678935;R-HSA-9679044;R-HSA-9680443;R-HSA-9681294;R-HSA-9690461
R-HSA-5668541	TNFR2 non-canonical NF-kB pathway	3	91	0.00581358	0.353243	0.405464	14	44	0.00290161	9606	Homo sapiens	LTB;TNFRSF1B;TNFSF13B		R-HSA-5668534;R-HSA-5676599;R-HSA-5676596;R-HSA-5668404;R-HSA-5668789;R-HSA-5668467;R-HSA-5676593;R-HSA-5668414;R-HSA-5676607;R-HSA-5668454;R-HSA-5668481;R-HSA-5668417;R-HSA-5676591;R-HSA-5669097
R-HSA-6802946	Signaling by moderate kinase activity BRAF mutants	2	54	0.00344982	0.356338	0.405464	4	7	0.00046162	9606	Homo sapiens	APBB1IP;ARRB2		R-HSA-6802919;R-HSA-6802914;R-HSA-6803230;R-HSA-6802921
R-HSA-9649948	Signaling downstream of RAS mutants	2	54	0.00344982	0.356338	0.405464	4	7	0.00046162	9606	Homo sapiens	APBB1IP;ARRB2		R-HSA-6803233;R-HSA-6802926;R-HSA-6802925;R-HSA-6802922
R-HSA-6802955	Paradoxical activation of RAF signaling by kinase inactive BRAF	2	54	0.00344982	0.356338	0.405464	4	7	0.00046162	9606	Homo sapiens	APBB1IP;ARRB2		R-HSA-6802918;R-HSA-6803234;R-HSA-6802943;R-HSA-6802942
R-HSA-6802949	Signaling by RAS mutants	2	54	0.00344982	0.356338	0.405464	4	9	0.000593511	9606	Homo sapiens	APBB1IP;ARRB2		R-HSA-6803233;R-HSA-6802926;R-HSA-6802925;R-HSA-6802922
R-HSA-5357905	Regulation of TNFR1 signaling	2	54	0.00344982	0.356338	0.405464	15	41	0.00270377	9606	Homo sapiens	CYLD;USP4		R-HSA-9817397;R-HSA-9815510;R-HSA-5357845;R-HSA-9793680;R-HSA-9796691;R-HSA-9815507;R-HSA-9817362;R-HSA-9818975;R-HSA-9817400;R-HSA-9796379;R-HSA-9818789;R-HSA-9817411;R-HSA-5357831;R-HSA-5357928;R-HSA-9824874
R-HSA-9839373	Signaling by TGFBR3	2	54	0.00344982	0.356338	0.405464	3	23	0.00151675	9606	Homo sapiens	EP300;ARRB2		R-HSA-9839378;R-HSA-9839358;R-HSA-9839371
R-HSA-9027284	Erythropoietin activates RAS	1	19	0.00121382	0.356534	0.405464	8	8	0.000527565	9606	Homo sapiens	LYN		R-HSA-9027274;R-HSA-9029149;R-HSA-9029151;R-HSA-9029150;R-HSA-9029155;R-HSA-9024723;R-HSA-9029158;R-HSA-9024726
R-HSA-450385	Butyrate Response Factor 1 (BRF1) binds and destabilizes mRNA	1	19	0.00121382	0.356534	0.405464	6	6	0.000395674	9606	Homo sapiens	ZFP36L1		R-HSA-450406;R-HSA-450517;R-HSA-482788;R-HSA-450474;R-HSA-450490;R-HSA-450488
R-HSA-937072	TRAF6-mediated induction of TAK1 complex within TLR4 complex	1	19	0.00121382	0.356534	0.405464	6	6	0.000395674	9606	Homo sapiens	CD14		R-HSA-450358;R-HSA-936952;R-HSA-936985;R-HSA-936951;R-HSA-937075;R-HSA-936947
R-HSA-170670	Adenylate cyclase inhibitory pathway	1	19	0.00121382	0.356534	0.405464	5	5	0.000329728	9606	Homo sapiens	GNAI2		R-HSA-170674;R-HSA-170666;R-HSA-392206;R-HSA-170686;R-HSA-170671
R-HSA-171007	p38MAPK events	1	19	0.00121382	0.356534	0.405464	2	5	0.000329728	9606	Homo sapiens	RALB		R-HSA-171026;R-HSA-170991
R-HSA-399954	Sema3A PAK dependent Axon repulsion	1	19	0.00121382	0.356534	0.405464	2	6	0.000395674	9606	Homo sapiens	STK4		R-HSA-399939;R-HSA-399952
R-HSA-2173791	TGF-beta receptor signaling in EMT (epithelial to mesenchymal transition)	1	19	0.00121382	0.356534	0.405464	2	6	0.000395674	9606	Homo sapiens	FPR1		R-HSA-2134519;R-HSA-2134506
R-HSA-3270619	IRF3-mediated induction of type I IFN	1	19	0.00121382	0.356534	0.405464	1	5	0.000329728	9606	Homo sapiens	IFI16		R-HSA-1834939
R-HSA-9735871	SARS-CoV-1 targets host intracellular signalling and regulatory pathways	1	19	0.00121382	0.356534	0.405464	1	7	0.00046162	9606	Homo sapiens	EP300		R-HSA-9737710
R-HSA-9673767	Signaling by PDGFRA transmembrane, juxtamembrane and kinase domain mutants	1	19	0.00121382	0.356534	0.405464	1	7	0.00046162	9606	Homo sapiens	STAT1		R-HSA-9672176
R-HSA-9673770	Signaling by PDGFRA extracellular domain mutants	1	19	0.00121382	0.356534	0.405464	1	7	0.00046162	9606	Homo sapiens	STAT1		R-HSA-9672159
R-HSA-8876725	Protein methylation	1	19	0.00121382	0.356534	0.405464	1	9	0.000593511	9606	Homo sapiens	CIR1		R-HSA-8931858
R-HSA-8939236	RUNX1 regulates transcription of genes involved in differentiation of HSCs	3	92	0.00587747	0.359517	0.405464	3	15	0.000989185	9606	Homo sapiens	SPI1;H3F3A		R-HSA-8865491;R-HSA-8865505;R-HSA-8865498
R-HSA-6811440	Retrograde transport at the Trans-Golgi-Network	2	55	0.0035137	0.364636	0.405464	8	20	0.00131891	9606	Homo sapiens	SAT1;IGF2R		R-HSA-6811431;R-HSA-6811429;R-HSA-6811428;R-HSA-6814675;R-HSA-6814674;R-HSA-6814671;R-HSA-6814670;R-HSA-6814682
R-HSA-445989	TAK1-dependent IKK and NF-kappa-B activation	2	55	0.0035137	0.364636	0.405464	4	17	0.00112108	9606	Homo sapiens	NLRC5;S100A12		R-HSA-168166;R-HSA-9750946;R-HSA-9750226;R-HSA-9750942
R-HSA-73887	Death Receptor Signaling	5	172	0.0109883	0.368952	0.405464	25	119	0.00784753	9606	Homo sapiens	CYLD;USP4;TNFSF10;ARHGEF2;ARHGEF40		R-HSA-5357776;R-HSA-9815510;R-HSA-5357845;R-HSA-9793680;R-HSA-141316;R-HSA-9796691;R-HSA-9815507;R-HSA-9817362;R-HSA-9818975;R-HSA-75146;R-HSA-9796379;R-HSA-141139;R-HSA-9817411;R-HSA-5357831;R-HSA-9817397;R-HSA-75238;R-HSA-205039;R-HSA-9817400;R-HSA-140978;R-HSA-9818789;R-HSA-75187;R-HSA-5357860;R-HSA-5357928;R-HSA-9824874;R-HSA-83582
R-HSA-354194	GRB2:SOS provides linkage to MAPK signaling for Integrins	1	20	0.00127771	0.371303	0.405464	2	2	0.000131891	9606	Homo sapiens	APBB1IP		R-HSA-354165;R-HSA-354087
R-HSA-434316	Fatty Acids bound to GPR40 (FFAR1) regulate insulin secretion	1	20	0.00127771	0.371303	0.405464	2	6	0.000395674	9606	Homo sapiens	PLCB2		R-HSA-400023;R-HSA-399998
R-HSA-9758274	Regulation of NF-kappa B signaling	1	20	0.00127771	0.371303	0.405464	3	11	0.000725402	9606	Homo sapiens	NLRC5		R-HSA-9750946;R-HSA-9750226;R-HSA-9750942
R-HSA-210744	Regulation of gene expression in late stage (branching morphogenesis) pancreatic bud precursor cells	1	20	0.00127771	0.371303	0.405464	1	4	0.000263783	9606	Homo sapiens	EP300		R-HSA-1980047
R-HSA-5635838	Activation of SMO	1	20	0.00127771	0.371303	0.405464	2	9	0.000593511	9606	Homo sapiens	ARRB2		R-HSA-5632668;R-HSA-5632667
R-HSA-9706369	Negative regulation of FLT3	1	20	0.00127771	0.371303	0.405464	2	12	0.000791348	9606	Homo sapiens	SLA		R-HSA-9706293;R-HSA-9706319
R-HSA-427601	Multifunctional anion exchangers	1	20	0.00127771	0.371303	0.405464	1	6	0.000395674	9606	Homo sapiens	SAT1		R-HSA-427555
R-HSA-9754706	Atorvastatin ADME	1	20	0.00127771	0.371303	0.405464	1	12	0.000791348	9606	Homo sapiens	LST1		R-HSA-9757010
R-HSA-9725371	Nuclear events stimulated by ALK signaling in cancer	2	56	0.00357759	0.372893	0.405464	1	32	0.00211026	9606	Homo sapiens	BCL2A1		R-HSA-9725338
R-HSA-68875	Mitotic Prophase	4	134	0.00856066	0.376944	0.405464	13	34	0.00224215	9606	Homo sapiens	PRKCB;H3F3A;PRKACA;LPIN2		R-HSA-2245218;R-HSA-2288097;R-HSA-5229194;R-HSA-5221130;R-HSA-5195402;R-HSA-5223304;R-HSA-2172678;R-HSA-2294600;R-HSA-2294574;R-HSA-4419948;R-HSA-2301205;R-HSA-2294580;R-HSA-2294590
R-HSA-9013405	RHOD GTPase cycle	2	57	0.00364147	0.381107	0.405464	2	9	0.000593511	9606	Homo sapiens	EFHD2;ARHGAP26		R-HSA-9013437;R-HSA-9693198
R-HSA-73893	DNA Damage Bypass	2	57	0.00364147	0.381107	0.405464	6	34	0.00224215	9606	Homo sapiens	ISG15;UBE2L6		R-HSA-5653766;R-HSA-5653780;R-HSA-5653756;R-HSA-5653786;R-HSA-5653754;R-HSA-5653770
R-HSA-380108	Chemokine receptors bind chemokines	2	57	0.00364147	0.381107	0.405464	2	19	0.00125297	9606	Homo sapiens	CXCR1;CXCR2		R-HSA-373813;R-HSA-373791
R-HSA-3134975	Regulation of innate immune responses to cytosolic DNA	1	21	0.0013416	0.385733	0.405464	2	9	0.000593511	9606	Homo sapiens	TRIM56		R-HSA-3134804;R-HSA-1964496
R-HSA-6804114	TP53 Regulates Transcription of Genes Involved in G2 Cell Cycle Arrest	1	21	0.0013416	0.385733	0.405464	2	11	0.000725402	9606	Homo sapiens	EP300		R-HSA-3215152;R-HSA-3215144
R-HSA-9645723	Diseases of programmed cell death	3	97	0.0061969	0.390727	0.405464	2	37	0.00243999	9606	Homo sapiens	H3F3A;SOD2		R-HSA-8870703;R-HSA-9710490
R-HSA-9816359	Maternal to zygotic transition (MZT)	4	137	0.00875232	0.392549	0.405464	17	46	0.0030335	9606	Homo sapiens	TUT7;H3F3A;EP300		R-HSA-9822583;R-HSA-9817458;R-HSA-8941312;R-HSA-9822461;R-HSA-9822591;R-HSA-9817471;R-HSA-9818523;R-HSA-9822597;R-HSA-9818501;R-HSA-9820807;R-HSA-9822467;R-HSA-9822914;R-HSA-9816396;R-HSA-9822185;R-HSA-9817513;R-HSA-9822985;R-HSA-9817512
R-HSA-9013409	RHOJ GTPase cycle	2	59	0.00376925	0.397394	0.405464	2	3	0.000197837	9606	Homo sapiens	DOCK8;ARHGAP26		R-HSA-9017488;R-HSA-9017491
R-HSA-372708	p130Cas linkage to MAPK signaling for integrins	1	22	0.00140548	0.399834	0.405464	3	3	0.000197837	9606	Homo sapiens	APBB1IP		R-HSA-372693;R-HSA-372705;R-HSA-372697
R-HSA-2028269	Signaling by Hippo	1	22	0.00140548	0.399834	0.405464	6	30	0.00197837	9606	Homo sapiens	STK4		R-HSA-2028670;R-HSA-2028284;R-HSA-2028555;R-HSA-2028679;R-HSA-2028692;R-HSA-2028629
R-HSA-196849	Metabolism of water-soluble vitamins and cofactors	7	261	0.0166741	0.40223	0.405464	5	147	0.00969401	9606	Homo sapiens	VNN2;NAMPT;SLC2A3;PARP9;PARP14;NADK		R-HSA-8938073;R-HSA-197250;R-HSA-198818;R-HSA-8938300;R-HSA-197198
R-HSA-112315	Transmission across Chemical Synapses	9	344	0.0219766	0.404273	0.405464	28	167	0.0110129	9606	Homo sapiens	PRKCB;CACNA1A;PRKACA;PLCB2;SAT1;VAMP2;GNAI2		R-HSA-888589;R-HSA-380869;R-HSA-212614;R-HSA-421007;R-HSA-392206;R-HSA-210444;R-HSA-374922;R-HSA-380574;R-HSA-372505;R-HSA-380901;R-HSA-264615;R-HSA-8951727;R-HSA-170666;R-HSA-500717;R-HSA-380905;R-HSA-170671;R-HSA-111919;R-HSA-170674;R-HSA-372529;R-HSA-111925;R-HSA-111924;R-HSA-374899;R-HSA-210420;R-HSA-416639;R-HSA-210426;R-HSA-170686;R-HSA-210430;R-HSA-917744
[truncated: 429 more rows]

## Sheet: Vein, C2, Significant
Pathway identifier	Pathway name	Entities FDR
[truncated: 35 more rows]

[truncated: 5 more sheets: Peripheral, C3, Peripheral, C3, Significant, Vein, C3, Vein, C3, Significant, Vein, C4]
